# Supplementary material for: Characterising complex metabolic responses in an engineered, cross-feeding microbial co-culture using quantitative proteomics
Source: N Biotechnol. 2026 Jul 25;93:9–20. doi: 10.1016/j.nbt.2026.02.001 (PMC13179865; doi:10.1016/j.nbt.2026.02.001)
Supplement: Supplementary file 2 — Supplementary material [file mmc2.xlsx]

## Sheet: Table S5
Table S5: Differential protein expression analysis of Azotobacter vinelandii AV3 comparing co-culture with monoculture on Day 4
Significance cut-offs: |Log2FC| >= 1; adjusted p-value < 0.05.
Gene name	Uniprot ID	Gene locus	Log2FC (Co-culture/Monoculture)	P.Value_Coculture__vs__Monoculture	adj.P.Val_Coculture__vs__Monoculture	Protein name	Significant?
cooS	C1DJC0	Avin_04490	8.08	1.931e-07	2.117e-05	Carbon monoxide dehydrogenase (EC 1.2.7.4)	Up
nifK	C1DGZ8	Avin_01400	7.5265	5.322e-08	9.475e-06	Nitrogenase molybdenum-iron protein beta chain (EC 1.18.6.1) (Dinitrogenase)	Up
Avin_18090	C1DDQ1	Avin_18090	7.0333	6.615e-08	9.475e-06	Periplasmic ligand-binding sensor protein	Up
phbP	C1DHG0	Avin_23670	6.0062	7.563e-08	9.475e-06	Phasin protein	Up
Avin_26320	C1DJN9	Avin_26320	5.42	2.519e-08	9.475e-06	Alkyl hydroperoxide reductase subunit F	Up
cysC1	C1DRU5	Avin_16180	4.8175	0.0003526	0.001798	Adenylyl-sulfate kinase (EC 2.7.1.25) (APS kinase) (ATP adenosine-5'-phosphosulfate 3'-phosphotransferase) (Adenosine-5'-phosphosulfate kinase)	Up
cspD	C1DKZ9	Avin_28290	4.2096	1.888e-05	0.0002759	Cold shock-like protein CspD	Up
nifH	C1DGZ6	Avin_01380	4.1309	4.381e-06	0.0001281	Nitrogenase iron protein (EC 1.18.6.1) (Nitrogenase Fe protein) (Nitrogenase component II) (Nitrogenase reductase)	Up
scrB	C1DMH9	Avin_51810	3.7462	6.701e-08	9.475e-06	Sucrose-6-phosphate hydrolase (EC 3.2.1.26) (Invertase)	Up
eda-1	C1DKP7	Avin_27250	3.4977	6.327e-08	9.475e-06	2-dehydro-3-deoxy-phosphogluconate aldolase (EC 4.1.2.14)	Up
thrB	C1DG05	Avin_00650	3.4574	0.001075	0.003894	Homoserine kinase (HK) (HSK) (EC 2.7.1.39)	Up
Avin_03910	C1DIF2	Avin_03910	3.4545	2.468e-07	2.405e-05	Esterase, poly(3-hydroxybutyrate) depolymerase	Up
arsA	C1DM35	Avin_29560	3.3723	2.238e-05	0.0003088	Type I fatty acid synthase ArsA	Up
cmk	C1DRR3	Avin_15860	3.3301	0.0001045	0.0008561	Cytidylate kinase (CK) (EC 2.7.4.25) (Cytidine monophosphate kinase) (CMP kinase)	Up
Avin_44620	C1DGT4	Avin_44620	3.3096	0.003554	0.009511	FAD dependent oxidoreductase	Up
Avin_03930	C1DJ66	Avin_03930	3.2815	2.761e-05	0.0003614	Phasin family protein	Up
Avin_21060	C1DFA4	Avin_21060	3.2774	0.001097	0.00396	3-hydroxyisobutyryl-CoA hydrolase (EC 3.1.2.4)	Up
glnE	C1DGW0	Avin_44890	3.1504	0.0001191	0.0009166	Bifunctional glutamine synthetase adenylyltransferase/adenylyl-removing enzyme (ATP:glutamine synthetase adenylyltransferase) (ATase) [Includes: Glutamine synthetase adenylyl-L-tyrosine phosphorylase (EC 2.7.7.89) (Adenylyl removase) (AR) (AT-N); Glutamine synthetase adenylyl transferase (EC 2.7.7.42) (Adenylyl transferase) (AT) (AT-C)]	Up
minD	C1DQM5	Avin_35120	3.1246	9.692e-06	0.0002114	Septum site-determining protein MinD (Cell division inhibitor MinD)	Up
Avin_17670	C1DDK9	Avin_17670	3.1142	6.142e-07	3.721e-05	PfkB-family carbohydrate kinase	Up
Avin_19840	C1DEK7	Avin_19840	3.0613	0.0006343	0.002767	Nucleoid-associated protein Avin_19840	Up
Avin_19810	C1DEK5	Avin_19810	3.0605	9.941e-05	0.0008303	Hydroxypyruvate isomerase protein	Up
rpoS	C1DSR5	Avin_38680	2.956	1.427e-05	0.0002503	RNA polymerase sigma factor RpoS (Sigma S) (Sigma-38)	Up
nafY	Q9F5X9		2.9533	1.667e-05	0.0002659	Nitrogenase gamma subunit	Up
Avin_04860	C1DJF5	Avin_04860	2.9318	0.0006762	0.002907	Adenylate cyclase domain-containing protein	Up
leuD	C1DQE0	Avin_34270	2.8934	4.925e-05	0.0005081	3-isopropylmalate dehydratase small subunit (EC 4.2.1.33) (Alpha-IPM isomerase) (IPMI) (Isopropylmalate isomerase)	Up
Avin_35170	C1DQN0	Avin_35170	2.8505	2.336e-05	0.0003139	C-terminal peptidase, S41A subfamily	Up
truB	C1DFK7	Avin_42800	2.8413	0.0006867	0.002923	tRNA pseudouridine synthase B (EC 5.4.99.25) (tRNA pseudouridine(55) synthase) (Psi55 synthase) (tRNA pseudouridylate synthase) (tRNA-uridine isomerase)	Up
arsC	C1DM33	Avin_29530	2.8385	0.0001553	0.001135	Type III polyketide synthase	Up
Avin_44640	C1DGT6	Avin_44640	2.8179	0.1069	0.1442	Cation transport ATPase	Not significant
nifU	C1DH18	Avin_01620	2.7562	3.459e-07	3.033e-05	Nitrogen fixation protein NifU	Up
gloB	C1DM41	Avin_29620	2.7445	3.311e-06	0.0001037	Hydroxyacylglutathione hydrolase (EC 3.1.2.6) (Glyoxalase II) (Glx II)	Up
Avin_02710	C1DI35	Avin_02710	2.6708	0.01775	0.03101	Molybdopterin biosynthesis protein	Up
Avin_21740	C1DG57	Avin_21740	2.67	7.853e-06	0.0001879	Xenobiotic compound monooxygenase, DszA family, A subunit	Up
Avin_01370	C1DGZ5	Avin_01370	2.6634	0.0003041	0.001601	Uncharacterized protein	Up
pyrE	C1DI51	Avin_02880	2.6327	0.004321	0.01085	Orotate phosphoribosyltransferase (OPRT) (OPRTase) (EC 2.4.2.10)	Up
aglA-2	C1DHA1	Avin_02470	2.6086	3.908e-05	0.0004231	Alpha-glucosidase	Up
Avin_25730	C1DIS2	Avin_25730	2.6061	0.003475	0.009348	Dienelactone hydrolase domain-containing protein	Up
zipA	C1DN28	Avin_30300	2.5561	0.000983	0.003637	Cell division protein ZipA	Up
ackA-1	C1DQG9	Avin_34560	2.483	4.285e-05	0.0004528	Acetate kinase (EC 2.7.2.1) (Acetokinase)	Up
Avin_01840	C1DH39	Avin_01840	2.4809	7.973e-05	0.0007119	NAD(P) transhydrogenase subunit beta (EC 7.1.1.1) (Nicotinamide nucleotide transhydrogenase subunit beta)	Up
Avin_22370	C1DGB7	Avin_22370	2.4585	0.001782	0.005643	Protein tas	Up
murD	C1DQ97	Avin_13230	2.349	0.001151	0.004088	UDP-N-acetylmuramoylalanine--D-glutamate ligase (EC 6.3.2.9) (D-glutamic acid-adding enzyme) (UDP-N-acetylmuramoyl-L-alanyl-D-glutamate synthetase)	Up
Avin_43920	C1DGL7	Avin_43920	2.3383	0.001143	0.004088	DNA-binding protein HU-beta	Up
Avin_05620	C1DKF2	Avin_05620	2.3356	0.0002147	0.001345	Oxidoreductase, NAD-binding Rossmann fold, GFO_IDH_MocA family	Up
Avin_10690	C1DNT4	Avin_10690	2.3339	0.000162	0.001163	3-hydroxyisobutyryl-CoA hydrolase (EC 3.1.2.4)	Up
argJ	C1DQA9	Avin_13350	2.3212	0.0002862	0.001559	Arginine biosynthesis bifunctional protein ArgJ [Cleaved into: Arginine biosynthesis bifunctional protein ArgJ alpha chain; Arginine biosynthesis bifunctional protein ArgJ beta chain] [Includes: Glutamate N-acetyltransferase (EC 2.3.1.35) (Ornithine acetyltransferase) (OATase) (Ornithine transacetylase); Amino-acid acetyltransferase (EC 2.3.1.1) (N-acetylglutamate synthase) (AGSase)]	Up
parA	C1DNE2	Avin_52250	2.3192	0.008291	0.01723	Chromosome partition ParA	Up
Avin_44420	C1DGR4	Avin_44420	2.3182	2.21e-06	8.236e-05	Uncharacterized protein	Up
Avin_08970	C1DMV6	Avin_08970	2.3061	8.054e-06	0.0001879	Uncharacterized protein	Up
Avin_38490	C1DSP7	Avin_38490	2.2842	0.004331	0.01085	Response regulator, LuxR family	Up
Avin_37630	C1DS32	Avin_37630	2.2514	0.0002405	0.001416	Uncharacterized protein	Up
algC	C1DI54	Avin_02910	2.2233	7.49e-05	0.0006772	Phosphomannomutase/phosphoglucomutase (EC 5.4.2.2) (EC 5.4.2.8)	Up
Avin_43450	C1DFS0	Avin_43450	2.1914	0.001808	0.005683	ABC-type transport auxiliary lipoprotein component domain-containing protein	Up
Avin_31060	C1DNA3	Avin_31060	2.1872	5.54e-05	0.0005585	NACHT-associated inactive Restriction Endonuclease 2 domain-containing protein	Up
fabF	C1DRH1	Avin_14940	2.1844	0.0002032	0.00133	3-oxoacyl-[acyl-carrier-protein] synthase 2 (EC 2.3.1.179)	Up
Avin_27960	C1DKW6	Avin_27960	2.1584	0.0001809	0.00124	Methyl accepting chemotaxis sensory transducer	Up
Avin_15990	C1DRS6	Avin_15990	2.1369	0.06246	0.0904	Hydrolase (HAD superfamily) protein	Not significant
rhdA	C1DLP3	Avin_07450	2.1308	0.005057	0.01218	Sulfurtransferase	Up
rlmL	C1DDY4	Avin_18930	2.1104	6.124e-05	0.0006103	Ribosomal RNA large subunit methyltransferase K/L [Includes: 23S rRNA m2G2445 methyltransferase (EC 2.1.1.173) (rRNA (guanine-N(2)-)-methyltransferase RlmL); 23S rRNA m7G2069 methyltransferase (EC 2.1.1.264) (rRNA (guanine-N(7)-)-methyltransferase RlmK)]	Up
Avin_01550	C1DH12	Avin_01550	2.1092	1.304e-05	0.0002336	Heavy-metal chelation domain-containing protein	Up
Avin_14170	C1DQW0	Avin_14170	2.0962	0.0002114	0.001344	Universal stress protein	Up
Avin_01490	C1DH06	Avin_01490	2.0929	0.0001242	0.0009388	Nitrogen fixation protein	Up
cycB	C1DJZ3	Avin_47940	2.0776	0.002511	0.007082	Cytochrome c5 protein	Up
eno-3	C1DJX7	Avin_27220	2.0772	1.313e-06	6.774e-05	Enolase (EC 4.2.1.11) (2-phospho-D-glycerate hydro-lyase) (2-phosphoglycerate dehydratase)	Up
pgm-2	C1DKR6	Avin_27440	2.0665	2.432e-06	8.236e-05	2,3-bisphosphoglycerate-independent phosphoglycerate mutase (BPG-independent PGAM) (Phosphoglyceromutase) (iPGM) (EC 5.4.2.12)	Up
Avin_17550	C1DSL3	Avin_17550	2.06	0.0009478	0.003567	Metallo-beta-lactamase family protein	Up
Avin_46790	C1DIW5	Avin_46790	2.0521	0.003673	0.009791	Phosphotransferase	Up
phbB	C1DHF8	Avin_23650	2.0512	0.002157	0.006512	2,3-dihydroxy-2,3-dihydro-p-cumate dehydrogenase (EC 1.3.1.58) (Biphenyl-2,3-dihydro-2,3-diol dehydrogenase)	Up
clpA	C1DKZ7	Avin_28270	2.0227	0.0003213	0.001657	ATP-dependent clp protease, ATP-binding subunit, ClipA	Up
Avin_44380	C1DGR0	Avin_44380	2.0179	1.013e-05	0.0002114	Aspartyl/Asparaginyl beta-hydroxylase family protein	Up
Avin_39420	C1DSY8	Avin_39420	2.0152	7.098e-05	0.0006693	Tellurite resistance TerB family protein	Up
murA	C1DQ65	Avin_12910	1.9979	0.004044	0.01043	UDP-N-acetylglucosamine 1-carboxyvinyltransferase (EC 2.5.1.7) (Enoylpyruvate transferase) (UDP-N-acetylglucosamine enolpyruvyl transferase) (EPT)	Up
pdxH	C1DEH4	Avin_19500	1.996	5.197e-05	0.00053	Pyridoxine/pyridoxamine 5'-phosphate oxidase (EC 1.4.3.5) (PNP/PMP oxidase) (PNPOx) (Pyridoxal 5'-phosphate synthase)	Up
folC	C1DQD1	Avin_34180	1.9938	0.0001536	0.001135	Dihydrofolate synthase/folylpolyglutamate synthase (EC 6.3.2.12) (EC 6.3.2.17) (Folylpoly-gamma-glutamate synthetase-dihydrofolate synthetase) (Folylpolyglutamate synthetase) (Tetrahydrofolylpolyglutamate synthase)	Up
Avin_48690	C1DK64	Avin_48690	1.9832	1.089e-05	0.000222	Rhodanese-like protein with Ankyrin repeat	Up
coaD	C1DIB2	Avin_03490	1.9605	0.0006982	0.00293	Phosphopantetheine adenylyltransferase (EC 2.7.7.3) (Dephospho-CoA pyrophosphorylase) (Pantetheine-phosphate adenylyltransferase) (PPAT)	Up
Avin_09360	C1DMZ5	Avin_09360	1.9589	1.993e-06	8.236e-05	2,4-dihydroxyhept-2-ene-1,7-dioic acid aldolase, HpcH/HpaI family	Up
Avin_26140	C1DJM1	Avin_26140	1.949	0.0002108	0.001344	ABC trasporter substrate binding protein	Up
Avin_16730	C1DSD1	Avin_16730	1.9429	0.02079	0.0356	Glucose/ribitol dehydrogenase family protein	Up
Avin_44920	C1DGW3	Avin_44920	1.9368	0.0007141	0.002954	Cation transportingP-type ATPase	Up
Avin_05780	C1DKG8	Avin_05780	1.9249	0.0003668	0.001838	Glutathione S-transferase-like protein	Up
thiC	C1DGT2	Avin_44600	1.9199	0.0002131	0.001344	Phosphomethylpyrimidine synthase (EC 4.1.99.17) (Hydroxymethylpyrimidine phosphate synthase) (HMP-P synthase) (HMP-phosphate synthase) (HMPP synthase) (Thiamine biosynthesis protein ThiC)	Up
Avin_13360	C1DQB0	Avin_13360	1.9195	3.5e-05	0.0004091	Glutathione S-transferase family protein	Up
cysS	C1DHE6	Avin_23530	1.9155	7.351e-05	0.0006715	Cysteine--tRNA ligase (EC 6.1.1.16) (Cysteinyl-tRNA synthetase) (CysRS)	Up
aroQ	C1DLJ9	Avin_06970	1.8948	0.01553	0.02808	3-dehydroquinate dehydratase (3-dehydroquinase) (EC 4.2.1.10) (Type II DHQase)	Up
Avin_05770	C1DKG7	Avin_05770	1.8946	3.774e-05	0.0004138	Glutathione S-transferase-like protein	Up
ispA-2	C1DF60	Avin_07880 Avin_20600	1.8918	0.0006899	0.002923	Geranyltranstransferase	Up
purA	C1DLQ8	Avin_07600	1.8901	0.002161	0.006512	Adenylosuccinate synthetase (AMPSase) (AdSS) (EC 6.3.4.4) (IMP--aspartate ligase)	Up
eno-6	C1DSS6	Avin_38790	1.8678	3.321e-05	0.0004007	Enolase (EC 4.2.1.11) (2-phospho-D-glycerate hydro-lyase) (2-phosphoglycerate dehydratase)	Up
pgl-2	C1DDK6	Avin_17640	1.8645	1.978e-05	0.0002844	6-phosphogluconolactonase (6PGL) (EC 3.1.1.31)	Up
pgk	C1DKE9	Avin_05590	1.8619	2.936e-05	0.0003696	Phosphoglycerate kinase (EC 2.7.2.3)	Up
serB	C1DLN9	Avin_07410	1.8608	0.0003018	0.001601	Phosphoserine phosphatase (EC 3.1.3.3) (O-phosphoserine phosphohydrolase)	Up
murE	C1DQ94	Avin_13200	1.8427	3.685e-05	0.0004091	UDP-N-acetylmuramoyl-L-alanyl-D-glutamate--2,6-diaminopimelate ligase (EC 6.3.2.13) (Meso-A2pm-adding enzyme) (Meso-diaminopimelate-adding enzyme) (UDP-MurNAc-L-Ala-D-Glu:meso-diaminopimelate ligase) (UDP-MurNAc-tripeptide synthetase) (UDP-N-acetylmuramyl-tripeptide synthetase)	Up
Avin_45600	C1DHT9	Avin_45600	1.8077	2.319e-06	8.236e-05	Thioesterase	Up
Avin_12830	C1DQ57	Avin_12830	1.8038	0.01022	0.02004	3-deoxy-D-manno-octulosonate 8-phosphate phosphatase KdsC (EC 3.1.3.45) (KDO 8-P phosphatase)	Up
rnfC1	C1DMA6	Avin_50960	1.7956	0.000422	0.002028	Ion-translocating oxidoreductase complex subunit C (EC 7.-.-.-) (Rnf electron transport complex subunit C)	Up
Avin_01560	C1DH13	Avin_01560	1.7719	0.001613	0.0052	Uncharacterized protein	Up
hoxQ	C1DLE8	Avin_50530	1.7659	0.0008176	0.00323	Hydrogenase expression/formation protein HoxQ	Up
Avin_37010	C1DRX2	Avin_37010	1.7482	0.002572	0.007219	TonB-dependent ferrisiderophore receptor protein	Up
Avin_07090	C1DLL1	Avin_07090	1.7343	0.001634	0.00525	Universal stress protein, UspA	Up
trpA	C1DH67	Avin_02130	1.7023	0.0072	0.01555	Tryptophan synthase alpha chain (EC 4.2.1.20)	Up
Avin_13370	C1DQB1	Avin_13370	1.6967	0.01085	0.02087	8-oxo-dGTP diphosphatase (EC 3.6.1.55) (7,8-dihydro-8-oxoguanine-triphosphatase) (Mutator protein MutT) (dGTP pyrophosphohydrolase)	Up
Avin_45100	C1DHP2	Avin_45100	1.6814	0.000997	0.003658	MscS Mechanosensitive ion channel protein	Up
phoU	C1DK52	Avin_48560	1.6741	0.00497	0.0121	Phosphate-specific transport system accessory protein PhoU	Up
prfC	C1DQ00	Avin_12250	1.6607	0.0009219	0.003515	Peptide chain release factor 3 (RF-3)	Up
Avin_01860	C1DH41	Avin_01860	1.6574	2.76e-06	8.965e-05	NAD(P) transhydrogenase subunit alpha part 1 (EC 7.1.1.1) (Nicotinamide nucleotide transhydrogenase subunit alpha 1) (Pyridine nucleotide transhydrogenase subunit alpha 1)	Up
tyrS	C1DHX5	Avin_45990	1.6509	0.001267	0.004391	Tyrosine--tRNA ligase (EC 6.1.1.1) (Tyrosyl-tRNA synthetase) (TyrRS)	Up
hisC	C1DQ68	Avin_12940	1.6475	0.0002021	0.00133	Histidinol-phosphate aminotransferase (EC 2.6.1.9) (Imidazole acetol-phosphate transaminase)	Up
melA	C1DME3	Avin_51420	1.6467	0.01084	0.02087	Alpha-galactosidase	Up
Avin_27210	C1DJX6	Avin_27210	1.6366	0.01523	0.02771	Glyceraldehyde-3-phosphate dehydrogenase	Up
trpB	C1DH66	Avin_02120	1.6278	0.0004597	0.002156	Tryptophan synthase beta chain (EC 4.2.1.20)	Up
fabG	C1DRG9	Avin_14920	1.6269	0.002056	0.006325	3-oxoacyl-[acyl-carrier-protein] reductase (EC 1.1.1.100)	Up
Avin_48300	C1DK28	Avin_48300	1.6253	2.253e-05	0.0003088	Fumarylacetoacetate (FAA) hydrolase family protein	Up
rpiA-2	C1DK26	Avin_48280	1.6018	0.00461	0.01136	Ribose-5-phosphate isomerase A (EC 5.3.1.6) (Phosphoriboisomerase A) (PRI)	Up
phbC	C1DHF6	Avin_23630	1.5973	0.0001185	0.0009166	PHB synthase	Up
purD	C1DLJ0	Avin_06880	1.5941	1.757e-05	0.0002709	Phosphoribosylamine--glycine ligase (EC 6.3.4.13) (GARS) (Glycinamide ribonucleotide synthetase) (Phosphoribosylglycinamide synthetase)	Up
gerC	C1DEA8	Avin_40810	1.5875	0.000232	0.001394	Octaprenyl diphosphate synthase (EC 2.5.1.90) (All-trans-octaprenyl-diphosphate synthase) (Octaprenyl pyrophosphate synthase)	Up
ccoG	C1DEL9	Avin_19970	1.5679	0.01614	0.02901	Cytochrome c oxidase accessory protein CcoG	Up
rfbB	C1DRR9	Avin_15920	1.5675	0.0001842	0.001252	dTDP-glucose 4,6-dehydratase (EC 4.2.1.46)	Up
kpsF	C1DQ58	Avin_12840	1.5551	0.009296	0.01878	Arabinose 5-phosphate isomerase (API) (EC 5.3.1.13)	Up
zwf-1	C1DKP8	Avin_27260	1.5521	1.764e-05	0.0002709	Glucose-6-phosphate 1-dehydrogenase (G6PD) (EC 1.1.1.49)	Up
Avin_44930	C1DGW4	Avin_44930	1.552	0.0003048	0.001601	Usp-like protein	Up
htpX	C1DRL7	Avin_15400	1.5459	4.916e-05	0.0005081	Protease HtpX (EC 3.4.24.-) (Heat shock protein HtpX)	Up
Avin_44580	C1DGT0	Avin_44580	1.5445	0.005873	0.0135	ADP-ribose pyrophosphatase (EC 3.6.1.13) (ADP-ribose diphosphatase) (ADP-ribose phosphohydrolase) (Adenosine diphosphoribose pyrophosphatase)	Up
lepA	C1DQS0	Avin_13740	1.5406	0.0004091	0.001982	Elongation factor 4 (EF-4) (EC 3.6.5.n1) (Ribosomal back-translocase LepA)	Up
Avin_02170	C1DH71	Avin_02170	1.5401	0.0009631	0.003594	Glycosyltransferase	Up
zwf-2	C1DDK5	Avin_17630	1.5401	1.303e-05	0.0002336	Glucose-6-phosphate 1-dehydrogenase (G6PD) (EC 1.1.1.49)	Up
dxr	C1DSU0	Avin_38930	1.54	0.003274	0.008944	1-deoxy-D-xylulose 5-phosphate reductoisomerase (DXP reductoisomerase) (EC 1.1.1.267) (1-deoxyxylulose-5-phosphate reductoisomerase) (2-C-methyl-D-erythritol 4-phosphate synthase)	Up
era	C1DQS3	Avin_13790	1.5369	0.004979	0.0121	GTPase Era	Up
dapA	C1DQP7	Avin_35340	1.5233	0.0009458	0.003567	4-hydroxy-tetrahydrodipicolinate synthase (HTPA synthase) (EC 4.3.3.7)	Up
Avin_37880	C1DS57	Avin_37880	1.5123	0.0006396	0.002777	Hemolysin activation/secretion protein	Up
Avin_05380	C1DKC8	Avin_05380	1.498	0.001024	0.003743	Type IV secretion system putative lipoprotein virB7	Up
retS	C1DLI9	Avin_06870	1.4884	0.04564	0.06902	histidine kinase (EC 2.7.13.3)	Not significant
Avin_10010	C1DNL7	Avin_10010	1.4717	3.381e-05	0.0004007	DEAD/DEAH box ATP-dependent RNA helicase	Up
gatC	C1DQ38	Avin_12640	1.4686	0.04238	0.06532	Aspartyl/glutamyl-tRNA(Asn/Gln) amidotransferase subunit C (Asp/Glu-ADT subunit C) (EC 6.3.5.-)	Not significant
Avin_29510	C1DM31	Avin_29510	1.4651	0.02975	0.04813	ABC-type antimicrobial peptide transport system, ATPase component	Up
argS	C1DHR7	Avin_45360	1.4447	0.001719	0.005461	Arginine--tRNA ligase (EC 6.1.1.19) (Arginyl-tRNA synthetase) (ArgRS)	Up
secF	C1DE73	Avin_40450	1.4439	0.0003738	0.001842	Protein-export membrane protein SecF	Up
Avin_29470	C1DM27	Avin_29470	1.4412	0.002114	0.006414	Uncharacterized protein	Up
accA	C1DST0	Avin_38830	1.4352	0.005545	0.01297	Acetyl-coenzyme A carboxylase carboxyl transferase subunit alpha (ACCase subunit alpha) (Acetyl-CoA carboxylase carboxyltransferase subunit alpha) (EC 2.1.3.15)	Up
Avin_07010	C1DLK3	Avin_07010	1.4316	9.886e-06	0.0002114	D-isomer specific 2-hydroxyacid dehydrogenase	Up
etfB2	C1DRJ5	Avin_15180	1.4278	0.0008761	0.003419	Electron transfer flavoprotein subunit beta (Electron transfer flavoprotein small subunit)	Up
hmp	C1DMB8	Avin_51090	1.4278	0.002306	0.006673	Flavohemoprotein (Flavohemoglobin) (Hemoglobin-like protein) (Nitric oxide dioxygenase) (NO oxygenase) (NOD) (EC 1.14.12.17)	Up
Avin_20130	C1DEN4	Avin_20130	1.4273	0.0003764	0.001844	Oxaloacetate decarboxylase (EC 4.1.1.112)	Up
phoR	C1DK49	Avin_48530	1.4211	0.0001625	0.001163	Phosphate regulon sensor protein PhoR (EC 2.7.13.3)	Up
Avin_00430	C1DFY3	Avin_00430	1.4209	0.0002781	0.001534	Tim44-like domain protein	Up
hemA	C1DEV1	Avin_41480	1.4157	0.003881	0.01007	Glutamyl-tRNA reductase (GluTR) (EC 1.2.1.70)	Up
fruK	C1DPZ5	Avin_12200	1.4121	0.001355	0.004648	Phosphofructokinase	Up
Avin_42570	C1DFI4	Avin_42570	1.4095	0.0002192	0.001354	Aminoglycoside phosphotransferase domain-containing protein	Up
sodB	C1DS51	Avin_37820	1.4042	0.0001178	0.0009166	Superoxide dismutase (EC 1.15.1.1)	Up
Avin_00060	C1DFU7	Avin_00060	1.4023	0.001527	0.005001	Dyp-type peroxidase protein	Up
parB	C1DNE1	Avin_52240	1.3934	0.09963	0.136	Probable chromosome-partitioning protein ParB	Not significant
nifS	C1DH19	Avin_01630	1.3928	0.002257	0.006644	Cysteine desulfurase (EC 2.8.1.7) (Nitrogenase metalloclusters biosynthesis protein NifS)	Up
talB-3	C1DP74	Avin_32700	1.3867	0.00037	0.001838	Transaldolase (EC 2.2.1.2)	Up
dnaE	C1DST1	Avin_38840	1.3815	0.0009402	0.003567	DNA polymerase III subunit alpha (EC 2.7.7.7)	Up
Avin_05040	C1DJH3	Avin_05040	1.3787	0.0138	0.02548	Transcriptional accessory protein	Up
Avin_27300	C1DKQ2	Avin_27300	1.3777	0.001423	0.004799	Transcriptional regulator, LacI family	Up
Avin_12490	C1DQ24	Avin_12490	1.3751	0.005349	0.01268	ABC-type dipeptide transporter (EC 7.4.2.9)	Up
purH	C1DLJ1	Avin_06890	1.3728	0.0002165	0.001347	Bifunctional purine biosynthesis protein PurH [Includes: Phosphoribosylaminoimidazolecarboxamide formyltransferase (EC 2.1.2.3) (AICAR transformylase); IMP cyclohydrolase (EC 3.5.4.10) (ATIC) (IMP synthase) (Inosinicase)]	Up
Avin_37810	C1DS50	Avin_37810	1.3713	0.0002649	0.001484	ATPase	Up
Avin_11460	C1DPE3	Avin_11460	1.3674	0.0002804	0.001537	HAD-superfamily hydrolase, subfamily IA, variant 3	Up
accB	C1DLJ8	Avin_06960	1.3596	0.007056	0.01528	Biotin carboxyl carrier protein of acetyl-CoA carboxylase	Up
nusG	C1DKK0	Avin_06110	1.3488	1.649e-05	0.0002659	Transcription termination/antitermination protein NusG	Up
Avin_09040	C1DMW3	Avin_09040	1.3478	0.001597	0.005169	Magnesium and cobalt efflux protein CorC	Up
fabD	C1DRG8	Avin_14910	1.3475	0.001029	0.003744	Malonyl CoA-acyl carrier protein transacylase (EC 2.3.1.39)	Up
prmA	C1DLJ6	Avin_06940	1.3399	0.0005585	0.002525	Ribosomal protein L11 methyltransferase (L11 Mtase) (EC 2.1.1.-)	Up
glgX	C1DII9	Avin_24860	1.3388	0.006461	0.01445	Glycogen debranching enzyme	Up
trpS	C1DQ75	Avin_13010	1.3319	0.02472	0.04129	Tryptophan--tRNA ligase (EC 6.1.1.2) (Tryptophanyl-tRNA synthetase) (TrpRS)	Up
Avin_23060	C1DGI3	Avin_23060	1.3294	0.001359	0.004648	ABC transporter ATP-binding protein	Up
atpG	C1DND4	Avin_52170	1.3206	0.01409	0.02597	ATP synthase gamma chain (ATP synthase F1 sector gamma subunit) (F-ATPase gamma subunit)	Up
cas1	C1DNW8	Avin_31580	1.3107	0.0004233	0.002028	CRISPR-associated endonuclease Cas1 (EC 3.1.-.-)	Up
nadB	C1DQR4	Avin_13650	1.3101	0.001184	0.004186	L-aspartate oxidase (EC 1.4.3.16)	Up
fumC	C1DJX3	Avin_27180	1.3089	0.01792	0.03119	Fumarate hydratase class II (Fumarase C) (EC 4.2.1.2) (Aerobic fumarase) (Iron-independent fumarase)	Up
hutG	C1DJM2	Avin_26150	1.3057	0.002113	0.006414	N-formylglutamate amidohydrolase	Up
Avin_11800	C1DPH7	Avin_11800	1.3048	0.002201	0.006581	Peptidyl-prolyl cis-trans isomerase (EC 5.2.1.8)	Up
Avin_23120	C1DGI9	Avin_23120	1.2978	0.0001929	0.00129	N-acetyltransferase domain-containing protein	Up
lldD	C1DQ10	Avin_12350	1.2963	0.004721	0.01157	L-lactate dehydrogenase/FMN-dependent alpha-hydroxy acid dehydrogenase	Up
Avin_09850	C1DNK1	Avin_09850	1.2954	1.792e-05	0.0002709	Tellurite resistance TerB	Up
Avin_44010	C1DGM6	Avin_44010	1.2949	0.001801	0.00568	Poly(3-hydroxybutyrate) depolymerase	Up
rdgC	C1DQN5	Avin_35220	1.2921	0.006336	0.01428	Recombination-associated protein RdgC	Up
eftA2	C1DRJ6	Avin_15190	1.2807	0.0001936	0.00129	Electron transfer flavoprotein subunit alpha (Electron transfer flavoprotein large subunit)	Up
pykA-1	C1DJX9	Avin_27240	1.2714	3.641e-05	0.0004091	Pyruvate kinase (EC 2.7.1.40)	Up
fabB	C1DLY8	Avin_29060	1.2659	0.05179	0.07633	3-oxoacyl-[acyl-carrier-protein] synthase 1 (EC 2.3.1.41) (3-oxoacyl-[acyl-carrier-protein] synthase I) (Beta-ketoacyl-ACP synthase I)	Not significant
iolA	C1DLA5	Avin_50080	1.2657	0.02707	0.04452	methylmalonate-semialdehyde dehydrogenase (CoA acylating) (EC 1.2.1.27)	Up
gmhA	C1DQ86	Avin_13120	1.2592	0.0007312	0.002997	Phosphoheptose isomerase (EC 5.3.1.28) (Sedoheptulose 7-phosphate isomerase)	Up
Avin_41390	C1DEU3	Avin_41390	1.2583	0.01026	0.02004	Renalase (EC 1.6.3.5)	Up
Avin_18460	C1DDT7	Avin_18460	1.2495	0.002075	0.006363	Zinc-containing alcohol dehydrogenase superfamily protein	Up
clpXnif	C1DH26	Avin_01700	1.2357	9.897e-05	0.0008303	ATP-dependent Clp protease ATP-binding subunit ClpX	Up
Avin_27860	C1DKV6	Avin_27860	1.2351	0.009416	0.01886	Metal-dependent phosphohydrolase, HD domain protein	Up
lrv	C1DH02	Avin_01440	1.2221	0.01192	0.02233	Nitrogen fixing leucine rich variant repeat 4Fe-4S cluster protein	Up
murF	C1DQ95	Avin_13210	1.2193	0.007706	0.01628	UDP-N-acetylmuramoyl-tripeptide--D-alanyl-D-alanine ligase (EC 6.3.2.10) (D-alanyl-D-alanine-adding enzyme)	Up
Avin_44310	C1DGQ4	Avin_44310	1.2174	0.0001242	0.0009388	Nucleotidyltransferase family protein	Up
Avin_48130	C1DK12	Avin_48130	1.2101	0.007291	0.01559	DUF2868 domain-containing protein	Up
Avin_39220	C1DSW9	Avin_39220	1.2037	0.0002939	0.001581	ABC transporter	Up
gshB	C1DI80	Avin_03170	1.1994	0.00565	0.01318	Glutathione synthetase (EC 6.3.2.3) (GSH synthetase) (GSH-S) (GSHase) (Glutathione synthase)	Up
Avin_03610	C1DIC4	Avin_03610	1.1925	0.002452	0.00696	ROK (Repressor, ORF, Kinase) domain protein	Up
Avin_37680	C1DS37	Avin_37680	1.1916	0.002506	0.007082	DUF403 domain-containing protein	Up
Avin_02940	C1DI57	Avin_02940	1.1896	0.001699	0.005419	UPF0758 protein Avin_02940	Up
Avin_40170	C1DE45	Avin_40170	1.1764	0.001516	0.005001	Omega-amidase YafV (EC 3.5.1.3)	Up
Avin_17210	C1DSH9	Avin_17210	1.1695	0.006977	0.01515	CRISPR-associated protein, CT1976	Up
Avin_41230	C1DES7	Avin_41230	1.1683	0.005519	0.01294	D-glycerate dehydrogenase	Up
thiG	C1DI61	Avin_02980	1.1677	0.09039	0.1254	Thiazole synthase (EC 2.8.1.10)	Not significant
mreB	C1DQ39	Avin_12650	1.1655	0.0008878	0.003445	Cell shape-determining protein MreB	Up
Avin_01060	C1DG46	Avin_01060	1.1542	4.195e-05	0.0004487	Carbonic anhydrase (EC 4.2.1.1) (Carbonate dehydratase)	Up
aroG	C1DGJ0	Avin_23130	1.1523	0.0006198	0.002718	Phospho-2-dehydro-3-deoxyheptonate aldolase (EC 2.5.1.54)	Up
Avin_22300	C1DGB0	Avin_22300	1.146	0.002305	0.006673	Adenine deaminase (ADE) (EC 3.5.4.2) (Adenine aminohydrolase) (AAH)	Up
cbrB	C1DFJ5	Avin_42680	1.145	0.001435	0.004807	Sigma54-dependent response regulator, CbrB	Up
Avin_14040	C1DQU8	Avin_14040	1.1439	0.0001099	0.0008922	Glutaredoxin	Up
hisS	C1DE56	Avin_40280	1.1285	0.004408	0.01098	Histidine--tRNA ligase (EC 6.1.1.21) (Histidyl-tRNA synthetase) (HisRS)	Up
Avin_48890	C1DK84	Avin_48890	1.1237	0.003433	0.009292	Nitrilase/cyanide hydratase and apolipoprotein N-acyltransferase	Up
nqrF	C1DR07	Avin_14640	1.121	0.001893	0.005918	Na(+)-translocating NADH-quinone reductase subunit F (Na(+)-NQR subunit F) (Na(+)-translocating NQR subunit F) (EC 7.2.1.1) (NQR complex subunit F) (NQR-1 subunit F)	Up
spuA	C1DK82	Avin_48870	1.1187	0.00602	0.01368	gamma-glutamyl-gamma-aminobutyrate hydrolase (EC 3.5.1.94)	Up
tgt	C1DE76	Avin_40480	1.113	0.005051	0.01218	Queuine tRNA-ribosyltransferase (EC 2.4.2.29) (Guanine insertion enzyme) (tRNA-guanine transglycosylase)	Up
purT	C1DDZ2	Avin_39610	1.1092	0.001413	0.004784	Formate-dependent phosphoribosylglycinamide formyltransferase (EC 6.3.1.21) (5'-phosphoribosylglycinamide transformylase 2) (Formate-dependent GAR transformylase) (GAR transformylase 2) (GART 2) (Non-folate glycinamide ribonucleotide transformylase) (Phosphoribosylglycinamide formyltransferase 2)	Up
Avin_16190	C1DRU6	Avin_16190	1.1076	0.007961	0.0167	FAD-dependent urate hydroxylase HpyO/Asp monooxygenase CreE-like FAD/NAD(P)-binding domain-containing protein	Up
ihfA	C1DF48	Avin_20480	1.101	0.001196	0.004212	Integration host factor subunit alpha (IHF-alpha)	Up
Avin_00020	C1DFU3	Avin_00020	1.0983	0.01419	0.02609	Beta sliding clamp	Up
Avin_32860	C1DPM2	Avin_32860	1.0977	0.006809	0.01489	ATPase, AAA family protein	Up
Avin_13620	C1DQR1	Avin_13620	1.0965	0.000703	0.002932	YgfZ-like protein	Up
nqrC	C1DR04	Avin_14610	1.0915	0.002349	0.006731	Na(+)-translocating NADH-quinone reductase subunit C (Na(+)-NQR subunit C) (Na(+)-translocating NQR subunit C) (EC 7.2.1.1) (NQR complex subunit C) (NQR-1 subunit C)	Up
rnfG1	C1DMA4	Avin_50940	1.0856	9.717e-05	0.0008303	Ion-translocating oxidoreductase complex subunit G (EC 7.-.-.-) (Rnf electron transport complex subunit G)	Up
ubiB	C1DHS4	Avin_45430	1.081	0.000371	0.001838	Probable protein kinase UbiB (EC 2.7.-.-) (Ubiquinone biosynthesis protein UbiB)	Up
dapB	C1DFM1	Avin_42950	1.0764	0.04887	0.073	4-hydroxy-tetrahydrodipicolinate reductase (HTPA reductase) (EC 1.17.1.8)	Not significant
Avin_18070	C1DDP9	Avin_18070	1.0757	0.007295	0.01559	ATPase, AAA superfamily	Up
Avin_27750	C1DKU5	Avin_27750	1.0643	0.003318	0.009009	C-methyltransferase domain-containing protein	Up
speC	C1DQ07	Avin_12320	1.0557	9.117e-05	0.0007996	ornithine decarboxylase (EC 4.1.1.17)	Up
ndk	C1DE61	Avin_40330	1.0542	0.0001655	0.001163	Nucleoside diphosphate kinase (NDK) (NDP kinase) (EC 2.7.4.6) (Nucleoside-2-P kinase)	Up
panC	C1DFJ9	Avin_42720	1.0511	0.001896	0.005918	Pantothenate synthetase (PS) (EC 6.3.2.1) (Pantoate--beta-alanine ligase) (Pantoate-activating enzyme)	Up
algB	C1DPB1	Avin_11120	1.0501	0.000268	0.001488	Response regulator, sigma54-dependent regulatory protein AlgB	Up
purM	C1DRW0	Avin_36890	1.0495	0.0006836	0.002923	Phosphoribosylformylglycinamidine cyclo-ligase (EC 6.3.3.1) (AIR synthase) (AIRS) (Phosphoribosyl-aminoimidazole synthetase)	Up
algJ	C1DP92	Avin_10930	1.0464	0.0005877	0.002616	Alginate biosynthesis outer membrane protein AlgJ	Up
nifE	C1DH03	Avin_01450	1.0447	0.01348	0.02493	Nitrogenase iron-molybdenum cofactor biosynthesis protein NifE	Up
Avin_15730	C1DRQ0	Avin_15730	1.0373	0.00573	0.0133	Pseudouridine synthase (EC 5.4.99.-)	Up
nadC	C1DPK6	Avin_12110	1.0355	0.0004959	0.002301	Probable nicotinate-nucleotide pyrophosphorylase [carboxylating] (EC 2.4.2.19) (Quinolinate phosphoribosyltransferase [decarboxylating])	Up
Avin_52330	C1DNE7	Avin_52330	1.0326	0.004076	0.01048	Type III restriction enzyme, res subunit	Up
cysK	C1DPM1	Avin_32850	1.0284	0.0002529	0.00144	Cysteine synthase (EC 2.5.1.47)	Up
fabA	C1DLY7	Avin_29050	1.0163	0.0003231	0.001657	3-hydroxydecanoyl-[acyl-carrier-protein] dehydratase (EC 4.2.1.59) (3-hydroxyacyl-[acyl-carrier-protein] dehydratase FabA) (Beta-hydroxydecanoyl thioester dehydrase) (Trans-2-decenoyl-[acyl-carrier-protein] isomerase) (EC 5.3.3.14)	Up
Avin_47460	M9YJN5		1.0056	0.006484	0.01445	Glyoxalase	Up
Avin_23720	C1DHG5	Avin_23720	1.0013	0.2741	0.3289	Isochorismatase hydrolase protein	Not significant
Avin_14140	C1DQV7	Avin_14140	1.0011	0.01778	0.03101	Probable lipid kinase YegS-like (EC 2.7.1.-)	Up
tyrB	C1DEN0	Avin_20090	0.9987	0.09618	0.1324	Aminotransferase (EC 2.6.1.-)	Not significant
argF	C1DQU7	Avin_14030	0.9967	0.09714	0.1333	Ornithine carbamoyltransferase (EC 2.1.3.3)	Not significant
Avin_23260	C1DHB9	Avin_23260	0.9961	0.006576	0.01449	Putative phosphoenolpyruvate synthase regulatory protein (PEP synthase regulatory protein) (PSRP) (EC 2.7.11.33) (EC 2.7.4.28) (Pyruvate, water dikinase regulatory protein)	Not significant
rho	C1DJ27	Avin_47410	0.9789	0.001327	0.004583	Transcription termination factor Rho (EC 3.6.4.-) (ATP-dependent helicase Rho)	Not significant
hisZ	C1DLQ7	Avin_07590	0.9768	0.0928	0.1286	ATP phosphoribosyltransferase regulatory subunit	Not significant
Avin_50900	C1DMA0	Avin_50900	0.9726	0.0007225	0.002975	Nitrogen fixation-related protein	Not significant
argD	C1DQG3	Avin_34500	0.971	0.00298	0.008219	Acetylornithine aminotransferase (ACOAT) (EC 2.6.1.11)	Not significant
Avin_17220	C1DSI0	Avin_17220	0.9653	0.08064	0.1137	CRISPR-associated protein, CT1974	Not significant
obg	C1DEA4	Avin_40770	0.964	0.01912	0.03308	GTPase Obg (EC 3.6.5.-) (GTP-binding protein Obg)	Not significant
Avin_51780	C1DMH6	Avin_51780	0.9616	0.0009814	0.003637	Alpha-glucosidase	Not significant
Avin_50630	C1DLF8	Avin_50630	0.9581	0.003557	0.009511	Sensory/regulatory protein RpfC (EC 2.7.13.3)	Not significant
rfbA	C1DRS1	Avin_15940	0.9406	0.005393	0.01275	Glucose-1-phosphate thymidylyltransferase (EC 2.7.7.24)	Not significant
Avin_15030	C1DRI0	Avin_15030	0.9333	0.0006937	0.002925	Cysteine desulfurase protein	Not significant
uvrD	C1DFZ2	Avin_00520	0.9247	0.001525	0.005001	DNA 3'-5' helicase (EC 5.6.2.4) (DNA 3'-5' helicase II)	Not significant
asd	C1DQD8	Avin_34250	0.9225	0.03564	0.05612	Aspartate-semialdehyde dehydrogenase (EC 1.2.1.11)	Not significant
aroB	C1DHQ5	Avin_45240	0.9207	0.03107	0.04981	3-dehydroquinate synthase (DHQS) (EC 4.2.3.4)	Not significant
Avin_51550	C1DMF5	Avin_51550	0.9178	0.007485	0.01589	Multidrug efflux pump membrane fusion protein	Not significant
atpA	C1DND5	Avin_52180	0.909	0.0002258	0.001366	ATP synthase subunit alpha (EC 7.1.2.2) (ATP synthase F1 sector subunit alpha) (F-ATPase subunit alpha)	Not significant
prfB	C1DSY7	Avin_39400	0.9025	0.001472	0.004908	Peptide chain release factor 2 (RF-2)	Not significant
Avin_01760	C1DH31	Avin_01760	0.8921	0.0725	0.1029	Thioesterase superfamily protein	Not significant
lpxC	C1DQA6	Avin_13320	0.8875	0.001362	0.004648	UDP-3-O-acyl-N-acetylglucosamine deacetylase (UDP-3-O-acyl-GlcNAc deacetylase) (EC 3.5.1.108) (UDP-3-O-[R-3-hydroxymyristoyl]-N-acetylglucosamine deacetylase)	Not significant
bioA	C1DI84	Avin_03210	0.8844	0.009566	0.01902	Adenosylmethionine-8-amino-7-oxononanoate aminotransferase (EC 2.6.1.62) (7,8-diamino-pelargonic acid aminotransferase) (DAPA AT) (DAPA aminotransferase) (7,8-diaminononanoate synthase) (DANS) (Diaminopelargonic acid synthase)	Not significant
cooC	C1DJB8	Avin_04470	0.8795	0.004509	0.01114	Carbon monoxide dehydrogenae assesory protein, CooC	Not significant
ychF	C1DEV8	Avin_41550	0.8794	0.04354	0.06665	Ribosome-binding ATPase YchF	Not significant
rph	C1DI48	Avin_02850	0.8763	0.006935	0.01509	Ribonuclease PH (RNase PH) (EC 2.7.7.56) (tRNA nucleotidyltransferase)	Not significant
Avin_41110	C1DER5	Avin_41110	0.8752	0.005518	0.01294	Peptidyl-prolyl cis-trans isomerase (EC 5.2.1.8)	Not significant
Avin_05930	C1DKI3	Avin_05930	0.8693	0.008091	0.01694	Glycine cleavage system transcriptional repressor	Not significant
Avin_39200	C1DSW7	Avin_39200	0.8668	0.01275	0.0238	Uncharacterized protein	Not significant
Avin_10490	C1DNR5	Avin_10490	0.8626	0.004149	0.01061	Potassium proton antiporter	Not significant
phbA	C1DHF7	Avin_23640	0.8622	0.000782	0.003175	Polyhydroxybutyrate biosynthetic beta-ketothiolase	Not significant
Avin_41270	C1DET1	Avin_41270	0.8571	0.01646	0.02928	Peptidase M48, Ste24p family	Not significant
ftsH1	C1DFL5	Avin_42890	0.8505	0.0007909	0.003182	ATP-dependent zinc metalloprotease FtsH (EC 3.4.24.-)	Not significant
prkA	C1DIX3	Avin_46870	0.8466	0.005685	0.01323	Serine protein kinase PrkA	Not significant
infC	C1DF43	Avin_20430	0.8419	0.04021	0.06253	Translation initiation factor IF-3	Not significant
nqrA	C1DR02	Avin_14590	0.8369	0.0003123	0.001621	Na(+)-translocating NADH-quinone reductase subunit A (Na(+)-NQR subunit A) (Na(+)-translocating NQR subunit A) (EC 7.2.1.1) (NQR complex subunit A) (NQR-1 subunit A)	Not significant
Avin_26980	C1DJV4	Avin_26980	0.836	0.1828	0.2313	Glucan 1,4-alpha-glucosidase	Not significant
moaB	C1DQV5	Avin_14120	0.8355	0.03239	0.05147	Molybdenum cofactor biosynthesis protein B	Not significant
Avin_34920	C1DQK5	Avin_34920	0.8334	0.02554	0.04234	Polyphosphate kinase-2-related domain-containing protein	Not significant
dapC	C1DSU9	Avin_39020	0.833	0.01923	0.03321	N-succinyl-L,L-DAP aminotransferase	Not significant
Avin_10630	C1DNS8	Avin_10630	0.828	0.1831	0.2314	Biopolymer transport protein ExbB	Not significant
Avin_04570	C1DJC7	Avin_04570	0.8263	0.007281	0.01559	Putative 4-hydroxy-4-methyl-2-oxoglutarate aldolase (Regulator of ribonuclease activity homolog) (RraA-like protein)	Not significant
radA	C1DER1	Avin_41070	0.8211	0.009418	0.01886	DNA repair protein RadA	Not significant
uvrA	C1DKP0	Avin_06520	0.8142	0.002322	0.006697	UvrABC system protein A (UvrA protein) (Excinuclease ABC subunit A)	Not significant
selO	C1DHP3	Avin_45110	0.8053	0.04382	0.06695	Protein nucleotidyltransferase YdiU (EC 2.7.7.-) (Protein adenylyltransferase YdiU) (EC 2.7.7.108) (Protein uridylyltransferase YdiU) (EC 2.7.7.-)	Not significant
atpH	C1DND6	Avin_52190	0.8039	0.002206	0.006581	ATP synthase subunit delta (ATP synthase F(1) sector subunit delta) (F-type ATPase subunit delta) (F-ATPase subunit delta)	Not significant
Avin_15470	C1DRM4	Avin_15470	0.8028	0.007306	0.01559	Uncharacterized protein	Not significant
rnc	C1DQS2	Avin_13780	0.7994	0.01799	0.03122	Ribonuclease 3 (EC 3.1.26.3) (Ribonuclease III) (RNase III)	Not significant
actP	C1DQL6	Avin_35030	0.7957	0.006664	0.01465	Cation/acetate symporter ActP (Acetate permease) (Acetate transporter ActP)	Not significant
ubiF	C1DJ17	Avin_47310	0.7949	0.008235	0.01715	Ubiquinone biosynthesis hydroxylase UbiF protein	Not significant
Avin_04680	C1DJD7	Avin_04680	0.7922	0.002247	0.006644	Rhodanese-like protein	Not significant
Avin_04330	C1DJA4	Avin_04330	0.792	0.01131	0.02146	Uncharacterized protein	Not significant
lpd	C1DGW2	Avin_44910	0.7891	0.0002455	0.001417	Acetyltransferase component of pyruvate dehydrogenase complex (EC 2.3.1.12)	Not significant
atpD	C1DND3	Avin_52160	0.7809	0.0003659	0.001838	ATP synthase subunit beta (EC 7.1.2.2) (ATP synthase F1 sector subunit beta) (F-ATPase subunit beta)	Not significant
cobW	C1DEQ4	Avin_40980	0.7806	0.01433	0.02618	Cobalamin synthesis protein	Not significant
Avin_19040	C1DED1	Avin_19040	0.7747	0.09798	0.1343	Dienelactone hydrolase	Not significant
Avin_27030	C1DJV8	Avin_27030	0.7746	0.003813	0.01003	Inositol monophosphatase	Not significant
purB	C1DL08	Avin_28380	0.733	0.03106	0.04981	Adenylosuccinate lyase (ASL) (EC 4.3.2.2) (Adenylosuccinase)	Not significant
Avin_32810	C1DPL7	Avin_32810	0.7312	0.144	0.1863	Metal-binding protein	Not significant
Avin_31830	C1DNZ3	Avin_31830	0.7295	0.001642	0.005256	Lipoprotein	Not significant
hemH	C1DEU1	Avin_41370	0.7282	0.01485	0.02707	Ferrochelatase (EC 4.98.1.1) (Heme synthase) (Protoheme ferro-lyase)	Not significant
Avin_50840	C1DM94	Avin_50840	0.7259	0.01801	0.03122	Type VI secretion system protein ImpG	Not significant
Avin_03250	C1DI88	Avin_03250	0.7243	0.01576	0.02842	UPF0312 protein Avin_03250	Not significant
panB	C1DFJ8	Avin_42710	0.7194	0.003792	0.01002	3-methyl-2-oxobutanoate hydroxymethyltransferase (EC 2.1.2.11) (Ketopantoate hydroxymethyltransferase) (KPHMT)	Not significant
gcvT3	C1DJL3	Avin_26050	0.7137	0.02899	0.04709	aminomethyltransferase (EC 2.1.2.10) (Glycine cleavage system T protein)	Not significant
htpG	C1DEE4	Avin_19170	0.7117	0.004185	0.01067	Chaperone protein HtpG (Heat shock protein HtpG) (High temperature protein G)	Not significant
ispG	C1DE57	Avin_40290	0.7054	0.008327	0.01726	4-hydroxy-3-methylbut-2-en-1-yl diphosphate synthase (flavodoxin) (EC 1.17.7.3) (1-hydroxy-2-methyl-2-(E)-butenyl 4-diphosphate synthase)	Not significant
ureA	C1DNK6	Avin_09900	0.7036	0.1937	0.2426	Urease subunit gamma (EC 3.5.1.5) (Urea amidohydrolase subunit gamma)	Not significant
groS	C1DQC1	Avin_13470	0.6967	0.01778	0.03101	Co-chaperonin GroES (10 kDa chaperonin) (Chaperonin-10) (Cpn10)	Not significant
Avin_02840	C1DI47	Avin_02840	0.6877	0.04937	0.07351	YicC family protein	Not significant
rpsS	C1DKL7	Avin_06290	0.687	0.2276	0.2808	Small ribosomal subunit protein uS19 (30S ribosomal protein S19)	Not significant
maeB	C1DHR4	Avin_45330	0.6858	0.005431	0.0128	NADP-dependent malic enzyme (EC 1.1.1.40)	Not significant
prs	C1DEV5	Avin_41520	0.6825	0.001202	0.004216	Ribose-phosphate pyrophosphokinase (RPPK) (EC 2.7.6.1) (5-phospho-D-ribosyl alpha-1-diphosphate synthase) (Phosphoribosyl diphosphate synthase) (Phosphoribosyl pyrophosphate synthase) (P-Rib-PP synthase) (PRPP synthase) (PRPPase)	Not significant
Avin_15900	C1DRR7	Avin_15900	0.6735	0.02785	0.04541	Metallo-beta-lactamase family protein	Not significant
Avin_40960	C1DEQ2	Avin_40960	0.667	0.0107	0.02081	Energy-dependent translational throttle protein EttA (EC 3.6.1.-) (Translational regulatory factor EttA)	Not significant
fruR	C1DPZ3	Avin_12180	0.6626	0.01024	0.02004	Transcriptional regulator protein, LacI family	Not significant
mucD	C1DQR9	Avin_13730	0.6611	0.1012	0.1379	Probable periplasmic serine endoprotease DegP-like (EC 3.4.21.107) (Protease Do)	Not significant
argA	C1DJG1	Avin_04920	0.6604	0.024	0.04025	Amino-acid acetyltransferase (EC 2.3.1.1) (N-acetylglutamate synthase) (AGS) (NAGS)	Not significant
nadK	C1DPY6	Avin_34070	0.6562	0.001528	0.005001	NAD kinase (EC 2.7.1.23) (ATP-dependent NAD kinase)	Not significant
efp	C1DRK5	Avin_15280	0.6557	0.01301	0.02423	Elongation factor P (EF-P)	Not significant
coaBC	C1DI56	Avin_02930	0.6521	0.07834	0.111	Coenzyme A biosynthesis bifunctional protein CoaBC (DNA/pantothenate metabolism flavoprotein) (Phosphopantothenoylcysteine synthetase/decarboxylase) (PPCS-PPCDC) [Includes: Phosphopantothenoylcysteine decarboxylase (PPC decarboxylase) (PPC-DC) (EC 4.1.1.36) (CoaC); Phosphopantothenate--cysteine ligase (EC 6.3.2.5) (CoaB) (Phosphopantothenoylcysteine synthetase) (PPC synthetase) (PPC-S)]	Not significant
Avin_01130	C1DG53	Avin_01130	0.6518	0.01738	0.03049	Trimeric LpxA-like superfamily protein	Not significant
pyrG	C1DSS8	Avin_38810	0.6488	0.04215	0.06508	CTP synthase (EC 6.3.4.2) (Cytidine 5'-triphosphate synthase) (Cytidine triphosphate synthetase) (CTP synthetase) (CTPS) (UTP--ammonia ligase)	Not significant
hflX	C1DLQ3	Avin_07550	0.6462	0.02652	0.04388	GTPase HflX (GTP-binding protein HflX)	Not significant
Avin_45230	C1DHQ4	Avin_45230	0.6451	0.00575	0.01331	SPOR domain-containing protein	Not significant
Avin_51570	C1DMF7	Avin_51570	0.6437	0.007266	0.01559	Multidrug efflux pump RND-family outer membrane protein	Not significant
anmK	C1DHX7	Avin_46010	0.6404	0.14	0.1822	Anhydro-N-acetylmuramic acid kinase (EC 2.7.1.170) (AnhMurNAc kinase)	Not significant
suhB	C1DE72	Avin_40440	0.6403	0.08698	0.1217	Inositol-1-monophosphatase (EC 3.1.3.25)	Not significant
srkA	C1DKI6	Avin_05960	0.6392	0.03598	0.05655	Stress response kinase A (EC 2.7.11.1) (Serine/threonine-protein kinase SrkA)	Not significant
kdsA	C1DSS7	Avin_38800	0.6221	0.06245	0.0904	2-dehydro-3-deoxyphosphooctonate aldolase (EC 2.5.1.55) (3-deoxy-D-manno-octulosonic acid 8-phosphate synthase) (KDO-8-phosphate synthase) (KDO 8-P synthase) (KDOPS) (Phospho-2-dehydro-3-deoxyoctonate aldolase)	Not significant
algQ	C1DJ41	Avin_47550	0.6188	0.01009	0.01984	Regulator of RNA polymerase sigma(70) subunit, Rsd/AlgQ	Not significant
mpl	C1DML8	Avin_08030	0.617	0.02536	0.04221	UDP-N-acetylmuramate--L-alanyl-gamma-D-glutamyl-meso-2,6-diaminoheptandioate ligase (EC 6.3.2.45) (Murein peptide ligase) (UDP-N-acetylmuramate:L-alanyl-gamma-D-glutamyl-meso-diaminopimelate ligase)	Not significant
Avin_52350	C1DNE9	Avin_52350	0.6148	0.02393	0.04021	site-specific DNA-methyltransferase (adenine-specific) (EC 2.1.1.72)	Not significant
ubiX	C1DML9	Avin_08040	0.6111	0.03331	0.05273	Flavin prenyltransferase UbiX (EC 2.5.1.129)	Not significant
hflK	C1DLQ4	Avin_07560	0.6055	0.09421	0.1303	Protein HflK	Not significant
proA	C1DMQ0	Avin_08350	0.6043	0.003869	0.01007	Gamma-glutamyl phosphate reductase (GPR) (EC 1.2.1.41) (Glutamate-5-semialdehyde dehydrogenase) (Glutamyl-gamma-semialdehyde dehydrogenase) (GSA dehydrogenase)	Not significant
Avin_52400	C1DNF4	Avin_52400	0.6038	0.02777	0.04535	Restriction endonuclease	Not significant
iolG	C1DLA8	Avin_50110	0.6016	0.08024	0.1135	Inositol 2-dehydrogenase (EC 1.1.1.18) (Myo-inositol 2-dehydrogenase) (MI 2-dehydrogenase)	Not significant
speD	C1DHY4	Avin_46080	0.5938	0.03087	0.04967	S-adenosylmethionine decarboxylase proenzyme (AdoMetDC) (SAMDC) (EC 4.1.1.50) [Cleaved into: S-adenosylmethionine decarboxylase beta chain; S-adenosylmethionine decarboxylase alpha chain]	Not significant
glnK	C1DJ64	Avin_47790	0.5855	0.01146	0.02166	Nitrogen regulatory protein P-II GlnK	Not significant
trpD	C1DHY8	Avin_46120	0.5844	0.009138	0.01872	Anthranilate phosphoribosyltransferase (EC 2.4.2.18)	Not significant
Avin_16010	C1DRS8	Avin_16010	0.5718	0.06297	0.09083	Glycosyl transferase, family 2	Not significant
glmU	C1DMJ0	Avin_51920	0.5696	0.4639	0.5176	Bifunctional protein GlmU [Includes: UDP-N-acetylglucosamine pyrophosphorylase (EC 2.7.7.23) (N-acetylglucosamine-1-phosphate uridyltransferase); Glucosamine-1-phosphate N-acetyltransferase (EC 2.3.1.157)]	Not significant
tig	C1DHE8	Avin_23550	0.569	0.006253	0.01417	Trigger factor (TF) (EC 5.2.1.8) (PPIase)	Not significant
upp	C1DEU0	Avin_41360	0.5663	0.3029	0.358	Uracil phosphoribosyltransferase (EC 2.4.2.9) (UMP pyrophosphorylase) (UPRTase)	Not significant
trpC	C1DHY7	Avin_46110	0.5571	0.02235	0.03783	Indole-3-glycerol phosphate synthase (IGPS) (EC 4.1.1.48)	Not significant
nrdB	C1DPR3	Avin_33300	0.5483	0.1269	0.1675	Ribonucleoside-diphosphate reductase subunit beta (EC 1.17.4.1)	Not significant
thiO	C1DPI5	Avin_11880	0.536	0.008193	0.01711	FAD-dependent glycine oxidase	Not significant
Avin_02800	C1DI43	Avin_02800	0.5323	0.01046	0.02039	Endoribonuclease L-PSP family protein	Not significant
Avin_44810	C1DGV2	Avin_44810	0.5318	0.1204	0.1598	Serine/threonine protein kinase	Not significant
pyrD	C1DDY1	Avin_18900	0.5265	0.01192	0.02233	Dihydroorotate dehydrogenase (quinone) (EC 1.3.5.2) (DHOdehase) (DHOD) (DHODase) (Dihydroorotate oxidase)	Not significant
tktA-1	C1DG95	Avin_22150 Avin_27330	0.5213	0.04894	0.073	Transketolase (EC 2.2.1.1)	Not significant
trxB	C1DKZ3	Avin_28230	0.5135	0.1189	0.1582	Thioredoxin reductase (EC 1.8.1.9)	Not significant
pnp	C1DFK5	Avin_42780	0.5106	0.3655	0.419	Polyribonucleotide nucleotidyltransferase (EC 2.7.7.8) (Polynucleotide phosphorylase) (PNPase)	Not significant
nuoF	C1DL18	Avin_28480	0.5074	0.03163	0.05063	NADH-quinone oxidoreductase subunit F (EC 7.1.1.-)	Not significant
Avin_18990	C1DEC6	Avin_18990	0.5034	0.03293	0.05223	DUF883 domain-containing protein	Not significant
Avin_46060	C1DHY2	Avin_46060	0.5002	0.05445	0.07959	Histidine triad (HIT) family protein	Not significant
Avin_10730	C1DNT8	Avin_10730	0.4976	0.06691	0.09589	Transcriptional regulator, LysR family	Not significant
Avin_18650	C1DDV6	Avin_18650	0.4958	0.01726	0.03034	Histidine triad (HIT) family protein	Not significant
ilvM	C1DRX7	Avin_37060	0.4957	0.11	0.148	GTP pyrophosphokinase ((p)ppGpp synthase) (ATP:GTP 3'-pyrophosphotransferase) (ppGpp synthase I)	Not significant
tuf	C1DKJ8	Avin_06090 Avin_06230	0.4933	0.008436	0.01745	Elongation factor Tu (EF-Tu) (EC 3.6.5.3)	Not significant
Avin_35160	C1DQM9	Avin_35160	0.4931	0.05315	0.07799	Zinc-containing alcohol dehydrogenase-like protein	Not significant
aroA	C1DRR2	Avin_15850	0.492	0.365	0.419	3-phosphoshikimate 1-carboxyvinyltransferase (EC 2.5.1.19) (5-enolpyruvylshikimate-3-phosphate synthase) (EPSP synthase) (EPSPS)	Not significant
rsmI	C1DQ89	Avin_13150	0.4906	0.1679	0.214	Ribosomal RNA small subunit methyltransferase I (EC 2.1.1.198) (16S rRNA 2'-O-ribose C1402 methyltransferase) (rRNA (cytidine-2'-O-)-methyltransferase RsmI)	Not significant
Avin_12870	C1DQ61	Avin_12870	0.4864	0.3071	0.3606	Organic solvent tolerance ABC efflux transporter, substrate binding protein	Not significant
edd-2	C1DKQ0	Avin_27280	0.4839	0.003861	0.01007	Phosphogluconate dehydratase (EC 4.2.1.12)	Not significant
Avin_01360	C1DGZ4	Avin_01360	0.4822	0.01998	0.03435	Uncharacterized protein	Not significant
Avin_42330	C1DF28	Avin_42330	0.4818	0.05774	0.08397	Metallo-dependent hydrolase	Not significant
rpsB	C1DSU6	Avin_38990	0.4737	0.1667	0.2129	Small ribosomal subunit protein uS2 (30S ribosomal protein S2)	Not significant
nusA	C1DFL0	Avin_42830	0.4711	0.2657	0.3205	Transcription termination/antitermination protein NusA	Not significant
glgB	C1DKW9	Avin_27990	0.4628	0.1424	0.1845	1,4-alpha-glucan branching enzyme GlgB (EC 2.4.1.18) (1,4-alpha-D-glucan:1,4-alpha-D-glucan 6-glucosyl-transferase) (Alpha-(1->4)-glucan branching enzyme) (Glycogen branching enzyme) (BE)	Not significant
Avin_29450	C1DM25	Avin_29450	0.461	0.009533	0.019	[acyl-carrier-protein] S-malonyltransferase (EC 2.3.1.39)	Not significant
rplV	C1DKL8	Avin_06300	0.4526	0.1978	0.2471	Large ribosomal subunit protein uL22	Not significant
Avin_38520	C1DSQ0	Avin_38520	0.452	0.005078	0.0122	Phosphoketolase protein	Not significant
hisG	C1DQ66	Avin_12920	0.4501	0.2463	0.3004	ATP phosphoribosyltransferase (ATP-PRT) (ATP-PRTase) (EC 2.4.2.17)	Not significant
Avin_02460	C1DHA0	Avin_02460	0.4429	0.03358	0.05307	DUF4432 domain-containing protein	Not significant
Avin_03720	C1DID5	Avin_03720	0.4394	0.139	0.1811	2-dehydropantoate 2-reductase (EC 1.1.1.169) (Ketopantoate reductase)	Not significant
folE	C1DHG2	Avin_23690	0.4389	0.03562	0.05612	GTP cyclohydrolase 1 (EC 3.5.4.16) (GTP cyclohydrolase I) (GTP-CH-I)	Not significant
ftsY	C1DK09	Avin_48100	0.4366	0.1896	0.2379	Signal recognition particle receptor FtsY (SRP receptor) (EC 3.6.5.4)	Not significant
dacB	C1DEC1	Avin_18940	0.4354	0.0686	0.09783	D-alanyl-D-alanine carboxypeptidase/D-alanyl-D-alanine-endopeptidase	Not significant
secD	C1DE74	Avin_40460	0.4353	0.1513	0.1948	Protein translocase subunit SecD	Not significant
acpP	C1DRH0	Avin_14930	0.435	0.3744	0.427	Acyl carrier protein (ACP)	Not significant
Avin_37690	C1DS38	Avin_37690	0.4336	0.08423	0.1184	Circularly permuted ATP-grasp type 2 domain-containing protein	Not significant
Avin_38750	C1DSS2	Avin_38750	0.4278	0.2026	0.2527	S-(hydroxymethyl)glutathione dehydrogenase (EC 1.1.1.284)	Not significant
Avin_12890	C1DQ63	Avin_12890	0.4268	0.1356	0.178	STAS family protein	Not significant
hepA	C1DN26	Avin_30280	0.4242	0.06835	0.09762	RNA polymerase-associated protein RapA (EC 3.6.4.-) (ATP-dependent helicase HepA)	Not significant
Avin_17680	C1DDL0	Avin_17680	0.4216	0.04529	0.06861	DUF4432 domain-containing protein	Not significant
tsf	C1DSU5	Avin_38980	0.4198	0.05318	0.07799	Elongation factor Ts (EF-Ts)	Not significant
Avin_09350	C1DMZ4	Avin_09350	0.4175	0.04488	0.0681	TonB-dependent siderophore receptor	Not significant
Avin_24360	C1DHM8	Avin_24360	0.4106	0.08854	0.1232	Chemotaxis sensory transducer	Not significant
maeB2	C1DFQ0	Avin_43250	0.4054	0.08604	0.1205	NADP-dependent malic enzyme (EC 1.1.1.40)	Not significant
Avin_41380	C1DEU2	Avin_41380	0.4053	0.4063	0.4574	Sugar nucleotide epimerase	Not significant
rpoD	C1DIY6	Avin_47000	0.4031	0.2437	0.2985	RNA polymerase sigma factor RpoD (Sigma-70)	Not significant
aceE	C1DGW1	Avin_44900	0.4024	0.04968	0.07385	Pyruvate dehydrogenase E1 component (EC 1.2.4.1)	Not significant
pstB	C1DK53	Avin_48570	0.3967	0.1805	0.2291	Phosphate ABC transporter, ATP-binding protein	Not significant
rpoA	C1DKN8	Avin_06500	0.3963	0.1119	0.1499	DNA-directed RNA polymerase subunit alpha (RNAP subunit alpha) (EC 2.7.7.6) (RNA polymerase subunit alpha) (Transcriptase subunit alpha)	Not significant
Avin_22070	C1DG87	Avin_22070	0.3961	0.0506	0.07471	Short-chain dehydrogenase/reductase SDR protein	Not significant
ddl	C1DQA1	Avin_13270	0.3903	0.3478	0.4018	D-alanine--D-alanine ligase (EC 6.3.2.4) (D-Ala-D-Ala ligase) (D-alanylalanine synthetase)	Not significant
gpsA	C1DLY5	Avin_29030	0.3886	0.1124	0.1502	Glycerol-3-phosphate dehydrogenase [NAD(P)+] (EC 1.1.1.94) (NAD(P)(+)-dependent glycerol-3-phosphate dehydrogenase) (NAD(P)H-dependent dihydroxyacetone-phosphate reductase)	Not significant
Avin_39700	C1DE01	Avin_39700	0.3884	0.01076	0.02083	Ferredoxin	Not significant
rsfS	C1DMQ2	Avin_08370	0.3827	0.0442	0.06718	Ribosomal silencing factor RsfS	Not significant
sucC	C1DM53	Avin_29740	0.3777	0.1352	0.1778	Succinate--CoA ligase [ADP-forming] subunit beta (EC 6.2.1.5) (Succinyl-CoA synthetase subunit beta) (SCS-beta)	Not significant
ppx	C1DJ29	Avin_47430	0.3675	0.3996	0.451	Exopolyphosphatase (EC 3.6.1.11)	Not significant
glcF	C1DFQ6	Avin_43310	0.3624	0.1263	0.1674	Glycolate oxidase iron-sulfur subunit (EC 1.1.99.14)	Not significant
qor	C1DFW2	Avin_00210	0.3604	0.0949	0.1309	NADPH:quinone reductase (EC 1.6.5.5)	Not significant
rpsU	C1DIY4	Avin_46980	0.3588	0.09868	0.135	Small ribosomal subunit protein bS21 (30S ribosomal protein S21)	Not significant
ccmA	C1DN43	Avin_30450	0.3541	0.269	0.3239	Heme ABC exporter, ATP-binding protein CcmA	Not significant
prpB	C1DHB4	Avin_23210	0.3335	0.02411	0.04035	2-methylisocitrate lyase (2-MIC) (MICL) (EC 4.1.3.30) ((2R,3S)-2-methylisocitrate lyase)	Not significant
argG	C1DQV2	Avin_14080	0.3306	0.09457	0.1306	Argininosuccinate synthase (EC 6.3.4.5) (Citrulline--aspartate ligase)	Not significant
Avin_20380	C1DF39	Avin_20380	0.3272	0.1557	0.2	FAD-dependent oxidoreductase	Not significant
Avin_20570	C1DF57	Avin_20570	0.327	0.2447	0.2989	VacJ-like lipoprotein	Not significant
serS	C1DKY8	Avin_28180	0.326	0.02149	0.03659	Serine--tRNA ligase (EC 6.1.1.11) (Seryl-tRNA synthetase) (SerRS) (Seryl-tRNA(Ser/Sec) synthetase)	Not significant
Avin_36070	C1DR96	Avin_36070	0.3249	0.4522	0.5065	Response receiver domain-containing protein	Not significant
potF	C1DK71	Avin_48760	0.3246	0.04066	0.06311	Putrescine-binding periplasmic protein	Not significant
rpoC	C1DKK6	Avin_06180	0.3208	0.02345	0.03962	DNA-directed RNA polymerase subunit beta' (RNAP subunit beta') (EC 2.7.7.6) (RNA polymerase subunit beta') (Transcriptase subunit beta')	Not significant
rpsO	C1DFK6	Avin_42790	0.3207	0.5129	0.5622	Small ribosomal subunit protein uS15 (30S ribosomal protein S15)	Not significant
gltB	C1DHQ3	Avin_45210	0.3187	0.04769	0.07149	Glutamate synthase [NADPH] large chain (EC 1.4.1.13) (Glutamate synthase subunit alpha)	Not significant
Avin_47330	C1DJ19	Avin_47330	0.3176	0.03735	0.0585	Xaa-Pro aminopeptidase (EC 3.4.11.9) (Aminopeptidase P II) (X-Pro aminopeptidase)	Not significant
csd1	C1DNX1	Avin_31610	0.3175	0.2834	0.3387	CRISPR-associated protein Csd1	Not significant
hflD	C1DL07	Avin_28370	0.3124	0.1406	0.1827	High frequency lysogenization protein HflD homolog	Not significant
serC	C1DRQ9	Avin_15820	0.3002	0.1388	0.1811	Phosphoserine aminotransferase (EC 2.6.1.52) (Phosphohydroxythreonine aminotransferase) (PSAT)	Not significant
aspS	C1DRG2	Avin_36730	0.2956	0.1537	0.1976	Aspartate--tRNA(Asp/Asn) ligase (EC 6.1.1.23) (Aspartyl-tRNA synthetase) (AspRS) (Non-discriminating aspartyl-tRNA synthetase) (ND-AspRS)	Not significant
fpr1	C1DSP5	Avin_38470	0.2914	0.1063	0.1439	Ferredoxin--NADP reductase (EC 1.18.1.2)	Not significant
hisD	C1DQ67	Avin_12930	0.2896	0.2123	0.2641	Histidinol dehydrogenase (HDH) (EC 1.1.1.23)	Not significant
Avin_03520	C1DIB5	Avin_03520	0.2866	0.2955	0.3507	Peptidase M16-like protein	Not significant
Avin_22800	C1DGG0	Avin_22800	0.2832	0.09659	0.1328	Aminotransferase class-III protein	Not significant
Avin_44800	C1DGV1	Avin_44800	0.2821	0.338	0.3921	Carbamoyltransferase	Not significant
trxA	C1DJ28	Avin_47420	0.2764	0.1367	0.1793	Thioredoxin	Not significant
yajC	C1DE75	Avin_40470	0.2725	0.186	0.2337	Sec translocon accessory complex subunit YajC	Not significant
adk	C1DSX5	Avin_39280	0.2708	0.6192	0.6631	Adenylate kinase (AK) (EC 2.7.4.3) (ATP-AMP transphosphorylase) (ATP:AMP phosphotransferase) (Adenylate monophosphate kinase)	Not significant
Avin_47580	C1DJ44	Avin_47580	0.2707	0.3099	0.3633	HemX-like protein	Not significant
dnaK	C1DFM3	Avin_42970	0.27	0.2483	0.3024	Chaperone protein DnaK (HSP70) (Heat shock 70 kDa protein) (Heat shock protein 70)	Not significant
ptsP	C1DK21	Avin_48230	0.2641	0.0471	0.07097	phosphoenolpyruvate--protein phosphotransferase (EC 2.7.3.9)	Not significant
glmM	C1DFL3	Avin_42860	0.2592	0.5008	0.5504	Phosphoglucosamine mutase (EC 5.4.2.10)	Not significant
gatA	C1DQ37	Avin_12630	0.2509	0.2265	0.2798	Glutamyl-tRNA(Gln) amidotransferase subunit A (Glu-ADT subunit A) (EC 6.3.5.7)	Not significant
pcnB	C1DFJ6	Avin_42690	0.2508	0.3158	0.3697	Poly(A) polymerase I (PAP I) (EC 2.7.7.19)	Not significant
erpA	C1DHX9	Avin_46030	0.2504	0.3792	0.4313	Iron-sulfur cluster insertion protein ErpA	Not significant
alaS	C1DQF9	Avin_34460	0.234	0.2219	0.2753	Alanine--tRNA ligase (EC 6.1.1.7) (Alanyl-tRNA synthetase) (AlaRS)	Not significant
Avin_27200	C1DJX5	Avin_27200	0.2324	0.3309	0.3854	LamB type porin	Not significant
Avin_41450	C1DEU8	Avin_41450	0.2315	0.3729	0.4259	Molybdopterin-synthase adenylyltransferase (EC 2.7.7.80) (MoaD protein adenylase) (Molybdopterin-converting factor subunit 1 adenylase) (Sulfur carrier protein MoaD adenylyltransferase)	Not significant
Avin_13110	C1DQ85	Avin_13110	0.2134	0.1577	0.2022	BON domain-containing protein	Not significant
argB	C1DI53	Avin_02900	0.205	0.3716	0.4249	Acetylglutamate kinase (EC 2.7.2.8) (N-acetyl-L-glutamate 5-phosphotransferase) (NAG kinase) (NAGK)	Not significant
bamA	C1DST8	Avin_38910	0.2046	0.4912	0.5413	Outer membrane protein assembly factor BamA	Not significant
typA	C1DHW1	Avin_45830	0.192	0.4308	0.4837	Large ribosomal subunit assembly factor BipA (EC 3.6.5.-) (GTP-binding protein BipA)	Not significant
crc	C1DI50	Avin_02870	0.1919	0.659	0.7005	Catabolite repression control protein Crc	Not significant
Avin_37950	C1DS64	Avin_37950	0.1899	0.2625	0.318	Zinc-containing alcohol dehydrogenase	Not significant
fadB1	C1DQY7	Avin_14440	0.1875	0.355	0.4091	enoyl-CoA hydratase (EC 4.2.1.17)	Not significant
cpdA	C1DFS5	Avin_43500	0.1832	0.3791	0.4313	Cyclic 3,5-nucleotide monophosphate metallophosphodiesterase	Not significant
rpoB	C1DKK5	Avin_06170	0.179	0.5347	0.5847	DNA-directed RNA polymerase subunit beta (RNAP subunit beta) (EC 2.7.7.6) (RNA polymerase subunit beta) (Transcriptase subunit beta)	Not significant
pepN	C1DDW4	Avin_18730	0.177	0.5551	0.604	Aminopeptidase N (EC 3.4.11.2)	Not significant
Avin_29650	C1DM44	Avin_29650	0.1766	0.4148	0.4664	Oligopeptide ABC transporter, periplasmic substrate binding protein	Not significant
Avin_25860	C1DJJ6	Avin_25860	0.1749	0.8114	0.8352	Aldo/keto reductase protein	Not significant
cas5d	C1DNX2	Avin_31620	0.1688	0.3071	0.3606	pre-crRNA processing endonuclease (EC 3.1.-.-)	Not significant
Avin_34340	C1DQE7	Avin_34340	0.1626	0.3996	0.451	2-dehydro-3-deoxy-phosphogluconate aldolase (EC 4.1.2.14)	Not significant
ppsA	C1DHC1	Avin_23280	0.162	0.2828	0.3387	Phosphoenolpyruvate synthase (PEP synthase) (EC 2.7.9.2) (Pyruvate, water dikinase)	Not significant
Avin_06390	C1DKM7	Avin_06390	0.162	0.3635	0.4184	Small ribosomal subunit protein uS8 (30S ribosomal protein S8)	Not significant
ilvH	C1DFH8	Avin_42510	0.1461	0.7647	0.7983	Acetolactate synthase small subunit (AHAS) (ALS) (EC 2.2.1.6) (Acetohydroxy-acid synthase small subunit)	Not significant
Avin_17190	C1DSH7	Avin_17190	0.1415	0.7436	0.7801	CRISPR-associated protein, Cse2 family	Not significant
pyrH	C1DSU4	Avin_38970	0.1391	0.5453	0.5948	Uridylate kinase (UK) (EC 2.7.4.22) (Uridine monophosphate kinase) (UMP kinase) (UMPK)	Not significant
cheA	C1DHM6	Avin_24340	0.1388	0.2447	0.2989	Chemotaxis protein CheA (EC 2.7.13.3)	Not significant
murC	C1DQA0	Avin_13260	0.1361	0.517	0.5661	UDP-N-acetylmuramate--L-alanine ligase (EC 6.3.2.8) (UDP-N-acetylmuramoyl-L-alanine synthetase)	Not significant
hmgA	C1DRL2	Avin_15350	0.1357	0.6515	0.6934	Homogentisate 1,2-dioxygenase (HGDO) (EC 1.13.11.5) (Homogentisate oxygenase) (Homogentisic acid oxidase) (Homogentisicase)	Not significant
pyrC1	C1DI74	Avin_03110	0.1356	0.7756	0.806	Noncatalytic dihydroorotase-like protein	Not significant
ileS	C1DPH5	Avin_11780	0.1354	0.285	0.3396	Isoleucine--tRNA ligase (EC 6.1.1.5) (Isoleucyl-tRNA synthetase) (IleRS)	Not significant
Avin_29460	C1DM26	Avin_29460	0.1275	0.6889	0.7288	Glycosyl transferase, group 1	Not significant
pckA	C1DKD5	Avin_05450	0.116	0.5492	0.5984	Phosphoenolpyruvate carboxykinase (ATP) (PCK) (PEP carboxykinase) (PEPCK) (EC 4.1.1.49)	Not significant
ilvD	C1DI94	Avin_03310	0.1114	0.462	0.5161	Dihydroxy-acid dehydratase (DAD) (EC 4.2.1.9)	Not significant
Avin_30140	C1DN12	Avin_30140	0.1098	0.6914	0.7306	Long-chain-fatty-acid--CoA ligase (EC 6.2.1.3) (Long-chain acyl-CoA synthetase)	Not significant
Avin_14160	C1DQV9	Avin_14160	0.1053	0.5686	0.6156	ATP-binding protein Uup (EC 3.6.1.-)	Not significant
Avin_49080	C1DKA2	Avin_49080	0.1048	0.6795	0.7205	Aldehyde dehydrogenase	Not significant
Avin_33780	C1DPV7	Avin_33780	0.1035	0.6133	0.6584	Short chain fatty acid transporter family protein	Not significant
Avin_11700	C1DPG7	Avin_11700	0.0953	0.5946	0.6406	Cold shock domain family protein	Not significant
fruB	C1DPZ4	Avin_12190	0.0836	0.8018	0.8273	phosphoenolpyruvate--protein phosphotransferase (EC 2.7.3.9)	Not significant
Avin_48620	C1DK58	Avin_48620	0.0821	0.5684	0.6156	Putative glucose-6-phosphate 1-epimerase (EC 5.1.3.15)	Not significant
clpX	C1DHF1	Avin_23580	0.0782	0.482	0.5337	ATP-dependent Clp protease ATP-binding subunit ClpX	Not significant
Avin_05910	C1DKI1	Avin_05910	0.0767	0.6998	0.7385	Cyclic nucleotide-binding protein	Not significant
nrdA	C1DPR2	Avin_33290	0.0731	0.6185	0.6631	Ribonucleoside-diphosphate reductase (EC 1.17.4.1)	Not significant
ribB	C1DLH7	Avin_06740	0.0703	0.8004	0.8268	3,4-dihydroxy-2-butanone 4-phosphate synthase (DHBP synthase) (EC 4.1.99.12)	Not significant
Avin_25210	C1DIM4	Avin_25210	0.0627	0.7366	0.7746	3-methylmercaptopropionyl-CoA dehydrogenase (EC 1.3.99.41)	Not significant
ppk	C1DJ30	Avin_47440	0.0498	0.8815	0.8979	Polyphosphate kinase (EC 2.7.4.1) (ATP-polyphosphate phosphotransferase) (Polyphosphoric acid kinase)	Not significant
lptB	C1DQ54	Avin_12800	0.045	0.7428	0.7801	Lipopolysaccharide export system ATP-binding protein LptB	Not significant
Avin_11510	C1DPE8	Avin_11510	0.0449	0.8091	0.8338	Short-chain dehydrogenase/reductase SDR	Not significant
accD	C1DQD2	Avin_34190	0.0412	0.7806	0.8092	Acetyl-coenzyme A carboxylase carboxyl transferase subunit beta (ACCase subunit beta) (Acetyl-CoA carboxylase carboxyltransferase subunit beta) (EC 2.1.3.15)	Not significant
Avin_12860	C1DQ60	Avin_12860	0.0408	0.9486	0.9573	Intermembrane phospholipid transport system permease protein MlaE	Not significant
rpsE	C1DKN0	Avin_06420	0.0312	0.9206	0.9333	Small ribosomal subunit protein uS5 (30S ribosomal protein S5)	Not significant
Avin_27080	C1DJW3	Avin_27080	0.0277	0.8998	0.9141	PHB de-polymerase	Not significant
grpE	C1DFM4	Avin_42980	0.0272	0.9307	0.9425	Protein GrpE (HSP-70 cofactor)	Not significant
groL	C1DQC2	Avin_13480	0.0076	0.9541	0.9618	Chaperonin GroEL (EC 5.6.1.7) (60 kDa chaperonin) (Chaperonin-60) (Cpn60)	Not significant
rplY	C1DEV6	Avin_41530	0.0068	0.9587	0.9653	Large ribosomal subunit protein bL25 (50S ribosomal protein L25) (General stress protein CTC)	Not significant
infB	C1DFK9	Avin_42820	0.004	0.9912	0.9934	Translation initiation factor IF-2	Not significant
Avin_23510	C1DHE4	Avin_23510	-0.0017	0.9956	0.9956	Peptidyl-prolyl cis-trans isomerase (PPIase) (EC 5.2.1.8)	Not significant
gatB	C1DQ36	Avin_12610	-0.0042	0.9934	0.9945	Aspartyl/glutamyl-tRNA(Asn/Gln) amidotransferase subunit B (Asp/Glu-ADT subunit B) (EC 6.3.5.-)	Not significant
rpsA	C1DRR4	Avin_15870	-0.0071	0.9646	0.969	30S ribosomal protein S1	Not significant
malQ	C1DIJ2	Avin_24890	-0.0082	0.9857	0.9891	4-alpha-glucanotransferase (EC 2.4.1.25) (Amylomaltase) (Disproportionating enzyme)	Not significant
sdhB	C1DM57	Avin_29780	-0.0151	0.9476	0.9573	Succinate dehydrogenase iron-sulfur subunit (EC 1.3.5.1)	Not significant
Avin_36080	C1DR97	Avin_36080	-0.0179	0.9604	0.9659	histidine kinase (EC 2.7.13.3)	Not significant
rplA	C1DKK2	Avin_06130	-0.0186	0.9005	0.9141	Large ribosomal subunit protein uL1 (50S ribosomal protein L1)	Not significant
Avin_37840	C1DS53	Avin_37840	-0.0213	0.9365	0.9473	Imelysin-like domain-containing protein	Not significant
lptE	C1DMV8	Avin_08990	-0.0219	0.8748	0.8931	LPS-assembly lipoprotein LptE	Not significant
fliC	C1DKU0	Avin_27700	-0.0338	0.8973	0.9129	Flagellin	Not significant
Avin_40850	C1DEB2	Avin_40850	-0.0385	0.8651	0.8864	endopeptidase La (EC 3.4.21.53)	Not significant
lysS	C1DSY6	Avin_39390	-0.0402	0.8721	0.8918	Lysine--tRNA ligase (EC 6.1.1.6) (Lysyl-tRNA synthetase) (LysRS)	Not significant
Avin_17200	C1DSH8	Avin_17200	-0.0418	0.7919	0.82	CRISPR-associated protein, CT1975	Not significant
psd	C1DLP2	Avin_07440	-0.0426	0.8497	0.8716	Phosphatidylserine decarboxylase proenzyme (EC 4.1.1.65) [Cleaved into: Phosphatidylserine decarboxylase alpha chain; Phosphatidylserine decarboxylase beta chain]	Not significant
Avin_41290	C1DET3	Avin_41290	-0.047	0.8787	0.8961	Acyltransferase	Not significant
rplE	C1DKM5	Avin_06370	-0.0499	0.8725	0.8918	Large ribosomal subunit protein uL5 (50S ribosomal protein L5)	Not significant
hutH	C1DJN6	Avin_26290	-0.0538	0.8157	0.8387	Histidine ammonia-lyase (Histidase) (EC 4.3.1.3)	Not significant
fahA	C1DLB6	Avin_50190	-0.0553	0.7957	0.8229	fumarylacetoacetase (EC 3.7.1.2)	Not significant
Avin_32730	C1DP77	Avin_32730	-0.0573	0.639	0.6828	VacJ-like lipoprotein	Not significant
Avin_12760	C1DQ50	Avin_12760	-0.0603	0.8423	0.865	Nucleotide-binding protein Avin_12760	Not significant
ahpC	C1DHW8	Avin_45910	-0.0642	0.7555	0.7915	Alkyl hydroperoxide reductase C (EC 1.11.1.26) (Peroxiredoxin) (Thioredoxin peroxidase)	Not significant
Avin_01090	C1DG49	Avin_01090	-0.0644	0.6392	0.6828	oligopeptidase A (EC 3.4.24.70)	Not significant
proS	C1DRG4	Avin_36750	-0.0786	0.588	0.6343	Proline--tRNA ligase (EC 6.1.1.15) (Prolyl-tRNA synthetase) (ProRS)	Not significant
Avin_03530	C1DIB6	Avin_03530	-0.0798	0.5731	0.6198	Peptidase M16-like protein	Not significant
Avin_06540	C1DKP2	Avin_06540	-0.0826	0.7563	0.7915	Single-stranded DNA-binding protein (SSB)	Not significant
hslV	C1DHR9	Avin_45380	-0.084	0.596	0.6413	ATP-dependent protease subunit HslV (EC 3.4.25.2)	Not significant
hemF	C1DFW3	Avin_00220	-0.0843	0.7579	0.7923	Oxygen-dependent coproporphyrinogen-III oxidase (CPO) (Coprogen oxidase) (Coproporphyrinogenase) (EC 1.3.3.3)	Not significant
Avin_24370	C1DHM9	Avin_24370	-0.091	0.4913	0.5413	Methyl accepting chemotaxis sensory transducer	Not significant
Avin_06990	C1DLK1	Avin_06990	-0.0986	0.6697	0.711	DUF2333 domain-containing protein	Not significant
Avin_46320	C1DI05	Avin_46320	-0.1011	0.7749	0.806	Serine peptidase	Not significant
Avin_36880	C1DRV9	Avin_36880	-0.104	0.7687	0.8013	DUF2066 domain-containing protein	Not significant
ftsA	C1DQA3	Avin_13290	-0.1055	0.4943	0.5439	Cell division protein FtsA	Not significant
Avin_12690	C1DQ43	Avin_12690	-0.1081	0.7693	0.8013	Ribonuclease E/G	Not significant
Avin_14550	C1DQZ8	Avin_14550	-0.1084	0.6077	0.6532	Probable S-methyl-5'-thioinosine phosphorylase (EC 2.4.2.44) (5'-methylthioinosine phosphorylase) (MTI phosphorylase) (MTIP)	Not significant
Avin_22590	C1DGD9	Avin_22590	-0.1089	0.7768	0.8062	Molybdenum-pterin binding domain protein	Not significant
Avin_34570	C1DQH0	Avin_34570	-0.1103	0.5835	0.6303	Citrate lyase beta chain	Not significant
metG	C1DEF4	Avin_19280	-0.1146	0.5035	0.5527	Methionine--tRNA ligase (EC 6.1.1.10) (Methionyl-tRNA synthetase) (MetRS)	Not significant
hflC	C1DLQ5	Avin_07570	-0.1163	0.6486	0.6912	Protein HflC	Not significant
Avin_08290	C1DMP4	Avin_08290	-0.117	0.7297	0.7682	NAD(P)-binding domain-containing protein	Not significant
lysA	C1DJ55	Avin_47700	-0.1217	0.4564	0.5105	Diaminopimelate decarboxylase (DAP decarboxylase) (DAPDC) (EC 4.1.1.20)	Not significant
Avin_27090	C1DJW4	Avin_27090	-0.1298	0.3954	0.4481	Pyrimidine/purine nucleotide 5'-monophosphate nucleosidase (EC 3.2.2.10) (EC 3.2.2.4) (AMP nucleosidase) (CMP nucleosidase) (GMP nucleosidase) (IMP nucleosidase) (UMP nucleosidase) (dTMP nucleosidase)	Not significant
rpsK	C1DKN6	Avin_06480	-0.1309	0.3345	0.3885	Small ribosomal subunit protein uS11 (30S ribosomal protein S11)	Not significant
Avin_15420	C1DRL9	Avin_15420	-0.1319	0.4807	0.5336	Glutamate-pyruvate aminotransferase AlaA (EC 2.6.1.2)	Not significant
Avin_15770	C1DRQ4	Avin_15770	-0.1343	0.4018	0.4529	Amidohydrolase	Not significant
flhF	C1DKW0	Avin_27900	-0.1508	0.6872	0.7279	Flagellar biosynthesis protein FlhF	Not significant
mtnD	C1DHH1	Avin_23790	-0.1601	0.4326	0.4851	Acireductone dioxygenase (1,2-dihydroxy-3-keto-5-methylthiopentene dioxygenase) (DHK-MTPene dioxygenase) (Acireductone dioxygenase (Fe(2+)-requiring)) (ARD') (Fe-ARD) (EC 1.13.11.54) (Acireductone dioxygenase (Ni(2+)-requiring)) (ARD) (Ni-ARD) (EC 1.13.11.53)	Not significant
ppa	C1DLU1	Avin_07940	-0.1714	0.2373	0.2915	Inorganic pyrophosphatase (EC 3.6.1.1) (Pyrophosphate phospho-hydrolase) (PPase)	Not significant
hfq	C1DLQ2	Avin_07540	-0.1774	0.565	0.6132	RNA-binding protein Hfq	Not significant
Avin_15740	C1DRQ1	Avin_15740	-0.1874	0.3483	0.402	Short-chain dehydrogenase/reductase SDR	Not significant
dapD	C1DSV6	Avin_39090	-0.1928	0.2317	0.2854	2,3,4,5-tetrahydropyridine-2,6-dicarboxylate N-succinyltransferase (EC 2.3.1.117) (Tetrahydrodipicolinate N-succinyltransferase) (THDP succinyltransferase) (THP succinyltransferase) (Tetrahydropicolinate succinylase)	Not significant
Avin_00380	C1DFX8	Avin_00380	-0.1962	0.3035	0.3582	NAD(P)H dehydrogenase (quinone) (EC 1.6.5.2) (Flavoprotein WrbA) (NAD(P)H:quinone oxidoreductase) (NQO)	Not significant
dnaJ	C1DFM2	Avin_42960	-0.2142	0.2885	0.3428	Chaperone protein DnaJ	Not significant
hom	C1DSZ5	Avin_39490	-0.2146	0.6458	0.689	Homoserine dehydrogenase (EC 1.1.1.3)	Not significant
argH	C1DJ48	Avin_47620	-0.2212	0.5591	0.6076	Argininosuccinate lyase (ASAL) (EC 4.3.2.1) (Arginosuccinase)	Not significant
lpxB	C1DST3	Avin_38860	-0.2227	0.3673	0.4205	Lipid-A-disaccharide synthase (EC 2.4.1.182)	Not significant
pgl-1	C1DDK7	Avin_17650	-0.2263	0.1193	0.1586	Glucose-6-phosphate isomerase (GPI) (EC 5.3.1.9) (Phosphoglucose isomerase) (PGI) (Phosphohexose isomerase) (PHI)	Not significant
glcB	C1DFQ4	Avin_43290	-0.2318	0.3066	0.3606	Malate synthase G (EC 2.3.3.9)	Not significant
ubiH	C1DJ18	Avin_47320	-0.236	0.3991	0.451	Ubiquinone biosynthesis hydroxylase UbiH protein	Not significant
rpmC	C1DKM1	Avin_06330	-0.2398	0.7062	0.7444	Large ribosomal subunit protein uL29 (50S ribosomal protein L29)	Not significant
gyrA	C1DRQ8	Avin_15810	-0.241	0.4843	0.5356	DNA gyrase subunit A (EC 5.6.2.2)	Not significant
secA	C1DQA8	Avin_13340	-0.244	0.3643	0.4187	Protein translocase subunit SecA (EC 7.4.2.8)	Not significant
icd	C1DL01	Avin_28310	-0.2486	0.0806	0.1137	Isocitrate dehydrogenase [NADP] (EC 1.1.1.42) (Oxalosuccinate decarboxylase)	Not significant
Avin_07370	C1DLN5	Avin_07370	-0.2524	0.478	0.5313	Thiolase	Not significant
nuoG	C1DL19	Avin_28490	-0.2568	0.1107	0.1486	NADH-quinone oxidoreductase (EC 7.1.1.-)	Not significant
glyQ	C1DFV2	Avin_00110	-0.2598	0.3217	0.3757	Glycine--tRNA ligase alpha subunit (EC 6.1.1.14) (Glycyl-tRNA synthetase alpha subunit) (GlyRS)	Not significant
atpC	C1DND2	Avin_52150	-0.2602	0.2625	0.318	ATP synthase epsilon chain (ATP synthase F1 sector epsilon subunit) (F-ATPase epsilon subunit)	Not significant
thrS	C1DF42	Avin_20420	-0.2608	0.4817	0.5337	Threonine--tRNA ligase (EC 6.1.1.3) (Threonyl-tRNA synthetase) (ThrRS)	Not significant
gapA	C1DJJ9	Avin_25890	-0.262	0.3045	0.3589	Glyceraldehyde-3-phosphate dehydrogenase (EC 1.2.1.-)	Not significant
Avin_46890	C1DIX5	Avin_46890	-0.267	0.3443	0.3984	SpoVR-like protein	Not significant
Avin_06400	C1DKM8	Avin_06400	-0.2691	0.1418	0.184	50S ribosomal protein L6	Not significant
Avin_12530	C1DQ28	Avin_12530	-0.2696	0.1477	0.1905	Periplasmic/secreted protein	Not significant
sucC	C1DM53	Avin_29740	-0.272	0.1858	0.2337	Succinate--CoA ligase [ADP-forming] subunit beta (EC 6.2.1.5) (Succinyl-CoA synthetase subunit beta) (SCS-beta)	Not significant
nadE	C1DPI8	Avin_11920	-0.273	0.4659	0.5192	Glutamine-dependent NAD(+) synthetase (EC 6.3.5.1) (NAD(+) synthase [glutamine-hydrolyzing])	Not significant
fadA	C1DQY8	Avin_14450	-0.277	0.2256	0.2792	acetyl-CoA C-acyltransferase (EC 2.3.1.16)	Not significant
oprL	C1DRF2	Avin_36630	-0.277	0.1033	0.14	Peptidoglycan-associated lipoprotein (PAL)	Not significant
secB	C1DJD9	Avin_04700	-0.2812	0.3802	0.4319	Protein-export protein SecB	Not significant
gltD	C1DHQ2	Avin_45200	-0.2825	0.3013	0.3566	Glutamate synthase [NADPH] small chain (EC 1.4.1.13) (Glutamate synthase subunit beta)	Not significant
recA	C1DSQ4	Avin_38560	-0.2916	0.2519	0.3064	Protein RecA (Recombinase A)	Not significant
thiI	C1DHW2	Avin_45840	-0.2923	0.235	0.2891	tRNA sulfurtransferase (EC 2.8.1.4) (Sulfur carrier protein ThiS sulfurtransferase) (Thiamine biosynthesis protein ThiI) (tRNA 4-thiouridine synthase)	Not significant
cysN	C1DQ72	Avin_12980	-0.2948	0.3307	0.3854	Multifunctional fusion protein [Includes: Sulfate adenylyltransferase subunit 1 (EC 2.7.7.4) (ATP-sulfurylase large subunit) (Sulfate adenylate transferase) (SAT); Adenylyl-sulfate kinase (EC 2.7.1.25) (APS kinase) (ATP adenosine-5'-phosphosulfate 3'-phosphotransferase) (Adenosine-5'-phosphosulfate kinase)]	Not significant
rplD	C1DKL4	Avin_06260	-0.3031	0.04406	0.06709	Large ribosomal subunit protein uL4 (50S ribosomal protein L4)	Not significant
Avin_12220	C1DPZ7	Avin_12220	-0.3042	0.1843	0.2324	Short-chain dehydrogenase/reductase SDR	Not significant
Avin_52060	C1DMK4	Avin_52060	-0.3128	0.288	0.3427	Transmembrane protein	Not significant
Avin_14770	C1DR20	Avin_14770	-0.3136	0.2393	0.2935	UPF0434 protein Avin_14770	Not significant
gspG2	C1DRU2	Avin_16150	-0.3221	0.0611	0.08871	Type II secretion system core protein G	Not significant
Avin_22690	C1DGE9	Avin_22690	-0.3248	0.3882	0.4404	Uncharacterized protein	Not significant
rplQ	C1DKN9	Avin_06510	-0.328	0.1825	0.2313	Large ribosomal subunit protein bL17 (50S ribosomal protein L17)	Not significant
rpsD	C1DKN7	Avin_06490	-0.3294	0.06294	0.09083	Small ribosomal subunit protein uS4 (30S ribosomal protein S4)	Not significant
rplN	C1DKM3	Avin_06350	-0.3326	0.171	0.2177	Large ribosomal subunit protein uL14	Not significant
gltX	C1DEN2	Avin_20110	-0.3364	0.2112	0.2631	Glutamate--tRNA ligase (EC 6.1.1.17) (Glutamyl-tRNA synthetase) (GluRS)	Not significant
Avin_07310	C1DLM9	Avin_07310	-0.3437	0.2636	0.3184	Amino acid ABC transporter, permease protein	Not significant
Avin_21730	C1DFG4	Avin_21730	-0.3451	0.3319	0.386	Oxidoreductase aldo/keto reductase family	Not significant
Avin_50860	C1DM96	Avin_50860	-0.3574	0.4765	0.5303	AAA ATPase	Not significant
Avin_06670	C1DLH0	Avin_06670	-0.3576	0.1801	0.229	Thioredoxin	Not significant
Avin_07360	C1DLN4	Avin_07360	-0.3597	0.2593	0.315	Short-chain dehydrogenase/reductase SDR	Not significant
Avin_47570	C1DJ43	Avin_47570	-0.36	0.04741	0.0712	HemY-like protein	Not significant
Avin_50800	C1DM90	Avin_50800	-0.3615	0.06987	0.09931	Type VI secretion system contractile sheath small subunit	Not significant
Avin_12880	C1DQ62	Avin_12880	-0.3645	0.1845	0.2324	Organic solvent tolerance ABC efflux transporter, auxiliary component	Not significant
lysC	C1DQF8	Avin_34450	-0.3712	0.09015	0.1253	Aspartokinase (EC 2.7.2.4)	Not significant
rpsL	C1DKK7	Avin_06190	-0.374	0.08444	0.1185	Small ribosomal subunit protein uS12 (30S ribosomal protein S12)	Not significant
nifF	C1DH27	Avin_01710	-0.382	0.137	0.1794	Flavodoxin	Not significant
secG	C1DFL2	Avin_42850	-0.3868	0.08836	0.1232	Protein-export membrane protein SecG	Not significant
leuB	C1DQD9	Avin_34260	-0.3932	0.09973	0.136	3-isopropylmalate dehydrogenase (EC 1.1.1.85) (3-IPM-DH) (Beta-IPM dehydrogenase) (IMDH)	Not significant
Avin_52070	C1DMK5	Avin_52070	-0.3967	0.4893	0.5404	Virulence factor	Not significant
ubiG	C1DRQ3	Avin_15760	-0.4028	0.1636	0.2092	Ubiquinone biosynthesis O-methyltransferase (2-polyprenyl-6-hydroxyphenol methylase) (EC 2.1.1.222) (3-demethylubiquinone 3-O-methyltransferase) (EC 2.1.1.64)	Not significant
nifN	C1DH04	Avin_01470	-0.4038	0.04256	0.06549	Nitrogenase iron-molybdenum cofactor biosynthesis protein NifN	Not significant
valS	C1DPF9	Avin_11620	-0.4154	0.08726	0.1219	Valine--tRNA ligase (EC 6.1.1.9) (Valyl-tRNA synthetase) (ValRS)	Not significant
Avin_46880	C1DIX4	Avin_46880	-0.4162	0.1942	0.243	UPF0229 protein Avin_46880	Not significant
thrC	C1DSZ4	Avin_39480	-0.4174	0.009903	0.01956	Threonine synthase (EC 4.2.3.1)	Not significant
polA	C1DG03	Avin_00630	-0.4271	0.2727	0.3276	DNA polymerase I (EC 2.7.7.7)	Not significant
Avin_16740	C1DSD2	Avin_16740	-0.4295	0.5378	0.5874	SRPBCC family protein	Not significant
pheT	C1DF47	Avin_20470	-0.4296	0.34	0.3939	Phenylalanine--tRNA ligase beta subunit (EC 6.1.1.20) (Phenylalanyl-tRNA synthetase beta subunit) (PheRS)	Not significant
dacA	C1DMQ8	Avin_08430	-0.4311	0.111	0.1488	serine-type D-Ala-D-Ala carboxypeptidase (EC 3.4.16.4)	Not significant
leuA	C1DFH2	Avin_42440	-0.4369	0.1071	0.1443	2-isopropylmalate synthase (EC 2.3.3.13) (Alpha-IPM synthase) (Alpha-isopropylmalate synthase)	Not significant
nfi	C1DQ77	Avin_13030	-0.4369	0.1587	0.2032	Endonuclease V (EC 3.1.21.7) (Deoxyinosine 3'endonuclease) (Deoxyribonuclease V) (DNase V)	Not significant
Avin_50810	C1DM91	Avin_50810	-0.4386	0.04653	0.07023	DUF877 family protein	Not significant
glmS	C1DMI7	Avin_51890	-0.4407	0.2693	0.3239	Glutamine--fructose-6-phosphate aminotransferase [isomerizing] (EC 2.6.1.16) (D-fructose-6-phosphate amidotransferase) (GFAT) (Glucosamine-6-phosphate synthase) (Hexosephosphate aminotransferase) (L-glutamine--D-fructose-6-phosphate amidotransferase)	Not significant
ppiD	C1DHF5	Avin_23620	-0.4461	0.01076	0.02083	Periplasmic chaperone PpiD (Periplasmic folding chaperone)	Not significant
Avin_29680	C1DM47	Avin_29680	-0.4477	0.2257	0.2792	ABC-type dipeptide transporter (EC 7.4.2.9)	Not significant
topA	C1DQZ0	Avin_14470	-0.4484	0.02669	0.04408	DNA topoisomerase 1 (EC 5.6.2.1) (DNA topoisomerase I)	Not significant
purL	C1DDZ7	Avin_39660	-0.4525	0.00979	0.01938	Phosphoribosylformylglycinamidine synthase (FGAM synthase) (FGAMS) (EC 6.3.5.3) (Formylglycinamide ribonucleotide amidotransferase) (FGAR amidotransferase) (FGAR-AT)	Not significant
rplK	C1DKK1	Avin_06120	-0.4528	0.1302	0.1715	Large ribosomal subunit protein uL11 (50S ribosomal protein L11)	Not significant
speA	C1DLK7	Avin_07050	-0.453	0.02378	0.04004	Biosynthetic arginine decarboxylase (ADC) (EC 4.1.1.19)	Not significant
Avin_18830	C1DDX4	Avin_18830	-0.4553	0.3165	0.3701	AAA superfamily ATPase, MoxR-like protein	Not significant
Avin_17180	C1DSH6	Avin_17180	-0.4554	0.2844	0.3394	CRISPR-associated protein, Cse1 family	Not significant
rplI	C1DLR5	Avin_07670	-0.4598	0.01096	0.02096	Large ribosomal subunit protein bL9 (50S ribosomal protein L9)	Not significant
Avin_32740	C1DPL0	Avin_32740	-0.4712	0.02915	0.04725	Chromosome segregation ATPase	Not significant
Avin_13140	C1DQ88	Avin_13140	-0.4725	0.06337	0.09126	LppC lipoprotein	Not significant
Avin_48310	C1DK29	Avin_48310	-0.483	0.2832	0.3387	D-2-hydroxyglutarate dehydrogenase (EC 1.1.99.39)	Not significant
rpsG	C1DKK8	Avin_06200	-0.4893	0.04349	0.06665	Small ribosomal subunit protein uS7 (30S ribosomal protein S7)	Not significant
tldD	C1DQ46	Avin_12720	-0.4909	0.2151	0.2673	Peptidase U62, modulator of DNA gyrase activity	Not significant
Avin_39350	C1DSY2	Avin_39350	-0.4922	0.05052	0.07471	TIGR00266 family protein	Not significant
lpdA	C1DM54	Avin_29750	-0.5042	0.006528	0.01446	Dihydrolipoyl dehydrogenase (EC 1.8.1.4)	Not significant
Avin_16040	C1DRT1	Avin_16040	-0.524	0.2629	0.318	Uncharacterized protein	Not significant
mfd	C1DR00	Avin_14570	-0.5308	0.03986	0.06209	Transcription-repair-coupling factor (TRCF) (EC 3.6.4.-)	Not significant
ompH	C1DST7	Avin_38900	-0.532	0.02711	0.04452	Outer membrane chaperone Skp	Not significant
Avin_33900	C1DPW9	Avin_33900	-0.5388	0.1373	0.1795	Aldo/Keto reductase with a Twin-arginine translocation pathway signal	Not significant
Avin_05510	C1DKE1	Avin_05510	-0.544	0.005795	0.01337	Beta-ketoacyl synthase	Not significant
galU	C1DIK2	Avin_24990	-0.5471	0.004314	0.01085	UTP--glucose-1-phosphate uridylyltransferase (EC 2.7.7.9) (UDP-glucose pyrophosphorylase)	Not significant
Avin_15160	C1DRJ3	Avin_15160	-0.5527	0.01423	0.02611	Electron transfer flavoprotein-ubiquinone oxidoreductase (ETF-QO) (EC 1.5.5.1)	Not significant
rplC	C1DKL3	Avin_06250	-0.5596	0.02768	0.04535	Large ribosomal subunit protein uL3	Not significant
ubiE	C1DHS2	Avin_45410	-0.5599	0.05632	0.08218	Ubiquinone/menaquinone biosynthesis C-methyltransferase UbiE (EC 2.1.1.163) (EC 2.1.1.201) (2-methoxy-6-polyprenyl-1,4-benzoquinol methylase) (Demethylmenaquinone methyltransferase)	Not significant
cpoB	C1DRF1	Avin_36620	-0.5619	0.03035	0.04901	Cell division coordinator CpoB	Not significant
acsA	C1DQG6	Avin_34530	-0.5641	0.01122	0.02134	Acetyl-coenzyme A synthetase (AcCoA synthetase) (Acs) (EC 6.2.1.1) (Acetate--CoA ligase) (Acyl-activating enzyme)	Not significant
Avin_25220	C1DIM5	Avin_25220	-0.5683	0.1189	0.1582	3-hydroxybutyryl-CoA dehydrogenase	Not significant
Avin_03370	C1DIA0	Avin_03370	-0.5761	0.01683	0.0298	ABC transporter, ATP binding component	Not significant
pfpI	M9YCH9		-0.5774	0.1018	0.1384	Cysteine peptidase PfpI protein	Not significant
rpsJ	C1DKL2	Avin_06240	-0.5835	0.03175	0.05072	Small ribosomal subunit protein uS10 (30S ribosomal protein S10)	Not significant
Avin_41320	C1DET6	Avin_41320	-0.5875	0.002251	0.006644	Lipoprotein	Not significant
metZ	C1DQC7	Avin_34140	-0.5914	0.01621	0.02904	O-succinylhomoserine sulfhydrylase (OSH sulfhydrylase) (OSHS sulfhydrylase) (EC 2.5.1.-)	Not significant
pdxJ	C1DQS7	Avin_13830	-0.595	0.002329	0.006697	Pyridoxine 5'-phosphate synthase (PNP synthase) (EC 2.6.99.2)	Not significant
carA	C1DFM0	Avin_42940	-0.599	0.00519	0.0124	Carbamoyl phosphate synthase small chain (EC 6.3.5.5) (Carbamoyl phosphate synthetase glutamine chain)	Not significant
fumB	C1DSP2	Avin_38440	-0.5991	0.005341	0.01268	Fumarate hydratase class I (EC 4.2.1.2)	Not significant
csd2	C1DNX0	Avin_31600	-0.6173	0.03984	0.06209	CRISPR-associated protein Csd2	Not significant
gltA	C1DM61	Avin_29820	-0.6182	0.02708	0.04452	Citrate synthase	Not significant
ilvE	C1DGV9	Avin_44880	-0.6187	0.006896	0.01504	Branched-chain-amino-acid aminotransferase (BCAT) (EC 2.6.1.42)	Not significant
bfr	C1DQU9	Avin_14050	-0.6243	0.01158	0.02183	Bacterioferritin (EC 1.16.3.1)	Not significant
nuoI	C1DL21	Avin_28510	-0.6365	0.0008772	0.003419	NADH-quinone oxidoreductase subunit I (EC 7.1.1.-) (NADH dehydrogenase I subunit I) (NDH-1 subunit I)	Not significant
argC	C1DHY0	Avin_46040	-0.6366	0.008559	0.01766	N-acetyl-gamma-glutamyl-phosphate reductase (AGPR) (EC 1.2.1.38) (N-acetyl-glutamate semialdehyde dehydrogenase) (NAGSA dehydrogenase)	Not significant
Avin_04640	C1DJD4	Avin_04640	-0.6382	0.03719	0.05835	Carboxyl-terminal protease S41A	Not significant
pagL	C1DH46	Avin_01920	-0.6398	0.006356	0.01429	Lipid A deacylase (EC 3.1.1.77) (LPS 3-O-deacylase) (Outer membrane enzyme)	Not significant
Avin_05660	C1DKF6	Avin_05660	-0.6407	0.04138	0.06404	DUF808 domain-containing protein	Not significant
rplO	C1DKN2	Avin_06440	-0.6415	0.009215	0.01877	Large ribosomal subunit protein uL15 (50S ribosomal protein L15)	Not significant
ureB	C1DNK5	Avin_09890	-0.6416	0.00591	0.01353	Urease subunit beta (EC 3.5.1.5) (Urea amidohydrolase subunit beta)	Not significant
sdhA	C1DM58	Avin_29790	-0.6504	0.009378	0.01886	Succinate dehydrogenase flavoprotein subunit (EC 1.3.5.1)	Not significant
rpsM	C1DKN5	Avin_06470	-0.6525	0.0009917	0.003654	Small ribosomal subunit protein uS13 (30S ribosomal protein S13)	Not significant
Avin_50820	C1DM92	Avin_50820	-0.6563	0.01623	0.02904	DUF796 family protein	Not significant
fruA	C1DPZ6	Avin_12210	-0.6575	0.06924	0.09858	protein-N(pi)-phosphohistidine--D-fructose phosphotransferase (EC 2.7.1.202)	Not significant
rpsQ	C1DKM2	Avin_06340	-0.6682	0.0171	0.03012	Small ribosomal subunit protein uS17 (30S ribosomal protein S17)	Not significant
glnA	C1DHW3	Avin_45850	-0.6685	0.02179	0.03703	Glutamine synthetase (EC 6.3.1.2)	Not significant
Avin_10050	C1DNM1	Avin_10050	-0.6717	0.06396	0.09196	Bacterioferritin (EC 1.16.3.1)	Not significant
Avin_04320	C1DJA3	Avin_04320	-0.6809	0.004503	0.01114	Transglutaminase domain protein	Not significant
Avin_35210	C1DQN4	Avin_35210	-0.6838	0.004383	0.01095	Peptidyl-prolyl cis-trans isomerase (EC 5.2.1.8)	Not significant
fusA	C1DKL0	Avin_06220	-0.6842	0.3	0.3555	Elongation factor G (EF-G)	Not significant
Avin_21130	C1DFB1	Avin_21130	-0.6979	0.08277	0.1165	Polysaccharide deacetylase	Not significant
Avin_12850	C1DQ59	Avin_12850	-0.7027	0.02088	0.03569	Intermembrane phospholipid transport system ATP-binding protein MlaF	Not significant
rpsN	C1DKM6	Avin_06380	-0.7068	0.04724	0.07107	Small ribosomal subunit protein uS14	Not significant
sthA	C1DR10	Avin_14670	-0.7075	0.004721	0.01157	Soluble pyridine nucleotide transhydrogenase (STH) (EC 1.6.1.1) (NAD(P)(+) transhydrogenase [B-specific])	Not significant
pepS16	C1DHF2	Avin_23590	-0.7117	0.003316	0.009009	Lon protease (EC 3.4.21.53) (ATP-dependent protease La)	Not significant
accC	C1DLJ7	Avin_06950	-0.7143	0.00512	0.01227	Biotin carboxylase (EC 6.3.4.14) (Acetyl-coenzyme A carboxylase biotin carboxylase subunit A)	Not significant
fklB	C1DEA9	Avin_40820	-0.7426	0.01088	0.02087	Peptidyl-prolyl cis-trans isomerase (EC 5.2.1.8)	Not significant
Avin_03540	C1DIB7	Avin_03540	-0.7432	0.002295	0.006673	DEAD-box ATP-dependent RNA helicase RhpA (EC 3.6.4.13)	Not significant
rplL	C1DKK4	Avin_06160	-0.7491	0.06631	0.09518	Large ribosomal subunit protein bL12 (50S ribosomal protein L7/L12)	Not significant
rplS	C1DSZ9	Avin_39530	-0.7547	0.003864	0.01007	Large ribosomal subunit protein bL19 (50S ribosomal protein L19)	Not significant
atpF	C1DND7	Avin_52200	-0.7578	0.03188	0.05081	ATP synthase subunit b (ATP synthase F(0) sector subunit b) (ATPase subunit I) (F-type ATPase subunit b) (F-ATPase subunit b)	Not significant
Avin_41340	C1DET8	Avin_41340	-0.7609	0.01685	0.0298	Aminopeptidase	Not significant
glcG	C1DFQ5	Avin_43300	-0.7688	0.01079	0.02084	Glyoxylate glcG protein	Not significant
Avin_47540	C1DJ40	Avin_47540	-0.7817	0.01578	0.02842	Regulatory protein	Not significant
lpxA	C1DST4	Avin_38870	-0.7846	0.004321	0.01085	Acyl-[acyl-carrier-protein]--UDP-N-acetylglucosamine O-acyltransferase (UDP-N-acetylglucosamine acyltransferase) (EC 2.3.1.129)	Not significant
nuoH	C1DL20	Avin_28500	-0.7847	0.01264	0.02363	NADH-quinone oxidoreductase subunit H (EC 7.1.1.-) (NADH dehydrogenase I subunit H) (NDH-1 subunit H)	Not significant
Avin_28870	C1DLX1	Avin_28870	-0.7858	0.01651	0.0293	GCN5-related N-acetyltransferase	Not significant
gapB	C1DR01	Avin_14580	-0.7885	0.006491	0.01445	Glyceraldehyde-3-phosphate dehydrogenase (EC 1.2.1.-)	Not significant
ilvC	C1DFH7	Avin_42500	-0.7886	0.000815	0.00323	Ketol-acid reductoisomerase (NADP(+)) (KARI) (EC 1.1.1.86) (Acetohydroxy-acid isomeroreductase) (AHIR) (Alpha-keto-beta-hydroxylacyl reductoisomerase) (Ketol-acid reductoisomerase type 1) (Ketol-acid reductoisomerase type I)	Not significant
leuS	C1DMV9	Avin_09000	-0.7937	0.1268	0.1675	Leucine--tRNA ligase (EC 6.1.1.4) (Leucyl-tRNA synthetase) (LeuRS)	Not significant
Avin_17970	C1DDN9	Avin_17970	-0.7996	0.1153	0.1539	Universal stress protein family	Not significant
nuoB	C1DL15	Avin_28450	-0.8002	0.001436	0.004807	NADH-quinone oxidoreductase subunit B (EC 7.1.1.-) (NADH dehydrogenase I subunit B) (NDH-1 subunit B)	Not significant
tldE	C1DQ48	Avin_12740	-0.8066	0.0537	0.07862	Peptidase U62, modulator of DNA gyrase activity	Not significant
rplP	C1DKM0	Avin_06320	-0.8131	0.005315	0.01267	Large ribosomal subunit protein uL16 (50S ribosomal protein L16)	Not significant
metK	C1DKE3	Avin_05530	-0.8198	0.008758	0.01799	S-adenosylmethionine synthase (AdoMet synthase) (EC 2.5.1.6) (MAT) (Methionine adenosyltransferase)	Not significant
rpmA	C1DEA5	Avin_40780	-0.8244	0.009247	0.01877	Large ribosomal subunit protein bL27 (50S ribosomal protein L27)	Not significant
fba	C1DKF0	Avin_05600	-0.8254	0.0009587	0.003593	Fructose-1,6-bisphosphate aldolase (FBP aldolase) (EC 4.1.2.13)	Not significant
Avin_27530	C1DKS5	Avin_27530	-0.8263	0.002758	0.00767	Oxidoreductase	Not significant
carB	C1DFL9	Avin_42930	-0.8286	0.1021	0.1386	Carbamoyl phosphate synthase large chain (EC 6.3.4.16) (EC 6.3.5.5) (Carbamoyl phosphate synthetase ammonia chain)	Not significant
Avin_31440	C1DNV4	Avin_31440	-0.8518	0.03076	0.04958	Hydrolase, isochorismatase family	Not significant
ccoO	C1DEM2	Avin_20000	-0.8574	0.02042	0.03504	Cytochrome c oxidase, cbb3-type, subunit II	Not significant
ilvI	C1DFH9	Avin_42520	-0.8581	0.000894	0.003446	Acetolactate synthase (EC 2.2.1.6)	Not significant
Avin_00930	C1DG33	Avin_00930	-0.8583	0.04393	0.067	Electron transport protein SCO1/SenC	Not significant
fabZ	C1DST5	Avin_38880	-0.8584	0.04271	0.0656	3-hydroxyacyl-[acyl-carrier-protein] dehydratase FabZ (EC 4.2.1.59) ((3R)-hydroxymyristoyl-[acyl-carrier-protein] dehydratase) ((3R)-hydroxymyristoyl-ACP dehydrase) (Beta-hydroxyacyl-ACP dehydratase)	Not significant
rpsP	C1DDY7	Avin_39560	-0.8593	0.01538	0.02793	Small ribosomal subunit protein bS16 (30S ribosomal protein S16)	Not significant
glyS	C1DFV1	Avin_00100	-0.8639	0.127	0.1675	Glycine--tRNA ligase beta subunit (EC 6.1.1.14) (Glycyl-tRNA synthetase beta subunit) (GlyRS)	Not significant
cysB	C1DGJ1	Avin_23140	-0.8752	0.005964	0.01359	LysR family transcriptional regulator protein	Not significant
mvaT	C1DSN0	Avin_38310	-0.8753	0.004258	0.01082	Transcriptional regulator MvaT	Not significant
hemL	C1DMY5	Avin_09260	-0.8885	0.006318	0.01428	Glutamate-1-semialdehyde 2,1-aminomutase (GSA) (EC 5.4.3.8) (Glutamate-1-semialdehyde aminotransferase) (GSA-AT)	Not significant
clpB	C1DPJ2	Avin_11960	-0.9008	0.02189	0.03713	Chaperone protein ClpB	Not significant
gyrB	C1DFU5	Avin_00040	-0.9056	0.145	0.1873	DNA gyrase subunit B (EC 5.6.2.2)	Not significant
ffh	C1DDY8	Avin_39570	-0.9068	0.05003	0.07417	Signal recognition particle protein (EC 3.6.5.4) (Fifty-four homolog)	Not significant
rpsI	C1DQ79	Avin_13050	-0.9083	0.009222	0.01877	Small ribosomal subunit protein uS9 (30S ribosomal protein S9)	Not significant
Avin_22620	C1DGE2	Avin_22620	-0.9094	0.0007873	0.003182	Glutathione S-transferase protein	Not significant
oprF	C1DHC6	Avin_23330	-0.9138	0.002103	0.006414	Major outer membrane porin OprF	Not significant
cbpA	C1DH73	Avin_02190	-0.914	0.01116	0.02127	Chaperone protein CbpA	Not significant
Avin_46210	C1DHZ6	Avin_46210	-0.917	0.0004072	0.001982	ribose-phosphate diphosphokinase (EC 2.7.6.1)	Not significant
rplB	C1DKL6	Avin_06280	-0.9193	0.003233	0.008862	Large ribosomal subunit protein uL2 (50S ribosomal protein L2)	Not significant
rplJ	C1DKK3	Avin_06150	-0.9194	0.007449	0.01586	Large ribosomal subunit protein uL10 (50S ribosomal protein L10)	Not significant
rplX	C1DKM4	Avin_06360	-0.922	0.0003554	0.001801	Large ribosomal subunit protein uL24 (50S ribosomal protein L24)	Not significant
amn	C1DMZ6	Avin_09370	-0.9351	0.009282	0.01878	AMP nucleosidase (EC 3.2.2.4)	Not significant
ilvA	C1DK25	Avin_48270	-0.9547	0.03762	0.05881	L-threonine dehydratase (EC 4.3.1.19) (Threonine deaminase)	Not significant
crp	C1DHY6	Avin_46100	-0.9593	0.002291	0.006673	Catabolite gene activator, c-AMP receptor protein Crp/Vfr	Not significant
pyrB	C1DI75	Avin_03120	-0.9615	0.06766	0.0968	Aspartate carbamoyltransferase catalytic subunit (EC 2.1.3.2) (Aspartate transcarbamylase) (ATCase)	Not significant
rplR	C1DKM9	Avin_06410	-0.9742	0.008712	0.01794	Large ribosomal subunit protein uL18 (50S ribosomal protein L18)	Not significant
ppc	C1DSX7	Avin_39300	-0.9828	0.02487	0.04146	Phosphoenolpyruvate carboxylase (PEPC) (PEPCase) (EC 4.1.1.31)	Not significant
Avin_40270	C1DE55	Avin_40270	-1.0016	0.0414	0.06404	Ancillary SecYEG translocon subunit	Not significant
Avin_17570	C1DDJ9	Avin_17570	-1.0029	7.179e-05	0.0006698	3-oxoadipate CoA-transferase (EC 2.8.3.6)	Down
rplT	C1DF45	Avin_20450	-1.0039	0.009328	0.01881	Large ribosomal subunit protein bL20 (50S ribosomal protein L20)	Down
algR	C1DJ47	Avin_47610	-1.0094	0.002809	0.007772	Encystment and alginate biosynthesis response regulator AlgR	Down
rplW	C1DKL5	Avin_06270	-1.0183	0.006423	0.01441	Large ribosomal subunit protein uL23 (50S ribosomal protein L23)	Down
rpsC	C1DKL9	Avin_06310	-1.0189	0.002035	0.006298	Small ribosomal subunit protein uS3	Down
Avin_43090	C1DFN4	Avin_43090	-1.0201	0.01143	0.02165	Iron-sulfur cluster binding protein-like protein	Down
spuB	C1DK81	Avin_48860	-1.0233	0.02545	0.04227	Putative glutamine synthetase	Down
yidC	C1DNF7	Avin_52450	-1.0359	0.0001183	0.0009166	Membrane protein insertase YidC (Foldase YidC) (Membrane integrase YidC) (Membrane protein YidC)	Down
nuoC	C1DL16	Avin_28460	-1.0418	0.0006692	0.002891	NADH-quinone oxidoreductase subunit C/D (EC 7.1.1.-) (NADH dehydrogenase I subunit C/D) (NDH-1 subunit C/D)	Down
Avin_14680	C1DR11	Avin_14680	-1.0428	0.002688	0.007509	Glycerophosphoryl diester phosphodiesterase	Down
Avin_42450	C1DFH3	Avin_42450	-1.05	0.05267	0.0775	Mce/MlaD domain-containing protein	Not significant
gor	C1DIK4	Avin_25010	-1.0605	0.00382	0.01003	Glutathione-disulfide reductase	Down
rpmB	C1DK04	Avin_48050	-1.0682	0.007826	0.0165	Large ribosomal subunit protein bL28 (50S ribosomal protein L28)	Down
ndh	C1DPJ4	Avin_12000	-1.0849	0.0002971	0.001589	Uncoupled NADH:quinone oxidoreductase	Down
acoC	C1DEX6	Avin_41750	-1.0867	0.1069	0.1442	Dihydrolipoamide acetyltransferase,acetoin dehydrogeanse E2 component, AcoC	Not significant
rplU	C1DEA6	Avin_40790	-1.0868	0.001964	0.006109	Large ribosomal subunit protein bL21 (50S ribosomal protein L21)	Down
cstA	C1DEQ7	Avin_41010	-1.0926	0.003461	0.009339	Carbon starvation protein	Down
mqo	C1DET7	Avin_41330	-1.1045	0.0002547	0.001441	Probable malate:quinone oxidoreductase (EC 1.1.5.4) (MQO) (Malate dehydrogenase [quinone])	Down
Avin_13550	C1DQQ6	Avin_13550	-1.1184	0.0005645	0.002539	Enoyl-CoA hydratase/isomerase	Down
fabI	C1DM48	Avin_29690	-1.1383	0.005963	0.01359	Enoyl-[acyl-carrier-protein] reductase [NADH] (EC 1.3.1.9)	Down
hscA	C1DE64	Avin_40360	-1.1396	0.03192	0.05081	Chaperone protein HscA homolog	Not significant
glcB	C1DFQ4	Avin_43290	-1.1427	0.00154	0.005022	Malate synthase G (EC 2.3.3.9)	Down
ribH	C1DLH8	Avin_06750	-1.1585	0.004823	0.01178	6,7-dimethyl-8-ribityllumazine synthase (DMRL synthase) (LS) (Lumazine synthase) (EC 2.5.1.78)	Down
Avin_23600	C1DHF3	Avin_23600	-1.1604	0.01548	0.02805	DNA-binding protein HU-beta	Down
acnB	C1DHE0	Avin_23470	-1.1686	0.05007	0.07417	Aconitate hydratase B (EC 4.2.1.3) (EC 4.2.1.99) (2-methylisocitrate dehydratase)	Not significant
Avin_22760	C1DGF6	Avin_22760	-1.1826	0.002764	0.00767	Ferritin, Dps family protein	Down
apbC	C1DEF5	Avin_19290	-1.1893	0.0005049	0.002319	Iron-sulfur cluster carrier protein	Down
rne	C1DR24	Avin_14810	-1.2027	0.006519	0.01446	Ribonuclease E (RNase E) (EC 3.1.26.12)	Down
nuoM	C1DL25	Avin_28550	-1.2027	0.02803	0.04562	NADH-quinone oxidoreductase subunit M (NADH dehydrogenase I subunit M) (NDH-1 subunit M)	Down
hutI	C1DJM3	Avin_26160	-1.2068	0.002993	0.008228	Imidazolonepropionase (EC 3.5.2.7) (Imidazolone-5-propionate hydrolase)	Down
Avin_43100	C1DFN5	Avin_43100	-1.2114	0.009682	0.01921	LUD domain-containing protein	Down
cysI	C1DKS4	Avin_27520	-1.2225	0.001151	0.004088	Sulfite reductase, beta subunit (Hemoprotein)	Down
rplM	C1DQ78	Avin_13040	-1.2341	0.006566	0.01449	Large ribosomal subunit protein uL13 (50S ribosomal protein L13)	Down
rpsF	C1DLR2	Avin_07640	-1.2379	0.004145	0.01061	Small ribosomal subunit protein bS6 (30S ribosomal protein S6)	Down
Avin_38530	C1DSQ1	Avin_38530	-1.2495	0.0002883	0.001561	RNA-metabolising metallo-beta-lactamase family protein	Down
Avin_39750	C1DE06	Avin_39750	-1.2697	0.0004536	0.002139	D-isomer specific 2-hydroxyacid dehydrogenase	Down
agaA	C1DEH1	Avin_19460	-1.2856	0.002281	0.006673	Agarase	Down
clpP	C1DHF0	Avin_23570	-1.2867	0.01631	0.0291	ATP-dependent Clp protease proteolytic subunit (EC 3.4.21.92) (Endopeptidase Clp)	Down
prpC	C1DHB5	Avin_23220	-1.2883	0.006764	0.01483	Citrate synthase	Down
Avin_48920	C1DK87	Avin_48920	-1.2884	0.0006128	0.002714	Bacterial outer membrane porin	Down
Avin_16870	C1DSE6	Avin_16870	-1.2952	0.003747	0.009929	Glucose/ribitol dehydrogenase family protein	Down
rpmF	C1DR31	Avin_14890	-1.2998	0.004996	0.0121	Large ribosomal subunit protein bL32 (50S ribosomal protein L32)	Down
pta-3	C1DGM7	Avin_44020	-1.304	0.01696	0.02993	Phosphate acetyltransferase	Down
rpmD	C1DKN1	Avin_06430	-1.3135	0.002412	0.006891	Large ribosomal subunit protein uL30 (50S ribosomal protein L30)	Down
metB	C1DGL0	Avin_43850	-1.3245	0.01929	0.03323	Cystathionine gamma-synthase	Down
petC	C1DQ82	Avin_13080	-1.3336	0.05645	0.08223	Ubiquinol--cytochrome c reductase, cytochrome c1	Not significant
Avin_17860	C1DDM8	Avin_17860	-1.3389	0.002188	0.006572	CHAD domain superfamily protein	Down
phhA	C1DQH8	Avin_34650	-1.3457	0.004422	0.01099	Phenylalanine-4-hydroxylase (EC 1.14.16.1) (Phe-4-monooxygenase)	Down
ccoP	C1DEM0	Avin_19980	-1.3645	8.037e-05	0.0007119	Cbb3-type cytochrome c oxidase subunit	Down
ccmG	C1DN37	Avin_30390	-1.3904	0.001551	0.005037	Cytochrome C biogenesis protein	Down
der	C1DE52	Avin_40240	-1.4054	2.103e-05	0.0002975	GTPase Der (GTP-binding protein EngA)	Down
purF	C1DQC8	Avin_34150	-1.4302	0.001405	0.004776	Amidophosphoribosyltransferase (ATase) (EC 2.4.2.14) (Glutamine phosphoribosylpyrophosphate amidotransferase) (GPATase)	Down
Avin_26070	C1DJL5	Avin_26070	-1.446	0.02379	0.04004	Oxidoreductase	Down
ftsH	C1DMP2	Avin_08270	-1.4465	0.000845	0.003323	ATP-dependent zinc metalloprotease FtsH (EC 3.4.24.-)	Down
Avin_25840	C1DJJ4	Avin_25840	-1.4498	0.001213	0.004237	Oxidoreductase molybdopterin-binding subunit, IorB-related	Down
guaA	C1DE03	Avin_39720	-1.4502	0.0004678	0.002182	GMP synthase [glutamine-hydrolyzing] (EC 6.3.5.2) (GMP synthetase) (Glutamine amidotransferase)	Down
fumC	C1DQK1	Avin_34880	-1.5029	0.01175	0.02211	Fumarate hydratase class II (Fumarase C) (EC 4.2.1.2) (Aerobic fumarase) (Iron-independent fumarase)	Down
Avin_45920	C1DHW9	Avin_45920	-1.5208	0.0001114	0.000896	3-methylmercaptopropionyl-CoA dehydrogenase (EC 1.3.99.41)	Down
oprI	C1DGI7	Avin_23100	-1.5315	0.0481	0.07199	Outer membrane lipoprotein OprI	Not significant
iolD	C1DLA7	Avin_50100	-1.5562	0.0007977	0.003193	Myo-inositol catabolism protein IolD	Down
treZ	C1DIJ3	Avin_24900	-1.5672	0.001147	0.004088	Malto-oligosyltrehalose trehalohydrolase (MTHase) (EC 3.2.1.141) (4-alpha-D-((1->4)-alpha-D-glucano)trehalose trehalohydrolase) (Maltooligosyl trehalose trehalohydrolase)	Down
Avin_07980	C1DML3	Avin_07980	-1.5753	0.007939	0.0167	Iron-containing alcohol dehydrogenase	Down
rpoN	C1DQ53	Avin_12790	-1.5844	0.001234	0.004296	RNA polymerase sigma-54 factor	Down
Avin_15980	C1DRS5	Avin_15980	-1.5863	0.007679	0.01627	Glycosyl transferase, family 2	Down
glyA	C1DEQ3	Avin_40970	-1.5948	0.002039	0.006298	Serine hydroxymethyltransferase (SHMT) (Serine methylase) (EC 2.1.2.1)	Down
cydA	C1DEL2	Avin_19890	-1.6013	0.005882	0.0135	Cytochrome bd ubiquinol oxidase, subunit I	Down
pycA	C1DH59	Avin_02050	-1.6052	0.000178	0.001229	Biotin carboxylase (Acetyl-coenzyme A carboxylase biotin carboxylase subunit A)	Down
pykA-6	C1DSP0	Avin_38410	-1.6054	5.378e-06	0.0001474	Pyruvate kinase (EC 2.7.1.40)	Down
Avin_23290	C1DHC2	Avin_23290	-1.6065	0.0006187	0.002718	Putative 4-hydroxy-4-methyl-2-oxoglutarate aldolase (HMG aldolase) (EC 4.1.3.17) (Oxaloacetate decarboxylase) (OAA decarboxylase) (EC 4.1.1.112) (Regulator of ribonuclease activity homolog) (RraA-like protein)	Down
hslU	C1DHS0	Avin_45390	-1.6077	0.00948	0.01894	ATP-dependent protease ATPase subunit HslU (Unfoldase HslU)	Down
cspA	C1DSW5	Avin_39180	-1.6199	0.002218	0.006593	Cold-shock-like protein	Down
lptD	C1DIW6	Avin_46800	-1.6688	0.0005449	0.002476	LPS-assembly protein LptD	Down
sucB	C1DM55	Avin_29760	-1.696	0.02773	0.04535	Dihydrolipoyllysine-residue succinyltransferase component of 2-oxoglutarate dehydrogenase complex (EC 2.3.1.61) (2-oxoglutarate dehydrogenase complex component E2)	Down
cycA	C1DH54	Avin_02000	-1.7236	1.28e-05	0.0002336	Cytochrome c4	Down
Avin_07130	C1DLL5	Avin_07130	-1.7409	8.142e-06	0.0001879	Exo-1,3-beta-glucanase D	Down
Avin_11240	C1DPC2	Avin_11240	-1.755	0.0005734	0.002566	PhoH-like protein	Down
fbp	C1DHU3	Avin_45640	-1.7716	0.0005018	0.002316	Fructose-1,6-bisphosphatase class 1 (FBPase class 1) (EC 3.1.3.11) (D-fructose-1,6-bisphosphate 1-phosphohydrolase class 1)	Down
Avin_40150	C1DE43	Avin_40150	-1.7842	0.0004517	0.002139	Flavin reductase-like protein	Down
Avin_39430	C1DSY9	Avin_39430	-1.7859	0.0002428	0.001417	NADH:flavin oxidoreductase/NADH oxidase	Down
Avin_10680	C1DNT3	Avin_10680	-1.7902	0.002576	0.007219	3-sulfinopropanoyl-CoA desulfinase (EC 1.3.8.10) (EC 3.13.1.4) (3-sulfinopropionyl coenzyme A desulfinase) (Cyclohex-1-ene-1-carbonyl-CoA dehydrogenase)	Down
Avin_18600	C1DDV1	Avin_18600	-1.8018	6.693e-05	0.0006522	Uncharacterized protein	Down
sucA	C1DM56	Avin_29770	-1.8165	0.01097	0.02096	2-oxoglutarate dehydrogenase E1 component (EC 1.2.4.2) (Alpha-ketoglutarate dehydrogenase)	Down
Avin_41140	C1DER8	Avin_41140	-1.832	2.857e-05	0.0003684	OmpA family protein	Down
acnD	C1DHB6	Avin_23230	-1.8362	0.0001469	0.001101	Aconitate hydratase (Aconitase) (EC 4.2.1.3)	Down
Avin_12990	C1DQ73	Avin_12990	-1.8439	0.0002403	0.001416	Z-ring associated protein G (Cell division protein ZapG)	Down
Avin_19520	C1DEH6	Avin_19520	-1.849	0.0001941	0.00129	Outer membrane lipoprotein	Down
guaB	C1DE04	Avin_39730	-1.8685	9.288e-05	0.0008065	Inosine-5'-monophosphate dehydrogenase (IMP dehydrogenase) (IMPD) (IMPDH) (EC 1.1.1.205)	Down
ackA-3	C1DGM8	Avin_44030	-1.8746	0.0008958	0.003446	Acetate kinase (EC 2.7.2.1) (Acetokinase)	Down
Avin_14850	C1DR28	Avin_14850	-1.8851	0.01427	0.02614	Peptidase S49, SppA	Down
aldH	C1DK02	Avin_48030	-1.9012	0.0001166	0.0009166	Aldehyde dehydrogenase (NAD+)	Down
nnrE	C1DLP7	Avin_07490	-1.9053	0.0001633	0.001163	Bifunctional NAD(P)H-hydrate repair enzyme (Nicotinamide nucleotide repair protein) [Includes: ADP-dependent (S)-NAD(P)H-hydrate dehydratase (EC 4.2.1.136) (ADP-dependent NAD(P)HX dehydratase); NAD(P)H-hydrate epimerase (EC 5.1.99.6)]	Down
Avin_22670	C1DGE7	Avin_22670	-1.9429	0.0003081	0.001608	Ferritin	Down
tktA-3	C1DKE7	Avin_05570	-1.9555	0.0001039	0.0008561	Transketolase (EC 2.2.1.1)	Down
pepA	C1DPG2	Avin_11650	-1.9727	1.705e-06	7.868e-05	Probable cytosol aminopeptidase (EC 3.4.11.1) (Leucine aminopeptidase) (LAP) (EC 3.4.11.10) (Leucyl aminopeptidase)	Down
acnA	C1DEM6	Avin_20040	-1.9919	0.0002246	0.001366	Aconitate hydratase (Aconitase) (EC 4.2.1.3)	Down
katG	C1DKH8	Avin_05880	-1.9981	0.01633	0.0291	Catalase-peroxidase (CP) (EC 1.11.1.21) (Peroxidase/catalase)	Down
Avin_37860	C1DS55	Avin_37860	-2.0402	0.02115	0.03609	Imelysin-like domain-containing protein	Down
alc	C1DFA9	Avin_21110	-2.0476	0.001492	0.004955	Probable allantoicase (EC 3.5.3.4) (Allantoate amidinohydrolase)	Down
Avin_17590	C1DDK1	Avin_17590	-2.0594	0.0008009	0.003193	3-hydroxybutyrate dehydrogenase	Down
Avin_50760	C1DM86	Avin_50760	-2.0887	0.0002353	0.001404	Type VI secretion system component TssM1 N-terminal domain-containing protein	Down
gabT	C1DIV3	Avin_46670	-2.1043	0.002452	0.00696	4-aminobutyrate transaminase	Down
serA	C1DK31	Avin_48330	-2.1082	1.144e-05	0.0002281	D-3-phosphoglycerate dehydrogenase (EC 1.1.1.399) (EC 1.1.1.95) (2-oxoglutarate reductase)	Down
Avin_18740	C1DDW5	Avin_18740	-2.1236	6.95e-05	0.0006693	Acetyl-CoA hydrolase/transferase	Down
Avin_05750	C1DKG5	Avin_05750	-2.15	0.01309	0.02433	Alanine dehydrogenase (EC 1.4.1.1)	Down
hupA	C1DK44	Avin_48480	-2.1953	2.95e-05	0.0003696	Histone-like bacterial DNA-binding protein	Down
murG	C1DQ99	Avin_13250	-2.2045	2.154e-06	8.236e-05	UDP-N-acetylglucosamine--N-acetylmuramyl-(pentapeptide) pyrophosphoryl-undecaprenol N-acetylglucosamine transferase (EC 2.4.1.227) (Undecaprenyl-PP-MurNAc-pentapeptide-UDPGlcNAc GlcNAc transferase)	Down
rnr	C1DLR0	Avin_07620	-2.2079	0.0002439	0.001417	Ribonuclease R (RNase R) (EC 3.1.13.1)	Down
putA	C1DQT9	Avin_13950	-2.2102	0.0005122	0.00234	Bifunctional protein PutA [Includes: Proline dehydrogenase (EC 1.5.5.2) (Proline oxidase); Delta-1-pyrroline-5-carboxylate dehydrogenase (P5C dehydrogenase) (EC 1.2.1.88) (L-glutamate gamma-semialdehyde dehydrogenase)]	Down
Avin_39140	C1DSW1	Avin_39140	-2.2436	0.0004452	0.002122	Beta-monoglucosyldiacylglycerol synthase (EC 2.4.1.336) (UDP-glucose:1,2-diacylglycerol 3-beta-D-glucosyltransferase)	Down
Avin_05740	C1DKG4	Avin_05740	-2.254	0.0002116	0.001344	Integral membrane protein, band 7 family	Down
cydB	C1DEL1	Avin_19880	-2.2688	0.0001547	0.001135	Cytochrome bd ubiquinol oxidase, subunit II	Down
Avin_42760	C1DFK3	Avin_42760	-2.2972	4.781e-06	0.0001353	DUF748 domain-containing protein	Down
pycB	C1DH60	Avin_02060	-2.3072	1.599e-05	0.0002659	Pyruvate carboxylase subunit B	Down
Avin_17830	C1DDM5	Avin_17830	-2.3242	1.507e-05	0.0002592	Phosphoglycerate mutase family protein	Down
petA	C1DQ80	Avin_13060	-2.3706	3.436e-06	0.0001039	Ubiquinol-cytochrome c reductase iron-sulfur subunit (EC 7.1.1.8)	Down
Avin_43080	C1DFN3	Avin_43080	-2.3822	0.0007055	0.002932	Cysteine-rich domain-containing protein	Down
Avin_43110	C1DFN6	Avin_43110	-2.3824	7.071e-05	0.0006693	D-lactate dehydrogenase (cytochrome) (EC 1.1.2.4)	Down
Avin_25790	C1DIS8	Avin_25790	-2.4073	0.009246	0.01877	Universal stress protein, UspA family	Down
ahcY	C1DIC0	Avin_03570	-2.4379	5.057e-07	3.411e-05	Adenosylhomocysteinase (EC 3.13.2.1) (S-adenosyl-L-homocysteine hydrolase) (AdoHcyase)	Down
Avin_01240	C1DGY4	Avin_01240	-2.4878	0.0002093	0.001344	OprE-like outer membrane porin	Down
Avin_07420	C1DLP0	Avin_07420	-2.521	8.927e-07	4.893e-05	Zinc-containing alcohol dehydrogenase superfamily	Down
parC	C1DFS1	Avin_43460	-2.6408	0.0009137	0.003499	DNA topoisomerase 4 subunit A (EC 5.6.2.2) (Topoisomerase IV subunit A)	Down
mosA	P84308	Avin_43200	-2.6924	1.594e-06	7.769e-05	Molybdenum storage protein subunit alpha (Mo storage protein subunit alpha) (MoSto subunit alpha)	Down
hemB	C1DJ31	Avin_47450	-2.7169	2.362e-05	0.0003139	Delta-aminolevulinic acid dehydratase (EC 4.2.1.24)	Down
xdhA	C1DGA9	Avin_22290	-2.741	7.35e-05	0.0006715	Xanthine dehydrogenase, small subunit	Down
Avin_22710	C1DGF1	Avin_22710	-2.7464	0.003993	0.01033	P-type Zn(2+) transporter (EC 7.2.2.12)	Down
Avin_41490	C1DEV2	Avin_41490	-2.7644	2.442e-06	8.236e-05	TPR domain protein	Down
ibpB	C1DSQ8	Avin_38610	-2.9237	0.0001658	0.001163	Heat shock protein Hsp20	Down
Avin_52090	C1DMK7	Avin_52090	-2.9253	3.617e-05	0.0004091	Virulence factor SrfB	Down
pheS	C1DF46	Avin_20460	-2.9611	0.00371	0.009859	Phenylalanine--tRNA ligase alpha subunit (EC 6.1.1.20) (Phenylalanyl-tRNA synthetase alpha subunit) (PheRS)	Down
dxs-1	C1DLT4	Avin_07870	-3.0089	0.0002506	0.001436	1-deoxy-D-xylulose-5-phosphate synthase (EC 2.2.1.7) (1-deoxyxylulose-5-phosphate synthase) (DXP synthase) (DXPS)	Down
mosB	P84253	Avin_43210	-3.105	0.004302	0.01085	Molybdenum storage protein subunit beta (Mo storage protein subunit beta) (MoSto subunit beta)	Down
Avin_25770	C1DIS6	Avin_25770	-3.1183	6.395e-05	0.0006302	Heat shock Hsp20 protein	Down
apeB	C1DQM8	Avin_35150	-3.1304	0.01337	0.02479	Probable M18 family aminopeptidase 2 (EC 3.4.11.-)	Down
Avin_04540	C1DJC4	Avin_04540	-3.1595	0.0002236	0.001366	AsmA domain-containing protein	Down
modG	C1DM80	Avin_50690	-3.2158	7.639e-06	0.0001879	Mo processing, homeostasis	Down
Avin_18860	C1DDX7	Avin_18860	-3.2427	6.71e-06	0.0001731	NAD-dependent glutamate dehydrogenase	Down
petB	C1DQ81	Avin_13070	-3.2846	3.341e-05	0.0004007	Cytochrome b	Down
Avin_10790	C1DP78	Avin_10790	-3.3723	3.191e-05	0.0003942	Dihydrolipoamide acetyltransferase component of pyruvate dehydrogenase complex (EC 2.3.1.-)	Down
oprG-2	C1DLG2	Avin_06590	-3.3842	8.768e-06	0.0001972	OmpW family outer membrane porin	Down
Avin_01020	C1DG42	Avin_01020	-3.4004	3.685e-05	0.0004091	Cytochrome c oxidase subunit 2 (EC 7.1.1.9)	Down
acoB	C1DEX5	Avin_41740	-3.4944	1.651e-05	0.0002659	2-oxoisovalerate dehydrogenase subunit beta (Branched-chain alpha-keto acid dehydrogenase E1 component beta chain)	Down
cccA	C1DKF8	Avin_05680	-3.4991	0.00076	0.0031	Cytochrome c Catalase, CCC	Down
gcvP1	C1DJ12	Avin_47260	-3.5355	2.64e-08	9.475e-06	Glycine dehydrogenase (decarboxylating) (EC 1.4.4.2) (Glycine cleavage system P-protein) (Glycine decarboxylase) (Glycine dehydrogenase (aminomethyl-transferring))	Down
aldA	C1DML5	Avin_08000	-3.6484	9.822e-05	0.0008303	Aldehyde dehydrogenase (NAD+)	Down
ureC	C1DNK4	Avin_09880	-3.6863	0.0002657	0.001484	Urease subunit alpha (EC 3.5.1.5) (Urea amidohydrolase subunit alpha)	Down
acoA	C1DEX4	Avin_41730	-4.0025	1.883e-05	0.0002759	Acetoin:2,6-dichlorophenolindophenol oxidoreductase alpha subunit, AcoA	Down
acsA	C1DFK2	Avin_42750	-4.0779	0.0001738	0.00121	Acetyl-coenzyme A synthetase (AcCoA synthetase) (Acs) (EC 6.2.1.1) (Acetate--CoA ligase) (Acyl-activating enzyme)	Down
edd-1	C1DRP5	Avin_15680	-4.1554	1.305e-05	0.0002336	Phosphogluconate dehydratase (EC 4.2.1.12)	Down
metE	C1DQU2	Avin_13980	-4.1819	0.009939	0.01959	5-methyltetrahydropteroyltriglutamate--homocysteine methyltransferase (EC 2.1.1.14) (Cobalamin-independent methionine synthase) (Methionine synthase, vitamin-B12 independent isozyme)	Down
xdhB	C1DGA8	Avin_22280	-4.2872	3.878e-07	3.092e-05	Xanthine dehydrogenase, molybdopterin binding subunit	Down
iscS	C1DE68	Avin_40400	-4.355	6.364e-07	3.721e-05	Cysteine desulfurase IscS (EC 2.8.1.7)	Down
Avin_10720	C1DNT7	Avin_10720	-4.5579	5.028e-07	3.411e-05	methylmalonate-semialdehyde dehydrogenase (CoA acylating) (EC 1.2.1.27)	Down
adh	C1DEX7	Avin_41760	-4.994	6.082e-06	0.0001616	2,3-butanediol dehydrogenase	Down
Avin_28420	C1DL12	Avin_28420	-5.9261	1.292e-05	0.0002336	Isocitrate lyase (Isocitrase) (Isocitratase)	Down
groL	C1DQC2	Avin_13480	-6.4854	1.977e-06	8.236e-05	Chaperonin GroEL (EC 5.6.1.7) (60 kDa chaperonin) (Chaperonin-60) (Cpn60)	Down

## Sheet: Table S6
Table S6: Differential protein expression analysis of Synechococcus elongatus PCC 7942 cscB/SPS comparing co-culture with monoculture on Day 4
Significance cut-offs: |Log2FC| >= 1; adjusted p-value < 0.05.
Gene name	Uniprot ID	Gene locus	Log2FC (Co-culture/Monoculture)	P.Value_Coculture__vs__Monoculture	adj.P.Val_Coculture__vs__Monoculture	Protein name	Significant?
petE	P55020	Synpcc7942_1088	2.7679	5.692e-06	0.0004883	Plastocyanin	Up
aroQ	Q31PS4	Synpcc7942_0915	2.7296	0.01121	0.0268	3-dehydroquinate dehydratase (3-dehydroquinase) (EC 4.2.1.10) (Type II DHQase)	Up
petJ	P25935	Synpcc7942_1630	2.1216	0.0005331	0.003242	Cytochrome c6 (Cytochrome c-553) (Cytochrome c553) (Soluble cytochrome f)	Up
petJ	Q31RP8	Synpcc7942_0239	1.9732	0.0007545	0.004155	Cytochrome c6 (Cytochrome c-553) (Cytochrome c553) (Soluble cytochrome f)	Up
nblB	Q9Z3G5	Synpcc7942_1823	1.7842	0.001806	0.007458	PBS lyase HEAT-like repeat (Phycocyanin alpha phycocyanobilin lyase related protein NblB)	Up
cheY	Q79PF9	Synpcc7942_1221	1.7683	0.0001024	0.001348	CheY	Up
murD	Q31MM2	Synpcc7942_1667	1.6426	0.01214	0.02844	UDP-N-acetylmuramoylalanine--D-glutamate ligase (EC 6.3.2.9) (D-glutamic acid-adding enzyme) (UDP-N-acetylmuramoyl-L-alanyl-D-glutamate synthetase)	Up
cpcF	Q44116	Synpcc7942_1055	1.4925	0.002359	0.008726	Phycobilisome maturation protein	Up
cp12	Q6BBK3	Synpcc7942_0361	1.4708	0.006639	0.01828	CP12	Up
Synpcc7942_0489	Q31QZ8	Synpcc7942_0489	1.4086	0.04097	0.07291	Aldehyde dehydrogenase	Not significant
hemC	Q31PM2	Synpcc7942_0967	1.3848	0.00301	0.01032	Porphobilinogen deaminase (PBG) (EC 2.5.1.61) (Hydroxymethylbilane synthase) (HMBS) (Pre-uroporphyrinogen synthase)	Up
gatC	Q31KR7	Synpcc7942_2322	1.3638	0.004811	0.01455	Aspartyl/glutamyl-tRNA(Asn/Gln) amidotransferase subunit C (Asp/Glu-ADT subunit C) (EC 6.3.5.-)	Up
hpf	Q31KN7	Synpcc7942_2352	1.349	0.005406	0.01596	Ribosome hibernation promoting factor (HPF)	Up
ispE	Q31RH7	Synpcc7942_0310	1.285	0.002366	0.008726	4-diphosphocytidyl-2-C-methyl-D-erythritol kinase (CMK) (EC 2.7.1.148) (4-(cytidine-5'-diphospho)-2-C-methyl-D-erythritol kinase)	Up
adk	Q31L26	Synpcc7942_2213	1.2239	0.02129	0.04317	Adenylate kinase (AK) (EC 2.7.4.3) (ATP-AMP transphosphorylase) (ATP:AMP phosphotransferase) (Adenylate monophosphate kinase)	Up
mtnD	Q31QM9	Synpcc7942_0608	1.2046	0.0001632	0.001613	Acireductone dioxygenase (1,2-dihydroxy-3-keto-5-methylthiopentene dioxygenase) (DHK-MTPene dioxygenase) (Acireductone dioxygenase (Fe(2+)-requiring)) (ARD') (Fe-ARD) (EC 1.13.11.54) (Acireductone dioxygenase (Ni(2+)-requiring)) (ARD) (Ni-ARD) (EC 1.13.11.53)	Up
pur6	Q8GMR3	Synpcc7942_0441	1.2023	0.01716	0.03619	N5-carboxyaminoimidazole ribonucleotide mutase (N5-CAIR mutase) (EC 5.4.99.18) (5-(carboxyamino)imidazole ribonucleotide mutase)	Up
psb28	Q31ML0	Synpcc7942_1679	1.1786	0.0001418	0.001569	Photosystem II reaction center Psb28 protein (Photosystem II 13 kDa protein) (Photosystem II reaction center W protein)	Up
ispF	Q31P19	Synpcc7942_1170	1.1642	0.04911	0.08389	2-C-methyl-D-erythritol 2,4-cyclodiphosphate synthase (MECDP-synthase) (MECPP-synthase) (MECPS) (EC 4.6.1.12)	Not significant
psaC	Q31QV2	Synpcc7942_0535	1.1592	0.001224	0.005693	Photosystem I iron-sulfur center (EC 1.97.1.12) (9 kDa polypeptide) (PSI-C) (Photosystem I subunit VII) (PsaC)	Up
psaE	Q31NL7	Synpcc7942_1322	1.141	0.004031	0.01275	Photosystem I reaction center subunit IV	Up
bioD	Q31SA7	Synpcc7942_0030	1.1318	0.009584	0.02368	ATP-dependent dethiobiotin synthetase BioD (EC 6.3.3.3) (DTB synthetase) (DTBS) (Dethiobiotin synthase)	Up
mtnC	Q31LP5	Synpcc7942_1994	1.0997	0.1176	0.1697	Enolase-phosphatase E1 (EC 3.1.3.77) (2,3-diketo-5-methylthio-1-phosphopentane phosphatase)	Not significant
pyrD	Q31RJ7	Synpcc7942_0290	1.0662	0.001515	0.006574	Dihydroorotate dehydrogenase (quinone) (EC 1.3.5.2) (DHOdehase) (DHOD) (DHODase) (Dihydroorotate oxidase)	Up
nadA	Q9L790	Synpcc7942_1448	1.0532	0.001042	0.005171	Quinolinate synthase (EC 2.5.1.72)	Up
cpcB1	P06539	Synpcc7942_1047; Synpcc7942_1052	1.0301	0.0003014	0.002306	C-phycocyanin beta subunit	Up
cpcE	Q44115	Synpcc7942_1054	1.0191	0.2498	0.3171	Phycocyanobilin lyase subunit alpha (EC 4.-.-.-) (Phycocyanin operon protein CpcE)	Not significant
Synpcc7942_B2634	Q31JU4	Synpcc7942_B2634	0.9677	0.001059	0.005198	DUF1254 domain-containing protein	Not significant
sepT1	Q8KUV1	Synpcc7942_B2653	0.933	0.006289	0.01776	ANL29 (Transcriptional modulator of MazE/toxin, MazF)	Not significant
petF1	P0A3D3	syc2484_c	0.9132	0.2915	0.3609	Ferredoxin-1 (Ferredoxin I)	Not significant
rpmE	Q31L35	Synpcc7942_2204	0.8993	0.002458	0.00895	Large ribosomal subunit protein bL31 (50S ribosomal protein L31)	Not significant
cpcA1	P13530	Synpcc7942_1048; Synpcc7942_1053	0.8879	0.002983	0.01028	C-phycocyanin alpha subunit	Not significant
nha	Q8L1E4	Synpcc7942_2394	0.8839	0.05663	0.09343	Na+/H+ antiporter (Putative Na/H antiporter)	Not significant
cysC	Q31PQ0	Synpcc7942_0939	0.8799	0.02111	0.04295	Adenylyl-sulfate kinase (EC 2.7.1.25) (APS kinase) (ATP adenosine-5'-phosphosulfate 3'-phosphotransferase) (Adenosine-5'-phosphosulfate kinase)	Not significant
rnc	Q31MP4	Synpcc7942_1645	0.8573	0.09106	0.1387	Ribonuclease 3 (EC 3.1.26.3) (Ribonuclease III) (RNase III)	Not significant
psbV	Q31LM9	Synpcc7942_2010	0.8326	0.004768	0.01454	Photosystem II extrinsic protein V (PsbV) (Cytochrome c-550) (Cytochrome c550) (Low-potential cytochrome c)	Not significant
apcF	O50209	Synpcc7942_2158	0.8302	0.005535	0.01625	Allophycocyanin, beta subunit (Phycobilisome core component)	Not significant
ccmK2	Q03511	Synpcc7942_1421	0.8138	0.002601	0.009319	Carboxysome shell protein CcmK2 (Carbon dioxide-concentrating mechanism protein CcmK2)	Not significant
purN	Q31PN1	Synpcc7942_0958	0.7876	0.1655	0.2272	Phosphoribosylglycinamide formyltransferase (EC 2.1.2.2) (5'-phosphoribosylglycinamide transformylase) (GAR transformylase) (GART)	Not significant
hisA	Q8GJM0	Synpcc7942_1829	0.7494	0.006825	0.0187	1-(5-phosphoribosyl)-5-[(5-phosphoribosylamino)methylideneamino] imidazole-4-carboxamide isomerase (EC 5.3.1.16) (Phosphoribosylformimino-5-aminoimidazole carboxamide ribotide isomerase)	Not significant
gcvH	Q31LJ3	Synpcc7942_2046	0.6921	0.007801	0.02056	Glycine cleavage system H protein	Not significant
parA	Q8KUU8	Synpcc7942_B2637	0.6856	0.1261	0.1796	ANL32 (ParA-like protein)	Not significant
frr	Q31QY0	Synpcc7942_0507	0.6641	0.04834	0.08336	Ribosome-recycling factor (RRF) (Ribosome-releasing factor)	Not significant
ndhO	Q8GIT3	Synpcc7942_2487	0.6515	0.3467	0.4213	NAD(P)H-quinone oxidoreductase subunit O (EC 7.1.1.-) (NAD(P)H dehydrogenase I subunit O) (NDH-1 subunit O) (NDH-O)	Not significant
dpsA	Q9R6T3	syc1924_d	0.603	0.009958	0.02444	Nutrient stress-induced DNA-binding protein	Not significant
dxr	Q31N26	Synpcc7942_1513	0.5728	0.1877	0.251	1-deoxy-D-xylulose 5-phosphate reductoisomerase (DXP reductoisomerase) (EC 1.1.1.267) (1-deoxyxylulose-5-phosphate reductoisomerase) (2-C-methyl-D-erythritol 4-phosphate synthase)	Not significant
pyrE	Q31JZ7	Synpcc7942_2592	0.5678	0.01531	0.03348	Orotate phosphoribosyltransferase (OPRT) (OPRTase) (EC 2.4.2.10)	Not significant
prmA	Q31N39	Synpcc7942_1500	0.565	0.2175	0.2822	Ribosomal protein L11 methyltransferase (L11 Mtase) (EC 2.1.1.-)	Not significant
nadE	Q31S32	Synpcc7942_0105	0.5301	0.09694	0.1464	Glutamine-dependent NAD(+) synthetase (EC 6.3.5.1) (NAD(+) synthase [glutamine-hydrolyzing])	Not significant
ispD	Q31QF6	Synpcc7942_0681	0.5253	0.1793	0.2414	2-C-methyl-D-erythritol 4-phosphate cytidylyltransferase (EC 2.7.7.60) (4-diphosphocytidyl-2C-methyl-D-erythritol synthase) (MEP cytidylyltransferase) (MCT)	Not significant
rimM	Q31KY0	Synpcc7942_2259	0.5061	0.1395	0.1959	Ribosome maturation factor RimM	Not significant
rplJ	Q31QK5	Synpcc7942_0632	0.4631	0.2251	0.2904	Large ribosomal subunit protein uL10 (50S ribosomal protein L10)	Not significant
ftsY	Q31KB7	Synpcc7942_2472	0.4522	0.3496	0.4243	Signal recognition particle receptor FtsY (SRP receptor) (EC 3.6.5.4)	Not significant
metG	Q31P47	Synpcc7942_1142	0.3915	0.1972	0.2607	Methionine--tRNA ligase (EC 6.1.1.10) (Methionyl-tRNA synthetase) (MetRS)	Not significant
glk	Q31RR6	Synpcc7942_0221	0.3861	0.3912	0.4662	Glucokinase (EC 2.7.1.2) (Glucose kinase)	Not significant
rplL	Q31QK6	Synpcc7942_0631	0.3648	0.07491	0.1176	Large ribosomal subunit protein bL12 (50S ribosomal protein L7/L12)	Not significant
cpcS	Q31P22	Synpcc7942_1167	0.3611	0.3336	0.4081	Chromophore lyase CpcS/CpeS (EC 4.-.-.-)	Not significant
groES	P22880	Synpcc7942_2314	0.3499	0.1024	0.1525	Co-chaperonin GroES (10 kDa chaperonin) (Chaperonin-10) (Cpn10)	Not significant
gmd	Q31NJ7	Synpcc7942_1342	0.3297	0.4823	0.5533	GDP-mannose 4,6-dehydratase (EC 4.2.1.47) (GDP-D-mannose dehydratase)	Not significant
ORF1	Q07948	Synpcc7942_2008	0.3283	0.2287	0.2936	ORF1	Not significant
cpcT	Q31Q37	Synpcc7942_0800	0.3228	0.2806	0.3502	Chromophore lyase CpcT/CpeT (EC 4.-.-.-)	Not significant
clpP2	O34125	Synpcc7942_2525	0.3068	0.5008	0.5727	ATP-dependent Clp protease proteolytic subunit 2 (EC 3.4.21.92) (Endopeptidase Clp 2)	Not significant
pds	P26294	Synpcc7942_1983	0.3035	0.4578	0.5318	15-cis-phytoene desaturase (EC 1.3.5.5) (Phytoene dehydrogenase)	Not significant
queF	Q8GJN6	Synpcc7942_1844	0.2749	0.5665	0.6296	NADPH-dependent 7-cyano-7-deazaguanine reductase (EC 1.7.1.13) (7-cyano-7-carbaguanine reductase) (NADPH-dependent nitrile oxidoreductase) (PreQ(0) reductase)	Not significant
pacL	P37278	Synpcc7942_1082	0.2621	0.3753	0.4496	Calcium-transporting ATPase (EC 7.2.2.10) (Calcium pump)	Not significant
nblS	Q8RQ68	Synpcc7942_0924	0.2618	0.4203	0.4939	histidine kinase (EC 2.7.13.3)	Not significant
nirB	Q55283	Synpcc7942_1241	0.2401	0.5086	0.5789	NirB protein (Nitrite reductase related protein)	Not significant
purU	Q31PI1	Synpcc7942_1008	0.2391	0.4066	0.4825	Formyltetrahydrofolate deformylase (EC 3.5.1.10) (Formyl-FH(4) hydrolase)	Not significant
hisG	Q31Q54	Synpcc7942_0783	0.1758	0.671	0.7276	ATP phosphoribosyltransferase (ATP-PRT) (ATP-PRTase) (EC 2.4.2.17)	Not significant
ppa	Q31NF6	Synpcc7942_1383	0.1544	0.5097	0.5789	Inorganic pyrophosphatase (EC 3.6.1.1) (Pyrophosphate phospho-hydrolase) (PPase)	Not significant
cpcD	Q44114	syc0497_c	0.1446	0.69	0.743	9 kD rod-rod linker (Phycocyanin linker protein 9K)	Not significant
aroE	Q31KC2	Synpcc7942_2467	0.136	0.6762	0.7303	Shikimate dehydrogenase (NADP(+)) (SDH) (EC 1.1.1.25)	Not significant
atpH	Q31RF2	Synpcc7942_0335	0.1305	0.4782	0.5514	ATP synthase subunit delta (ATP synthase F(1) sector subunit delta) (F-type ATPase subunit delta) (F-ATPase subunit delta)	Not significant
pyrF	Q31K20	Synpcc7942_2569	0.1276	0.5618	0.6257	Orotidine 5'-phosphate decarboxylase (EC 4.1.1.23) (OMP decarboxylase) (OMPDCase) (OMPdecase)	Not significant
hisC	Q31PF9	Synpcc7942_1030	0.0992	0.6136	0.6746	Histidinol-phosphate aminotransferase (EC 2.6.1.9) (Imidazole acetol-phosphate transaminase)	Not significant
rimP	Q31LL6	Synpcc7942_2023	0.0767	0.8053	0.8434	Ribosome maturation factor RimP	Not significant
msrB	Q31L49	Synpcc7942_2190	0.0624	0.7252	0.7775	Peptide methionine sulfoxide reductase MsrB (EC 1.8.4.12) (Peptide-methionine (R)-S-oxide reductase)	Not significant
NaH1	Q6VYY4	Synpcc7942_0546	0.0582	0.838	0.8702	Na+/H+ antiporter	Not significant
nirA	P39661	Synpcc7942_1240	0.0478	0.8978	0.9177	Ferredoxin--nitrite reductase (EC 1.7.7.1)	Not significant
efp	Q54760	Synpcc7942_2565	0.044	0.8023	0.841	Elongation factor P (EF-P)	Not significant
mnmA	Q31N30	Synpcc7942_1509	0.0411	0.8309	0.8637	tRNA-specific 2-thiouridylase MnmA (EC 2.8.1.13)	Not significant
pmaA	Q53572		0.0388	0.8706	0.8965	Plasmid maintenance protein (PmaA protein)	Not significant
minE	Q31PU2	Synpcc7942_0897	0.0192	0.9265	0.94	Cell division topological specificity factor	Not significant
aroB	Q31QW2	Synpcc7942_0525	0.0101	0.9888	0.9906	3-dehydroquinate synthase (DHQS) (EC 4.2.3.4)	Not significant
nrtD	P38046	Synpcc7942_1236	-0.003	0.9941	0.9941	Nitrate import ATP-binding protein NrtD (EC 7.3.2.4)	Not significant
dacA	Q31RM4	Synpcc7942_0263	-0.0081	0.984	0.9867	Diadenylate cyclase (DAC) (EC 2.7.7.85) (Cyclic-di-AMP synthase) (c-di-AMP synthase)	Not significant
rpiA	Q31QQ3	Synpcc7942_0584	-0.0166	0.9259	0.94	Ribose-5-phosphate isomerase A (EC 5.3.1.6) (Phosphoriboisomerase A) (PRI)	Not significant
rph	Q31PB6	Synpcc7942_1073	-0.0507	0.8776	0.9013	Ribonuclease PH (RNase PH) (EC 2.7.7.56) (tRNA nucleotidyltransferase)	Not significant
cpcT	Q31Q65	Synpcc7942_0772	-0.0543	0.8247	0.8597	Chromophore lyase CpcT/CpeT (EC 4.-.-.-)	Not significant
hemF	Q31QG3	Synpcc7942_0674	-0.0652	0.7217	0.7749	Oxygen-dependent coproporphyrinogen-III oxidase (CPO) (Coprogen oxidase) (Coproporphyrinogenase) (EC 1.3.3.3)	Not significant
argD	Q31PP6	Synpcc7942_0943	-0.0675	0.8555	0.8849	Acetylornithine aminotransferase (ACOAT) (EC 2.6.1.11)	Not significant
asd	Q31M41	Synpcc7942_1848	-0.0761	0.7998	0.8401	Aspartate-semialdehyde dehydrogenase (ASA dehydrogenase) (ASADH) (EC 1.2.1.11) (Aspartate-beta-semialdehyde dehydrogenase)	Not significant
kaiA	Q79PF6	Synpcc7942_1218	-0.0802	0.7824	0.8264	Circadian clock oscillator protein KaiA	Not significant
nrtC	P38045	Synpcc7942_1237	-0.0809	0.7958	0.8375	Nitrate import ATP-binding protein NrtC (EC 7.3.2.4)	Not significant
purD	Q31PR4	Synpcc7942_0925	-0.1019	0.685	0.7391	Phosphoribosylamine--glycine ligase (EC 6.3.4.13) (GARS) (Glycinamide ribonucleotide synthetase) (Phosphoribosylglycinamide synthetase)	Not significant
hisI	Q31LP4	Synpcc7942_1995	-0.1035	0.8735	0.8985	Histidine biosynthesis bifunctional protein HisIE [Includes: Phosphoribosyl-AMP cyclohydrolase (PRA-CH) (EC 3.5.4.19); Phosphoribosyl-ATP pyrophosphatase (PRA-PH) (EC 3.6.1.31)]	Not significant
ntcA	P29283	Synpcc7942_0127	-0.1093	0.7971	0.838	Global nitrogen regulator	Not significant
nblR	O68523	Synpcc7942_2305	-0.1114	0.7483	0.7981	Response regulator NblR (Two component transcriptional regulator, winged helix family)	Not significant
argS	Q8KPU9	Synpcc7942_1577	-0.1156	0.7543	0.7998	Arginine--tRNA ligase (EC 6.1.1.19) (Arginyl-tRNA synthetase) (ArgRS)	Not significant
mtnP	Q31PR6	Synpcc7942_0923	-0.1248	0.4779	0.5514	S-methyl-5'-thioadenosine phosphorylase (EC 2.4.2.28) (5'-methylthioadenosine phosphorylase) (MTA phosphorylase) (MTAP)	Not significant
argJ	Q31LZ3	Synpcc7942_1896	-0.1377	0.4486	0.5222	Arginine biosynthesis bifunctional protein ArgJ [Cleaved into: Arginine biosynthesis bifunctional protein ArgJ alpha chain; Arginine biosynthesis bifunctional protein ArgJ beta chain] [Includes: Glutamate N-acetyltransferase (EC 2.3.1.35) (Ornithine acetyltransferase) (OATase) (Ornithine transacetylase); Amino-acid acetyltransferase (EC 2.3.1.1) (N-acetylglutamate synthase) (AGSase)]	Not significant
purQ	Q31Q18	Synpcc7942_0819	-0.1681	0.421	0.4942	Phosphoribosylformylglycinamidine synthase subunit PurQ (FGAM synthase) (EC 6.3.5.3) (Formylglycinamide ribonucleotide amidotransferase subunit I) (FGAR amidotransferase I) (FGAR-AT I) (Glutaminase PurQ) (EC 3.5.1.2) (Phosphoribosylformylglycinamidine synthase subunit I)	Not significant
glyA	Q31RK5	Synpcc7942_0282	-0.1872	0.3546	0.429	Serine hydroxymethyltransferase (SHMT) (Serine methylase) (EC 2.1.2.1)	Not significant
obg	Q31PN0	Synpcc7942_0959	-0.1981	0.4625	0.5358	GTPase Obg (EC 3.6.5.-) (GTP-binding protein Obg)	Not significant
pgl	Q31QV8	Synpcc7942_0529	-0.2223	0.3508	0.4253	6-phosphogluconolactonase (6PGL) (EC 3.1.1.31)	Not significant
dapF	Q31LW2	Synpcc7942_1927	-0.2262	0.4787	0.5514	Diaminopimelate epimerase (DAP epimerase) (EC 5.1.1.7) (PLP-independent amino acid racemase)	Not significant
polA	Q31RU3	Synpcc7942_0194	-0.2305	0.5297	0.5978	DNA polymerase I (EC 2.7.7.7)	Not significant
cynS	Q59948	Synpcc7942_2104	-0.232	0.4797	0.552	Cyanate hydratase (Cyanase) (EC 4.2.1.104) (Cyanate hydrolase) (Cyanate lyase)	Not significant
Synpcc7942_0360	Q31RC7	Synpcc7942_0360	-0.2454	0.3856	0.46	FIST C-domain domain-containing protein	Not significant
rot	P29820	Synpcc7942_1431	-0.2534	0.2117	0.2773	Peptidyl-prolyl cis-trans isomerase (PPIase) (EC 5.2.1.8) (Rotamase)	Not significant
argB	Q6V1L5	Synpcc7942_1496	-0.2646	0.5972	0.6602	Acetylglutamate kinase (EC 2.7.2.8) (N-acetyl-L-glutamate 5-phosphotransferase) (NAG kinase) (NAGK)	Not significant
nusB	Q8GIR7	Synpcc7942_2471	-0.2859	0.2159	0.2814	Transcription antitermination protein NusB (Antitermination factor NusB)	Not significant
hisF	Q31LF2	Synpcc7942_2087	-0.2909	0.2138	0.2795	Imidazole glycerol phosphate synthase subunit HisF (EC 4.3.2.10) (IGP synthase cyclase subunit) (IGP synthase subunit HisF) (ImGP synthase subunit HisF) (IGPS subunit HisF)	Not significant
dhg2	Q8KPV3	Synpcc7942_1573	-0.2931	0.3777	0.4511	3-oxoacyl-(Acyl-carrier protein) reductase (Dhg2 (EC 1.1.1.47))	Not significant
purM	Q31PY7	Synpcc7942_0851	-0.2937	0.1299	0.1846	Phosphoribosylformylglycinamidine cyclo-ligase (EC 6.3.3.1) (AIR synthase) (AIRS) (Phosphoribosyl-aminoimidazole synthetase)	Not significant
mut3G	O05161	Synpcc7942_2345	-0.308	0.2746	0.3438	Probable small ribosomal subunit protein cS23 (Probable 30S ribosomal protein PSRP-3) (Ycf65-like protein)	Not significant
grpE	Q59984	Synpcc7942_2072	-0.3088	0.1327	0.1878	Protein GrpE (HSP-70 cofactor)	Not significant
cikA	Q9KHI5	Synpcc7942_0644	-0.3108	0.4807	0.552	Circadian input-output histidine kinase CikA (EC 2.7.13.3)	Not significant
cysA	P14788	Synpcc7942_1680	-0.3365	0.5157	0.5837	Sulfate/thiosulfate import ATP-binding protein CysA (EC 7.3.2.3) (Sulfate-transporting ATPase)	Not significant
purA	Q31KI0	Synpcc7942_2409	-0.3368	0.08056	0.1245	Adenylosuccinate synthetase (AMPSase) (AdSS) (EC 6.3.4.4) (IMP--aspartate ligase)	Not significant
rbfA	Q31RD2	Synpcc7942_0355	-0.3418	0.276	0.3452	Ribosome-binding factor A	Not significant
cpcS	Q31RX6	Synpcc7942_0161	-0.3535	0.2162	0.2814	Chromophore lyase CpcS/CpeS (EC 4.-.-.-)	Not significant
proA	Q31KZ6	Synpcc7942_2243	-0.3692	0.2978	0.3675	Gamma-glutamyl phosphate reductase (GPR) (EC 1.2.1.41) (Glutamate-5-semialdehyde dehydrogenase) (Glutamyl-gamma-semialdehyde dehydrogenase) (GSA dehydrogenase)	Not significant
infC	Q31S72	Synpcc7942_0065	-0.3729	0.2238	0.289	Translation initiation factor IF-3	Not significant
ppc	Q31KY7	Synpcc7942_2252	-0.3856	0.1865	0.2496	Phosphoenolpyruvate carboxylase (PEPC) (PEPCase) (EC 4.1.1.31)	Not significant
menB	Q31QP0	Synpcc7942_0597	-0.3858	0.1188	0.171	1,4-dihydroxy-2-naphthoyl-CoA synthase (DHNA-CoA synthase) (EC 4.1.3.36)	Not significant
coaD	Q55235	Synpcc7942_2007	-0.39	0.1637	0.2259	Phosphopantetheine adenylyltransferase (EC 2.7.7.3) (Dephospho-CoA pyrophosphorylase) (Pantetheine-phosphate adenylyltransferase) (PPAT)	Not significant
nrtA	P38043	Synpcc7942_1239	-0.4046	0.06131	0.1003	Nitrate/nitrite binding protein NrtA	Not significant
hemE	P16891	Synpcc7942_1086	-0.4052	0.07844	0.1218	Uroporphyrinogen decarboxylase (UPD) (URO-D) (EC 4.1.1.37)	Not significant
pheS	Q31LH5	Synpcc7942_2064	-0.4081	0.4417	0.5147	Phenylalanine--tRNA ligase alpha subunit (EC 6.1.1.20) (Phenylalanyl-tRNA synthetase alpha subunit) (PheRS)	Not significant
glnN	Q9KHM5		-0.4317	0.04692	0.08141	Glutamine synthetase III (EC 6.3.1.2)	Not significant
rnhA	Q31L56	Synpcc7942_2183	-0.4409	0.06264	0.1021	Ribonuclease H (RNase H) (EC 3.1.26.4)	Not significant
folE	Q54769	Synpcc7942_1597	-0.4581	0.04852	0.08354	GTP cyclohydrolase 1 (EC 3.5.4.16) (GTP cyclohydrolase I) (GTP-CH-I)	Not significant
petC	Q31NV7	Synpcc7942_1232	-0.4651	0.07038	0.1111	Cytochrome b6-f complex iron-sulfur subunit (EC 7.1.1.6) (Plastohydroquinone:plastocyanin oxidoreductase iron-sulfur protein) (ISP) (RISP) (Rieske iron-sulfur protein)	Not significant
hemH	Q31S00	Synpcc7942_0137	-0.4738	0.05134	0.08676	Ferrochelatase (EC 4.98.1.1) (Heme synthase) (Protoheme ferro-lyase)	Not significant
gmk	Q8KPQ7	Synpcc7942_1191	-0.4783	0.01575	0.03426	Guanylate kinase (EC 2.7.4.8) (GMP kinase)	Not significant
ribBA	Q31NA7	Synpcc7942_1432	-0.479	0.3545	0.429	Riboflavin biosynthesis protein RibBA [Includes: 3,4-dihydroxy-2-butanone 4-phosphate synthase (DHBP synthase) (EC 4.1.99.12); GTP cyclohydrolase-2 (EC 3.5.4.25) (GTP cyclohydrolase II)]	Not significant
mnmE	Q8KPU2	Synpcc7942_1582	-0.4823	0.08746	0.1337	tRNA modification GTPase MnmE (EC 3.6.-.-)	Not significant
recA	Q31RD9	Synpcc7942_0348	-0.4969	0.124	0.1769	Protein RecA (Recombinase A)	Not significant
rpmC	Q31L15	Synpcc7942_2224	-0.499	0.1821	0.2441	Large ribosomal subunit protein uL29 (50S ribosomal protein L29)	Not significant
rplK	Q31QK3	Synpcc7942_0634	-0.5147	0.02996	0.05641	Large ribosomal subunit protein uL11 (50S ribosomal protein L11)	Not significant
murA	Q31QC2	Synpcc7942_0715	-0.5301	0.05535	0.092	UDP-N-acetylglucosamine 1-carboxyvinyltransferase (EC 2.5.1.7) (Enoylpyruvate transferase) (UDP-N-acetylglucosamine enolpyruvyl transferase) (EPT)	Not significant
ribH	Q31KZ5	Synpcc7942_2244	-0.537	0.01518	0.03342	6,7-dimethyl-8-ribityllumazine synthase (DMRL synthase) (LS) (Lumazine synthase) (EC 2.5.1.78)	Not significant
carA	Q31LB7	Synpcc7942_2122	-0.5455	0.4328	0.5059	Carbamoyl phosphate synthase small chain (EC 6.3.5.5) (Carbamoyl phosphate synthetase glutamine chain)	Not significant
hemB	P43087	Synpcc7942_1792	-0.5483	0.0838	0.1285	Delta-aminolevulinic acid dehydratase (ALAD) (ALADH) (EC 4.2.1.24) (Porphobilinogen synthase)	Not significant
petA	Q31NV8	Synpcc7942_1231	-0.5503	0.1684	0.2301	Cytochrome f	Not significant
murQ	O33701	Synpcc7942_2577	-0.5505	0.01251	0.02882	N-acetylmuramic acid 6-phosphate etherase (MurNAc-6-P etherase) (EC 4.2.1.126) (N-acetylmuramic acid 6-phosphate hydrolase) (N-acetylmuramic acid 6-phosphate lyase)	Not significant
fur	Q55244	Synpcc7942_0987	-0.5568	0.04868	0.08369	Ferric uptake regulation protein (Ferric uptake regulator)	Not significant
glnB	P0A3F4	Synpcc7942_0321	-0.5649	0.008235	0.0215	Nitrogen regulatory protein P-II (PII signal transducing protein)	Not significant
lpxC	Q31PR0	Synpcc7942_0929	-0.5764	0.1088	0.1602	UDP-3-O-acyl-N-acetylglucosamine deacetylase (UDP-3-O-acyl-GlcNAc deacetylase) (EC 3.5.1.108) (UDP-3-O-[R-3-hydroxymyristoyl]-N-acetylglucosamine deacetylase)	Not significant
clpP1	P54415	Synpcc7942_1554	-0.5885	0.01455	0.03235	ATP-dependent Clp protease proteolytic subunit 1 (EC 3.4.21.92) (Endopeptidase Clp 1)	Not significant
rplV	Q31L12	Synpcc7942_2227	-0.6072	0.1116	0.1638	Large ribosomal subunit protein uL22 (50S ribosomal protein L22)	Not significant
atpD	Q31KS4	Synpcc7942_2315	-0.6107	0.03056	0.05734	ATP synthase subunit beta (EC 7.1.2.2) (ATP synthase F1 sector subunit beta) (F-ATPase subunit beta)	Not significant
deoC	Q31PK6	Synpcc7942_0983	-0.623	0.06739	0.1076	Deoxyribose-phosphate aldolase (DERA) (EC 4.1.2.4) (2-deoxy-D-ribose 5-phosphate aldolase) (Phosphodeoxyriboaldolase) (Deoxyriboaldolase)	Not significant
pyrB	Q31QG7	Synpcc7942_0670	-0.6327	0.1135	0.166	Aspartate carbamoyltransferase catalytic subunit (EC 2.1.3.2) (Aspartate transcarbamylase) (ATCase)	Not significant
pgk	Q31P73	Synpcc7942_1116	-0.6333	0.1073	0.1582	Phosphoglycerate kinase (EC 2.7.2.3)	Not significant
argF	Q935Y4	Synpcc7942_2514	-0.6417	0.01722	0.03623	Ornithine carbamoyltransferase (OTCase) (EC 2.1.3.3)	Not significant
ndhM	Q31LQ7	Synpcc7942_1982	-0.6485	0.07549	0.118	NAD(P)H-quinone oxidoreductase subunit M (EC 7.1.1.-) (NAD(P)H dehydrogenase I subunit M) (NDH-1 subunit M) (NDH-M)	Not significant
aroA	Q31RQ5	Synpcc7942_0232	-0.6551	0.02142	0.04335	3-phosphoshikimate 1-carboxyvinyltransferase (EC 2.5.1.19) (5-enolpyruvylshikimate-3-phosphate synthase) (EPSP synthase) (EPSPS)	Not significant
fmt	Q31LC9	Synpcc7942_2110	-0.6649	0.3577	0.4314	Methionyl-tRNA formyltransferase (EC 2.1.2.9)	Not significant
hslO	Q31QS8	Synpcc7942_0559	-0.6654	0.06559	0.1054	33 kDa chaperonin (Heat shock protein 33 homolog) (HSP33)	Not significant
cmpA	P39660	Synpcc7942_1488	-0.6719	0.009517	0.02368	Bicarbonate-binding protein CmpA	Not significant
purL	Q55041	Synpcc7942_0003	-0.6754	0.05215	0.08786	Phosphoribosylformylglycinamidine synthase subunit PurL (FGAM synthase) (EC 6.3.5.3) (Formylglycinamide ribonucleotide amidotransferase subunit II) (FGAR amidotransferase II) (FGAR-AT II) (Glutamine amidotransferase PurL) (Phosphoribosylformylglycinamidine synthase subunit II)	Not significant
gltX	Q8L1E5	Synpcc7942_2393	-0.6754	0.1401	0.1963	Glutamate--tRNA ligase (EC 6.1.1.17) (Glutamyl-tRNA synthetase) (GluRS)	Not significant
leuB	Q31N34	Synpcc7942_1505	-0.6759	0.04892	0.08384	3-isopropylmalate dehydrogenase (EC 1.1.1.85) (3-IPM-DH) (Beta-IPM dehydrogenase) (IMDH)	Not significant
cpcH	Q44112		-0.6881	0.01657	0.03524	30 kD rod-rod linker	Not significant
argC	Q31NA6	Synpcc7942_1433	-0.7146	0.03123	0.05791	N-acetyl-gamma-glutamyl-phosphate reductase (AGPR) (EC 1.2.1.38) (N-acetyl-glutamate semialdehyde dehydrogenase) (NAGSA dehydrogenase)	Not significant
ndhD2	Q31LR3	Synpcc7942_1976	-0.7158	0.01326	0.03008	NAD(P)H-quinone oxidoreductase chain 4 2 (EC 7.1.1.-) (NAD(P)H dehydrogenase I, chain 4 2) (NDH-1, chain 4 2)	Not significant
purC	Q31PR2	Synpcc7942_0927	-0.7177	0.008375	0.02176	Phosphoribosylaminoimidazole-succinocarboxamide synthase (EC 6.3.2.6) (SAICAR synthetase)	Not significant
acsA	Q31NI7	Synpcc7942_1352	-0.7246	0.006585	0.01828	Acetyl-coenzyme A synthetase (AcCoA synthetase) (Acs) (EC 6.2.1.1) (Acetate--CoA ligase) (Acyl-activating enzyme)	Not significant
rplQ	Q31L31	Synpcc7942_2208	-0.7326	0.01494	0.03301	Large ribosomal subunit protein bL17 (50S ribosomal protein L17)	Not significant
nusG	Q31QK2	Synpcc7942_0635	-0.7375	0.002206	0.008422	Transcription termination/antitermination protein NusG	Not significant
ftsH	Q31RJ0	Synpcc7942_0297	-0.7404	0.05645	0.09341	ATP-dependent zinc metalloprotease FtsH (EC 3.4.24.-)	Not significant
rplD	Q31L08	Synpcc7942_2231	-0.7508	0.01249	0.02882	Large ribosomal subunit protein uL4 (50S ribosomal protein L4)	Not significant
rplA	Q31QK4	Synpcc7942_0633	-0.7582	0.1804	0.2424	Large ribosomal subunit protein uL1 (50S ribosomal protein L1)	Not significant
glgC	Q31QN4	Synpcc7942_0603	-0.776	0.1006	0.1502	Glucose-1-phosphate adenylyltransferase (EC 2.7.7.27) (ADP-glucose pyrophosphorylase) (ADPGlc PPase) (ADP-glucose synthase)	Not significant
hemL	Q31QJ2	Synpcc7942_0645	-0.7807	0.007314	0.01946	Glutamate-1-semialdehyde 2,1-aminomutase (GSA) (EC 5.4.3.8) (Glutamate-1-semialdehyde aminotransferase) (GSA-AT)	Not significant
cpcS	Q31LK8	Synpcc7942_2031	-0.7922	0.06413	0.1035	Chromophore lyase CpcS/CpeS (EC 4.-.-.-)	Not significant
pdhA	Q31LU5	Synpcc7942_1944	-0.7936	0.08248	0.1266	Pyruvate dehydrogenase E1 component subunit alpha (EC 1.2.4.1)	Not significant
atpG	Q31RF0	Synpcc7942_0337	-0.7942	0.006119	0.01737	ATP synthase gamma chain (ATP synthase F1 sector gamma subunit) (F-ATPase gamma subunit)	Not significant
murE	Q31N55	Synpcc7942_1484	-0.7948	0.04889	0.08384	UDP-N-acetylmuramoyl-L-alanyl-D-glutamate--2,6-diaminopimelate ligase (EC 6.3.2.13) (Meso-A2pm-adding enzyme) (Meso-diaminopimelate-adding enzyme) (UDP-MurNAc-L-Ala-D-Glu:meso-diaminopimelate ligase) (UDP-MurNAc-tripeptide synthetase) (UDP-N-acetylmuramyl-tripeptide synthetase)	Not significant
purT	Q31QP9	Synpcc7942_0588	-0.7952	0.1144	0.1668	Formate-dependent phosphoribosylglycinamide formyltransferase (EC 6.3.1.21) (5'-phosphoribosylglycinamide transformylase 2) (Formate-dependent GAR transformylase) (GAR transformylase 2) (GART 2) (Non-folate glycinamide ribonucleotide transformylase) (Phosphoribosylglycinamide formyltransferase 2)	Not significant
psb27	Q31RE4	Synpcc7942_0343	-0.8044	0.002337	0.008726	Photosystem II lipoprotein Psb27 (Photosystem II 11 kDa protein)	Not significant
psbE	Q8KPP3	Synpcc7942_1177	-0.8207	0.004684	0.01442	Cytochrome b559 subunit alpha (PSII reaction center subunit V)	Not significant
atpA	Q31RF1	Synpcc7942_0336	-0.8269	0.02298	0.04559	ATP synthase subunit alpha (EC 7.1.2.2) (ATP synthase F1 sector subunit alpha) (F-ATPase subunit alpha)	Not significant
kdsB	Q31KU9	Synpcc7942_2290	-0.8292	0.02221	0.04447	3-deoxy-manno-octulosonate cytidylyltransferase (EC 2.7.7.38) (CMP-2-keto-3-deoxyoctulosonic acid synthase) (CKS) (CMP-KDO synthase)	Not significant
rplE	Q31L19	Synpcc7942_2220	-0.8368	0.00152	0.006574	Large ribosomal subunit protein uL5 (50S ribosomal protein L5)	Not significant
panC/cmk	Q31P38	Synpcc7942_1151	-0.8396	0.1796	0.2416	Bifunctional pantoate ligase/cytidylate kinase [Includes: Pantothenate synthetase (PS) (EC 6.3.2.1) (Pantoate--beta-alanine ligase) (Pantoate-activating enzyme); Cytidylate kinase (CK) (EC 2.7.4.25) (Cytidine monophosphate kinase) (CMP kinase)]	Not significant
acsF	Q31LY2	Synpcc7942_1907	-0.8399	0.02789	0.05313	Magnesium-protoporphyrin IX monomethyl ester [oxidative] cyclase (Mg-protoporphyrin IX monomethyl ester oxidative cyclase) (EC 1.14.13.81)	Not significant
eno	Q31QJ8	Synpcc7942_0639	-0.8461	0.002343	0.008726	Enolase (EC 4.2.1.11) (2-phospho-D-glycerate hydro-lyase) (2-phosphoglycerate dehydratase)	Not significant
anmK	Q31P96	Synpcc7942_1093	-0.8663	0.03876	0.06981	Anhydro-N-acetylmuramic acid kinase (EC 2.7.1.170) (AnhMurNAc kinase)	Not significant
ilvD	Q31QL1	Synpcc7942_0626	-0.8747	0.04978	0.08451	Dihydroxy-acid dehydratase (DAD) (EC 4.2.1.9)	Not significant
lysA	Q31RM5	Synpcc7942_0262	-0.875	0.03217	0.05936	Diaminopimelate decarboxylase (DAP decarboxylase) (DAPDC) (EC 4.1.1.20)	Not significant
nusA	Q31LL7	Synpcc7942_2022	-0.8765	0.007296	0.01946	Transcription termination/antitermination protein NusA	Not significant
pyrR	Q31NM0	Synpcc7942_1319	-0.8782	0.001345	0.006022	Bifunctional protein PyrR [Includes: Pyrimidine operon regulatory protein; Uracil phosphoribosyltransferase (UPRTase) (EC 2.4.2.9)]	Not significant
glmS	Q31QV3	Synpcc7942_0534	-0.8813	0.06027	0.09884	Glutamine--fructose-6-phosphate aminotransferase [isomerizing] (EC 2.6.1.16) (D-fructose-6-phosphate amidotransferase) (GFAT) (Glucosamine-6-phosphate synthase) (Hexosephosphate aminotransferase) (L-glutamine--D-fructose-6-phosphate amidotransferase)	Not significant
rplX	Q31L18	Synpcc7942_2221	-0.8884	0.002861	0.01002	Large ribosomal subunit protein uL24 (50S ribosomal protein L24)	Not significant
murG	Q31KS7	Synpcc7942_2312	-0.8906	0.04689	0.08141	UDP-N-acetylglucosamine--N-acetylmuramyl-(pentapeptide) pyrophosphoryl-undecaprenol N-acetylglucosamine transferase (EC 2.4.1.227) (Undecaprenyl-PP-MurNAc-pentapeptide-UDPGlcNAc GlcNAc transferase)	Not significant
ndhN	Q31L05	Synpcc7942_2234	-0.8931	0.00338	0.01119	NAD(P)H-quinone oxidoreductase subunit N (EC 7.1.1.-) (NAD(P)H dehydrogenase I subunit N) (NDH-1 subunit N) (NDH-N)	Not significant
ftsH	Q31PP7	Synpcc7942_0942	-0.8981	0.002038	0.008149	ATP-dependent zinc metalloprotease FtsH (EC 3.4.24.-)	Not significant
murF	Q31M48	Synpcc7942_1841	-0.9092	0.001917	0.007774	UDP-N-acetylmuramoyl-tripeptide--D-alanyl-D-alanine ligase (EC 6.3.2.10) (D-alanyl-D-alanine-adding enzyme)	Not significant
rpmI	Q31NR1	Synpcc7942_1278	-0.9104	0.01702	0.03603	Large ribosomal subunit protein bL35 (50S ribosomal protein L35)	Not significant
ppk	Q31MX3	Synpcc7942_1566	-0.929	0.03992	0.07139	Polyphosphate kinase (EC 2.7.4.1) (ATP-polyphosphate phosphotransferase) (Polyphosphoric acid kinase)	Not significant
glgA	Q935Y7	Synpcc7942_2518	-0.9351	0.02707	0.05171	Glycogen synthase (EC 2.4.1.21) (Starch [bacterial glycogen] synthase)	Not significant
dapB	Q31LA3	Synpcc7942_2136	-0.9377	0.02362	0.04661	4-hydroxy-tetrahydrodipicolinate reductase (HTPA reductase) (EC 1.17.1.8)	Not significant
Synpcc7942_2344	Q31KP5	Synpcc7942_2344	-0.9401	0.009017	0.02269	HEAT repeat domain-containing protein	Not significant
comB	Q31K00	Synpcc7942_2589	-0.9431	0.0008794	0.004636	Probable 2-phosphosulfolactate phosphatase (EC 3.1.3.71)	Not significant
hisZ	Q55267	Synpcc7942_0813	-0.9461	0.01373	0.03097	ATP phosphoribosyltransferase regulatory subunit	Not significant
cobA	P42451	Synpcc7942_0271	-0.9488	0.03878	0.06981	Uroporphyrinogen-III C-methyltransferase (Urogen III methylase) (EC 2.1.1.107) (S-adenosyl-L-methionine:uroporphyrinogen III methyltransferase) (SUMT) (Uroporphyrinogen III methylase) (UROM)	Not significant
psaB	Q31LJ1	Synpcc7942_2048	-0.9523	0.001223	0.005693	Photosystem I P700 chlorophyll a apoprotein A2 (EC 1.97.1.12) (PsaB)	Not significant
petB	Q54711	Synpcc7942_2331	-0.9536	0.009239	0.02309	Cytochrome b6	Not significant
ftsZ	O85785	Synpcc7942_2378	-0.9602	0.0009208	0.004763	Cell division protein FtsZ	Not significant
pheT	P74764	Synpcc7942_1293	-0.9637	0.04198	0.07423	Phenylalanine--tRNA ligase beta subunit (EC 6.1.1.20) (Phenylalanyl-tRNA synthetase beta subunit) (PheRS)	Not significant
Synpcc7942_0315	Q31RH2	Synpcc7942_0315	-0.965	0.005671	0.01648	Adenylosuccinate lyase (ASL) (EC 4.3.2.2) (Adenylosuccinase)	Not significant
ndk	P50590	Synpcc7942_2497	-0.9802	0.003723	0.01198	Nucleoside diphosphate kinase (NDK) (NDP kinase) (EC 2.7.4.6) (Nucleoside-2-P kinase)	Not significant
pgi	Q31LL0	Synpcc7942_2029	-0.9805	0.002657	0.009458	Glucose-6-phosphate isomerase (GPI) (EC 5.3.1.9) (Phosphoglucose isomerase) (PGI) (Phosphohexose isomerase) (PHI)	Not significant
pnp	Q31KE9	Synpcc7942_2440	-0.9827	0.01609	0.03487	Polyribonucleotide nucleotidyltransferase (EC 2.7.7.8) (Polynucleotide phosphorylase) (PNPase)	Not significant
rplS	Q31K48	Synpcc7942_2541	-0.9941	0.0006872	0.003921	Large ribosomal subunit protein bL19 (50S ribosomal protein L19)	Not significant
Synpcc7942_0244	Q31RP3	Synpcc7942_0244	-1.001	0.0003775	0.002626	Alpha-1,4 glucan phosphorylase (EC 2.4.1.1)	Down
opcA	Q54709	Synpcc7942_2333	-1.0118	0.001241	0.005723	Putative OxPP cycle protein OpcA	Down
pyrG	Q54775	Synpcc7942_1954	-1.017	0.07736	0.1205	CTP synthase (EC 6.3.4.2) (Cytidine 5'-triphosphate synthase) (Cytidine triphosphate synthetase) (CTP synthetase) (CTPS) (UTP--ammonia ligase)	Not significant
cysS	Q31MM7	Synpcc7942_1662	-1.0178	0.00973	0.02399	Cysteine--tRNA ligase (EC 6.1.1.16) (Cysteinyl-tRNA synthetase) (CysRS)	Down
msrA	Q31LV2	Synpcc7942_1937	-1.0179	0.003309	0.01113	Peptide methionine sulfoxide reductase MsrA (Protein-methionine-S-oxide reductase) (EC 1.8.4.11) (Peptide-methionine (S)-S-oxide reductase) (Peptide Met(O) reductase)	Down
proC	Q31LI1	Synpcc7942_2058	-1.0183	0.0008521	0.004528	Pyrroline-5-carboxylate reductase (P5C reductase) (P5CR) (EC 1.5.1.2) (PCA reductase)	Down
rpmA	Q9Z3H6	Synpcc7942_1220	-1.0216	0.05703	0.09395	Large ribosomal subunit protein bL27 (50S ribosomal protein L27)	Not significant
gcvT	Q31KT1	Synpcc7942_2308	-1.0356	0.02838	0.05389	Aminomethyltransferase (EC 2.1.2.10) (Glycine cleavage system T protein)	Not significant
atpB	Q31RF6	Synpcc7942_0331	-1.0365	0.02188	0.04413	ATP synthase subunit a (ATP synthase F0 sector subunit a) (F-ATPase subunit 6)	Down
rplT	Q31NR2	Synpcc7942_1277	-1.0368	0.06873	0.109	Large ribosomal subunit protein bL20 (50S ribosomal protein L20)	Not significant
proA	Q31KX4	Synpcc7942_2265	-1.0399	0.005877	0.01694	Gamma-glutamyl phosphate reductase (GPR) (EC 1.2.1.41) (Glutamate-5-semialdehyde dehydrogenase) (Glutamyl-gamma-semialdehyde dehydrogenase) (GSA dehydrogenase)	Down
cscB	E0IXR1	ECW_m2594	-1.0406	0.001127	0.005452	Sucrose permease	Down
atpF	Q31RF3	Synpcc7942_0334	-1.051	0.001138	0.005452	ATP synthase subunit b (ATP synthase F(0) sector subunit b) (ATPase subunit I) (F-type ATPase subunit b) (F-ATPase subunit b)	Down
pyrH	Q31QY1	Synpcc7942_0506	-1.0551	0.0003714	0.002626	Uridylate kinase (UK) (EC 2.7.4.22) (Uridine monophosphate kinase) (UMP kinase) (UMPK)	Down
Synpcc7942_0442	Q31R45	Synpcc7942_0442	-1.0558	0.006906	0.01878	Ammonium transporter	Down
leuC	Q31LZ1	Synpcc7942_1898	-1.0586	0.000393	0.00268	3-isopropylmalate dehydratase large subunit (EC 4.2.1.33) (Alpha-IPM isomerase) (IPMI) (Isopropylmalate isomerase)	Down
cynA	O07334		-1.0599	0.0009347	0.004813	Periplasmic substrate binding protein	Down
rplW	Q31L09	Synpcc7942_2230	-1.0608	0.001427	0.006268	Large ribosomal subunit protein uL23 (50S ribosomal protein L23)	Down
fabZ	Q31PQ9	Synpcc7942_0930	-1.0775	0.01447	0.03231	3-hydroxyacyl-[acyl-carrier-protein] dehydratase FabZ (EC 4.2.1.59) ((3R)-hydroxymyristoyl-[acyl-carrier-protein] dehydratase) ((3R)-hydroxymyristoyl-ACP dehydrase) (Beta-hydroxyacyl-ACP dehydratase)	Down
Synpcc7942_1198	Q31NZ1	Synpcc7942_1198	-1.0782	0.0002973	0.002301	Dihydrolipoyl dehydrogenase (EC 1.8.1.4)	Down
dapA	Q31M42	Synpcc7942_1847	-1.0794	0.003575	0.01161	4-hydroxy-tetrahydrodipicolinate synthase (HTPA synthase) (EC 4.3.3.7)	Down
ndhA	Q31NJ6	Synpcc7942_1343	-1.0873	0.06285	0.1021	NAD(P)H-quinone oxidoreductase subunit 1 (EC 7.1.1.-) (NAD(P)H dehydrogenase I subunit 1) (NDH-1 subunit 1) (NDH-A)	Not significant
psaL	P95822	Synpcc7942_2342	-1.0989	0.001758	0.007345	Photosystem I reaction center subunit XI (PSI subunit V) (PSI-L)	Down
psbO	P11472	Synpcc7942_0294	-1.1039	0.0003209	0.002366	Photosystem II extrinsic protein O (PsbO) (Photosystem II manganese-stabilizing polypeptide) (MSP)	Down
rplM	Q31L33	Synpcc7942_2206	-1.1185	0.000358	0.00257	Large ribosomal subunit protein uL13 (50S ribosomal protein L13)	Down
ndhJ	Q31P07	Synpcc7942_1182	-1.1251	0.002529	0.009181	NAD(P)H-quinone oxidoreductase subunit J (EC 7.1.1.-) (NAD(P)H dehydrogenase subunit J) (NADH-plastoquinone oxidoreductase subunit J) (NDH-1 subunit J) (NDH-J)	Down
katG	Q31MN3	Synpcc7942_1656	-1.1315	0.0002828	0.002273	Catalase-peroxidase (CP) (EC 1.11.1.21) (Peroxidase/catalase)	Down
rplN	Q31L17	Synpcc7942_2222	-1.139	0.002617	0.009344	Large ribosomal subunit protein uL14 (50S ribosomal protein L14)	Down
Synpcc7942_0158	Q31RX9	Synpcc7942_0158	-1.1433	0.001214	0.005693	Rhodanese-like	Down
gnd	P21577	Synpcc7942_0039	-1.1437	0.002967	0.01028	6-phosphogluconate dehydrogenase, decarboxylating (EC 1.1.1.44)	Down
rpoA	Q31L30	Synpcc7942_2209	-1.1515	0.000395	0.00268	DNA-directed RNA polymerase subunit alpha (RNAP subunit alpha) (EC 2.7.7.6) (RNA polymerase subunit alpha) (Transcriptase subunit alpha)	Down
folD	Q31Q60	Synpcc7942_0777	-1.158	0.0006103	0.003564	Bifunctional protein FolD [Includes: Methylenetetrahydrofolate dehydrogenase (EC 1.5.1.5); Methenyltetrahydrofolate cyclohydrolase (EC 3.5.4.9)]	Down
rpoC1	P42079	Synpcc7942_1523	-1.1588	0.006697	0.0184	DNA-directed RNA polymerase subunit gamma (RNAP subunit gamma) (EC 2.7.7.6) (RNA polymerase subunit gamma) (Transcriptase subunit gamma)	Down
kaiB	Q79PF5	Synpcc7942_1217	-1.1924	0.0007432	0.004113	Circadian clock oscillator protein KaiB	Down
atpC	P0A2Z8	Synpcc7942_2316	-1.1993	0.0002213	0.001944	ATP synthase epsilon chain (ATP synthase F1 sector epsilon subunit) (F-ATPase epsilon subunit)	Down
labA	Q31LZ8	Synpcc7942_1891	-1.2148	0.0005984	0.003524	Low amplitude and bright protein LabA	Down
proS	Q31LT0	Synpcc7942_1959	-1.2443	0.006975	0.01892	Proline--tRNA ligase (EC 6.1.1.15) (Prolyl-tRNA synthetase) (ProRS)	Down
ispG	Q31QC4	Synpcc7942_0713	-1.2493	0.2163	0.2814	4-hydroxy-3-methylbut-2-en-1-yl diphosphate synthase (ferredoxin) (EC 1.17.7.1) (1-hydroxy-2-methyl-2-(E)-butenyl 4-diphosphate synthase)	Not significant
clpB2	O34209	Synpcc7942_0637	-1.2505	0.09646	0.1461	Chaperone protein ClpB 2	Not significant
clpR	Q9L4P4	Synpcc7942_2538	-1.2562	0.0003077	0.002315	Putative ATP-dependent Clp protease proteolytic subunit-like (Endopeptidase Clp-like)	Down
kaiC	Q79PF4	Synpcc7942_1216	-1.257	0.003548	0.01155	Circadian clock oscillator protein KaiC (EC 2.7.11.1) (EC 3.6.4.-)	Down
rplI	Q31K30	Synpcc7942_2559	-1.2678	0.0002061	0.001928	Large ribosomal subunit protein bL9 (50S ribosomal protein L9)	Down
rplC	Q31L07	Synpcc7942_2232	-1.2881	0.0003757	0.002626	Large ribosomal subunit protein uL3 (50S ribosomal protein L3)	Down
asnS	Q31Q07	Synpcc7942_0830	-1.2898	0.000231	0.001998	Asparagine--tRNA ligase (EC 6.1.1.22) (Asparaginyl-tRNA synthetase) (AsnRS)	Down
accA	Q54766	Synpcc7942_1595	-1.3068	0.001561	0.006698	Acetyl-coenzyme A carboxylase carboxyl transferase subunit alpha (ACCase subunit alpha) (Acetyl-CoA carboxylase carboxyltransferase subunit alpha) (EC 2.1.3.15)	Down
infB	Q31LL9	Synpcc7942_2020	-1.3107	0.0004551	0.002928	Translation initiation factor IF-2	Down
rplF	Q31L21	Synpcc7942_2218	-1.3132	0.0003761	0.002626	Large ribosomal subunit protein uL6 (50S ribosomal protein L6)	Down
hisD	Q31N20	Synpcc7942_1519	-1.316	0.003173	0.01074	Histidinol dehydrogenase (HDH) (EC 1.1.1.23)	Down
rpmB	Q31S95	Synpcc7942_0042	-1.3167	0.0004833	0.003022	Large ribosomal subunit protein bL28 (50S ribosomal protein L28)	Down
dnaK2	P50021	Synpcc7942_2468	-1.3363	0.0001597	0.001607	Chaperone protein dnaK2 (HSP70-2) (Heat shock 70 kDa protein 2) (Heat shock protein 70-2)	Down
cbbA	Q8VW88	Synpcc7942_1443	-1.3414	0.0001248	0.001485	Fructose-1,6-bisphosphate aldolase (FBP aldolase) (EC 4.1.2.13)	Down
rplU	Q9Z3H5	Synpcc7942_1219	-1.3439	7.023e-05	0.001143	Large ribosomal subunit protein bL21 (50S ribosomal protein L21)	Down
Synpcc7942_2156	Q31L83	Synpcc7942_2156	-1.3719	9.402e-05	0.001316	Glutamine synthetase (EC 6.3.1.2)	Down
ccmM	Q03513	Synpcc7942_1423	-1.3756	0.0001201	0.001461	Carboxysome assembly protein CcmM (CcmM58) (M58) (Carbon dioxide concentrating mechanism protein CcmM) (Carboxysome shell associated protein CcmM)	Down
pepA	O06865	Synpcc7942_1190	-1.3759	0.0001403	0.001568	Probable cytosol aminopeptidase (EC 3.4.11.1) (Leucine aminopeptidase) (LAP) (EC 3.4.11.10) (Leucyl aminopeptidase)	Down
rplR	Q31L22	Synpcc7942_2217	-1.3818	0.0005725	0.003432	Large ribosomal subunit protein uL18 (50S ribosomal protein L18)	Down
atpF2	Q31RF4	Synpcc7942_0333	-1.3832	0.0001318	0.001501	ATP synthase subunit b' (ATP synthase F(0) sector subunit b') (ATPase subunit II) (F-type ATPase subunit b') (F-ATPase subunit b')	Down
dnaJ	Q31LG5	Synpcc7942_2074	-1.3849	0.000331	0.002395	Chaperone protein DnaJ	Down
metK	Q31KC6	Synpcc7942_2463	-1.3879	0.0001222	0.00147	S-adenosylmethionine synthase (AdoMet synthase) (EC 2.5.1.6) (MAT) (Methionine adenosyltransferase)	Down
accB	Q54761	Synpcc7942_2564	-1.3918	0.0001092	0.001388	Biotin carboxyl carrier protein of acetyl-CoA carboxylase	Down
psbD1	P11005	Synpcc7942_0655; Synpcc7942_1637	-1.3998	6.891e-05	0.001143	Photosystem II D2 protein (PSII D2 protein) (EC 1.10.3.9) (Photosystem Q(A) protein)	Down
gyrA	Q31RN3	Synpcc7942_0254	-1.4304	0.003154	0.01071	DNA gyrase subunit A (EC 5.6.2.2)	Down
petD	Q54710	Synpcc7942_2332	-1.4374	0.002297	0.00865	Cytochrome b6-f complex subunit 4 (17 kDa polypeptide)	Down
groEL	Q31QF2	Synpcc7942_0685	-1.4425	4.765e-05	0.001041	Chaperonin GroEL (EC 5.6.1.7) (60 kDa chaperonin) (Chaperonin-60) (Cpn60)	Down
psbC	P11004	Synpcc7942_0656	-1.4463	6.164e-05	0.001134	Photosystem II CP43 reaction center protein (PSII 43 kDa protein) (Protein CP-43)	Down
ffh	Q55311	Synpcc7942_1771	-1.4478	0.002452	0.00895	Signal recognition particle protein (EC 3.6.5.4) (Fifty-four homolog)	Down
nrdR	Q31QE2	Synpcc7942_0695	-1.4534	0.0004298	0.002799	Transcriptional repressor NrdR	Down
ccaA	P27134	Synpcc7942_1447	-1.4552	0.0004739	0.002998	Carbonic anhydrase (EC 4.2.1.1) (Carbonate dehydratase)	Down
argG	Q31SC8	Synpcc7942_0009	-1.4895	0.001061	0.005198	Argininosuccinate synthase (EC 6.3.4.5) (Citrulline--aspartate ligase)	Down
purH	Q31R91	Synpcc7942_0396	-1.5055	2.318e-05	0.0008211	Bifunctional purine biosynthesis protein PurH [Includes: Phosphoribosylaminoimidazolecarboxamide formyltransferase (EC 2.1.2.3) (AICAR transformylase); IMP cyclohydrolase (EC 3.5.4.10) (ATIC) (IMP synthase) (Inosinicase)]	Down
lpxB	Q769G0		-1.5077	0.002975	0.01028	Lipid-A-disaccharide synthase (EC 2.4.1.182)	Down
idiA	Q5N0R0	syc1920_d	-1.5118	2.544e-05	0.0008211	Iron deficiency-induced protein A	Down
clpP3	Q9L4P3	Synpcc7942_2537	-1.5223	2.43e-05	0.0008211	ATP-dependent Clp protease proteolytic subunit 3 (EC 3.4.21.92) (Endopeptidase Clp 3)	Down
cbbL	Q31NB3	Synpcc7942_1426	-1.5233	5.876e-05	0.001122	Ribulose bisphosphate carboxylase large chain (RuBisCO large subunit) (EC 4.1.1.39)	Down
fusA	Q31PV4	Synpcc7942_0885	-1.5301	5.355e-05	0.001041	Elongation factor G (EF-G)	Down
guaA	Q31RU8	Synpcc7942_0189	-1.5376	7.751e-05	0.001197	GMP synthase [glutamine-hydrolyzing] (EC 6.3.5.2) (GMP synthetase) (Glutamine amidotransferase)	Down
psbB	P31094	Synpcc7942_0697	-1.545	2.596e-05	0.0008211	Photosystem II CP47 reaction center protein (PSII 47 kDa protein) (Protein CP-47)	Down
gshB	O32463	Synpcc7942_2324	-1.5479	7.447e-05	0.001178	Glutathione synthetase (EC 6.3.2.3) (GSH synthetase) (GSH-S) (GSHase) (Glutathione synthase)	Down
carB	Q31QC6	Synpcc7942_0711	-1.5554	0.003024	0.01033	Carbamoyl phosphate synthase large chain (EC 6.3.4.16) (EC 6.3.5.5) (Carbamoyl phosphate synthetase ammonia chain)	Down
alaS	Q31PW3	Synpcc7942_0876	-1.564	0.02356	0.04658	Alanine--tRNA ligase (EC 6.1.1.7) (Alanyl-tRNA synthetase) (AlaRS)	Down
rplP	Q31L14	Synpcc7942_2225	-1.5644	3.015e-05	0.0008588	Large ribosomal subunit protein uL16 (50S ribosomal protein L16)	Down
ilvC	Q31MY7	Synpcc7942_1552	-1.5745	0.0001533	0.001606	Ketol-acid reductoisomerase (NADP(+)) (KARI) (EC 1.1.1.86) (Acetohydroxy-acid isomeroreductase) (AHIR) (Alpha-keto-beta-hydroxylacyl reductoisomerase) (Ketol-acid reductoisomerase type 1) (Ketol-acid reductoisomerase type I)	Down
kdsA	Q31KV0	Synpcc7942_2289	-1.5935	0.002287	0.00865	2-dehydro-3-deoxyphosphooctonate aldolase (EC 2.5.1.55) (3-deoxy-D-manno-octulosonic acid 8-phosphate synthase) (KDO-8-phosphate synthase) (KDO 8-P synthase) (KDOPS) (Phospho-2-dehydro-3-deoxyoctonate aldolase)	Down
rplO	P31160	Synpcc7942_2215	-1.5936	0.0002877	0.002275	Large ribosomal subunit protein uL15 (50S ribosomal protein L15)	Down
clpX	O34126	Synpcc7942_2526	-1.6137	0.008008	0.02101	ATP-dependent Clp protease ATP-binding subunit ClpX	Down
fbp	Q59943	Synpcc7942_2335	-1.6147	2.068e-05	0.0008187	Fructose-1,6-bisphosphatase class 1 (FBPase class 1) (EC 3.1.3.11) (D-fructose-1,6-bisphosphate 1-phosphohydrolase class 1) (Fructose-1,6-bisphosphatase F-II)	Down
ileS	Q31KF2	Synpcc7942_2437	-1.6266	0.000971	0.004878	Isoleucine--tRNA ligase (EC 6.1.1.5) (Isoleucyl-tRNA synthetase) (IleRS)	Down
glyS	Q31SB9	Synpcc7942_0018	-1.6426	0.002154	0.008339	Glycine--tRNA ligase beta subunit (EC 6.1.1.14) (Glycyl-tRNA synthetase beta subunit) (GlyRS)	Down
ndhD3	Q8VPV8		-1.6614	0.0112	0.0268	NADPH dehydrogenase subunit 4	Down
rpoB	Q31N17	Synpcc7942_1522	-1.6707	5.116e-05	0.001041	DNA-directed RNA polymerase subunit beta (RNAP subunit beta) (EC 2.7.7.6) (RNA polymerase subunit beta) (Transcriptase subunit beta)	Down
groEL	P22879	Synpcc7942_2313	-1.6709	0.009295	0.02317	Chaperonin GroEL (EC 5.6.1.7) (60 kDa chaperonin) (Chaperonin-60) (Cpn60)	Down
ndhH	Q31ME6	Synpcc7942_1743	-1.6809	1.259e-05	0.0007344	NAD(P)H-quinone oxidoreductase subunit H (EC 7.1.1.-) (NAD(P)H dehydrogenase subunit H) (NADH-plastoquinone oxidoreductase subunit H) (NDH-1 subunit H) (NDH-H)	Down
pdxJ	Q8KPR0	Synpcc7942_1194	-1.685	0.00267	0.009473	Pyridoxine 5'-phosphate synthase (PNP synthase) (EC 2.6.99.2)	Down
psaA	Q31LJ0	Synpcc7942_2049	-1.6924	0.08776	0.134	Photosystem I P700 chlorophyll a apoprotein A1 (EC 1.97.1.12) (PsaA)	Not significant
isiB	P10340	Synpcc7942_1541	-1.6937	2.012e-05	0.0008187	Flavodoxin	Down
accD	Q54776	Synpcc7942_1956	-1.7098	0.0005741	0.003432	Acetyl-coenzyme A carboxylase carboxyl transferase subunit beta (ACCase subunit beta) (Acetyl-CoA carboxylase carboxyltransferase subunit beta) (EC 2.1.3.15)	Down
cmpR	Q9F1R2	Synpcc7942_1310	-1.7121	6.251e-05	0.001134	HTH-type transcriptional activator CmpR	Down
psbA1	P04996	Synpcc7942_0424	-1.714	0.0002859	0.002275	Photosystem II protein D1 1 (PSII D1 protein 1) (EC 1.10.3.9) (Photosystem II Q(B) protein 1)	Down
accC	Q54755	Synpcc7942_1379	-1.7141	0.01301	0.02976	Biotin carboxylase (EC 6.3.4.14) (Acetyl-coenzyme A carboxylase biotin carboxylase subunit A)	Down
irpA	P12608	Synpcc7942_1462	-1.7159	0.001468	0.006399	Iron-regulated protein A	Down
Synpcc7942_0977	Q31PL2	Synpcc7942_0977	-1.7417	0.00204	0.008149	Phosphoribulokinase (EC 2.7.1.19)	Down
gatA	Q31LC2	Synpcc7942_2117	-1.7516	0.00907	0.02272	Glutamyl-tRNA(Gln) amidotransferase subunit A (Glu-ADT subunit A) (EC 6.3.5.7)	Down
ndhI	Q31NJ5	Synpcc7942_1344	-1.756	0.0002211	0.001944	NAD(P)H-quinone oxidoreductase subunit I (EC 7.1.1.-) (NAD(P)H dehydrogenase I subunit I) (NDH-1 subunit I) (NDH-I)	Down
lysS	Q31KH4	Synpcc7942_2415	-1.7637	0.03066	0.05737	Lysine--tRNA ligase (EC 6.1.1.6) (Lysyl-tRNA synthetase) (LysRS)	Not significant
ilvE	Q31PG0	Synpcc7942_1029	-1.8009	1.12e-05	0.0007294	Branched-chain-amino-acid aminotransferase (BCAT) (EC 2.6.1.42)	Down
psbW	Q8GIS4	Synpcc7942_2478	-1.8051	0.001791	0.007426	Photosystem II reaction center Psb28 protein	Down
glmU	Q31RJ9	Synpcc7942_0288	-1.8063	0.003716	0.01198	Bifunctional protein GlmU [Includes: UDP-N-acetylglucosamine pyrophosphorylase (EC 2.7.7.23) (N-acetylglucosamine-1-phosphate uridyltransferase); Glucosamine-1-phosphate N-acetyltransferase (EC 2.3.1.157)]	Down
rbcR	Q99QJ5	Synpcc7942_1980	-1.8194	0.002991	0.01028	A LysR family protein (RbcR) (Transcriptional regulator, LysR family)	Down
aspS	Q31NM6	Synpcc7942_1313	-1.8362	0.004	0.01269	Aspartate--tRNA(Asp/Asn) ligase (EC 6.1.1.23) (Aspartyl-tRNA synthetase) (AspRS) (Non-discriminating aspartyl-tRNA synthetase) (ND-AspRS)	Down
gap2	Q9R6W2	Synpcc7942_1742	-1.8411	1.261e-05	0.0007344	Glyceraldehyde-3-phosphate dehydrogenase (EC 1.2.1.-)	Down
mfd	Q31NL3	Synpcc7942_1326	-1.8422	9.869e-05	0.001332	Transcription-repair-coupling factor (TRCF) (EC 3.6.4.-)	Down
dnaK3	P50022	Synpcc7942_2580	-1.8713	9.628e-05	0.001316	Chaperone protein dnaK3 (HSP70-3) (Heat shock 70 kDa protein 3) (Heat shock protein 70-3)	Down
lpxD	Q31N90	Synpcc7942_1449	-1.8997	0.001221	0.005693	UDP-3-O-acylglucosamine N-acyltransferase (EC 2.3.1.191)	Down
argH	Q8GIS1	Synpcc7942_2475	-1.901	4.906e-05	0.001041	Argininosuccinate lyase (ASAL) (EC 4.3.2.1) (Arginosuccinase)	Down
ndhK	Q31P08	Synpcc7942_1181	-1.9445	6.363e-05	0.001136	NAD(P)H-quinone oxidoreductase subunit K (EC 7.1.1.-) (NAD(P)H dehydrogenase I subunit K) (NDH-1 subunit K) (NDH-K)	Down
hisS	Q31KX6	Synpcc7942_2263	-1.9628	0.005042	0.01513	Histidine--tRNA ligase (EC 6.1.1.21) (Histidyl-tRNA synthetase) (HisRS)	Down
psbF	Q8KPP2	Synpcc7942_1176	-1.963	0.0006533	0.003747	Cytochrome b559 subunit beta (PSII reaction center subunit VI)	Down
dnaN	P52023	Synpcc7942_0001	-1.9848	1.698e-05	0.0007834	Beta sliding clamp (Beta clamp) (Sliding clamp) (Beta-clamp processivity factor) (DNA polymerase III beta sliding clamp subunit) (DNA polymerase III subunit beta)	Down
ftsH	Q31NM5	Synpcc7942_1314	-1.9942	0.001572	0.006718	ATP-dependent zinc metalloprotease FtsH (EC 3.4.24.-)	Down
prs	Q59988	Synpcc7942_2113	-2.0246	0.0002154	0.001944	Ribose-phosphate pyrophosphokinase (RPPK) (EC 2.7.6.1) (5-phospho-D-ribosyl alpha-1-diphosphate synthase) (Phosphoribosyl diphosphate synthase) (Phosphoribosyl pyrophosphate synthase) (P-Rib-PP synthase) (PRPP synthase) (PRPPase)	Down
mscL	Q31LP8	Synpcc7942_1991	-2.0881	0.02204	0.04437	Large-conductance mechanosensitive channel	Down
aroC	Q31RS5	Synpcc7942_0212	-2.1052	0.009767	0.02403	Chorismate synthase (CS) (EC 4.2.3.5) (5-enolpyruvylshikimate-3-phosphate phospholyase)	Down
ddl	Q31KL4	Synpcc7942_2375	-2.1124	0.0001594	0.001607	D-alanine--D-alanine ligase (EC 6.3.2.4) (D-Ala-D-Ala ligase) (D-alanylalanine synthetase)	Down
psbU	Q31M07	Synpcc7942_1882	-2.1635	2.488e-05	0.0008211	Photosystem II extrinsic protein U (PSII-U) (PsbU) (Photosystem II 12 kDa extrinsic protein) (PS II complex 12 kDa extrinsic protein)	Down
dnaK1	P50020	Synpcc7942_2073	-2.1639	9.596e-05	0.001316	Chaperone protein dnaK1 (HSP70-1) (Heat shock 70 kDa protein 1) (Heat shock protein 70-1)	Down
psfR	Q83ZP4		-2.1677	0.0005267	0.003239	PsbAI-stimulating factor	Down
rplB	Q31L10	Synpcc7942_2229	-2.1726	6.391e-06	0.0005054	Large ribosomal subunit protein uL2 (50S ribosomal protein L2)	Down
gatB	Q31S19	Synpcc7942_0118	-2.2163	3.032e-05	0.0008588	Aspartyl/glutamyl-tRNA(Asn/Gln) amidotransferase subunit B (Asp/Glu-ADT subunit B) (EC 6.3.5.-)	Down
purF	Q55038	Synpcc7942_0004	-2.2654	0.0003997	0.002682	Amidophosphoribosyltransferase (ATase) (EC 2.4.2.14) (Glutamine phosphoribosylpyrophosphate amidotransferase) (GPATase)	Down
cugP	Q31LR6	Synpcc7942_1973	-2.3043	0.0004109	0.00274	UTP--glucose-1-phosphate uridylyltransferase (EC 2.7.7.9) (Cyanobacterial UDP-glucose pyrophosphorylase) (UDP-glucose pyrophosphorylase) (UDP-Glc PPase)	Down
gpmI	Q31R18	Synpcc7942_0469	-2.3881	5.362e-05	0.001041	2,3-bisphosphoglycerate-independent phosphoglycerate mutase (BPG-independent PGAM) (Phosphoglyceromutase) (iPGM) (EC 5.4.2.12)	Down
pstB	Q31KE8	Synpcc7942_2441	-2.446	2.209e-05	0.0008211	Phosphate import ATP-binding protein PstB (EC 7.3.2.1) (ABC phosphate transporter) (Phosphate-transporting ATPase)	Down
glyQ	Q31KD2	Synpcc7942_2457	-2.6055	1.496e-05	0.0007834	Glycine--tRNA ligase alpha subunit (EC 6.1.1.14) (Glycyl-tRNA synthetase alpha subunit) (GlyRS)	Down
glgB	P16954	Synpcc7942_1085	-2.6679	3.382e-06	0.0004883	1,4-alpha-glucan branching enzyme GlgB (EC 2.4.1.18) (1,4-alpha-D-glucan:1,4-alpha-D-glucan 6-glucosyl-transferase) (Alpha-(1->4)-glucan branching enzyme) (Glycogen branching enzyme) (BE)	Down
era	Q31RX7	Synpcc7942_0160	-2.7083	1.659e-05	0.0007834	GTPase Era	Down
chpY	Q8VPV7	Synpcc7942_2093	-2.8059	5.726e-07	0.0003169	CO2 hydration protein	Down
der	Q31KP9	Synpcc7942_2340	-2.9241	3.978e-06	0.0004883	GTPase Der (GTP-binding protein EngA)	Down
ahcY	Q31QL9	Synpcc7942_0618	-2.9802	7.285e-05	0.001169	Adenosylhomocysteinase (EC 3.13.2.1) (S-adenosyl-L-homocysteine hydrolase) (AdoHcyase)	Down
dapL	Q31PY6	Synpcc7942_0853	-3.0751	0.0005798	0.003432	LL-diaminopimelate aminotransferase (DAP-AT) (DAP-aminotransferase) (LL-DAP-aminotransferase) (EC 2.6.1.83)	Down
ftsH	Q31PJ1	Synpcc7942_0998	-3.2633	7.825e-05	0.001197	ATP-dependent zinc metalloprotease FtsH (EC 3.4.24.-)	Down
leuA	Q31NC9	Synpcc7942_1410	-3.2805	0.0009738	0.004878	2-isopropylmalate synthase (EC 2.3.3.13) (Alpha-IPM synthase) (Alpha-isopropylmalate synthase)	Down
leuS	Q31LW9	Synpcc7942_1920	-3.3201	4.619e-06	0.0004883	Leucine--tRNA ligase (EC 6.1.1.4) (Leucyl-tRNA synthetase) (LeuRS)	Down
dxs	Q8GAA0	Synpcc7942_0430	-3.7261	3.97e-06	0.0004883	1-deoxy-D-xylulose-5-phosphate synthase (EC 2.2.1.7) (1-deoxyxylulose-5-phosphate synthase) (DXP synthase) (DXPS)	Down
kdpB	Q31MM0	Synpcc7942_1669	-4.1195	0.0001856	0.001818	Potassium-transporting ATPase ATP-binding subunit (EC 7.2.2.6) (ATP phosphohydrolase [potassium-transporting] B chain) (Potassium-binding and translocating subunit B) (Potassium-translocating ATPase B chain)	Down
clpB1	P53533	Synpcc7942_1089	-4.2579	0.0002059	0.001928	Chaperone protein ClpB 1	Down
