# Supplementary material for: Characterising complex metabolic responses in an engineered, cross-feeding microbial co-culture using quantitative proteomics
Source: N Biotechnol. 2026 Jul 25;93:9–20. doi: 10.1016/j.nbt.2026.02.001 (PMC13179865; doi:10.1016/j.nbt.2026.02.001)
Supplement: Supplementary file 3 — Supplementary material [file mmc3.xlsx]

## Sheet: Table S7
Table S7: Differential protein expression analysis of Azotobacter vinelandii AV3 comparing co-culture on Day 4 with Day 0
Significance cut-offs: |Log2FC| >= 1; adjusted p-value < 0.05.
Gene name	Uniprot ID	Gene locus	Log2FC (Day 4/Day 0)	P.Value_Coculture__vs__Monoculture	adj.P.Val_Coculture__vs__Monoculture	Protein name	Significant?
Avin_08970	C1DMV6	Avin_08970	3.9134	1.002e-07	5.434e-06	Uncharacterized protein	Up
Avin_44930	C1DGW4	Avin_44930	3.3076	3.198e-09	6.068e-07	Usp-like protein	Up
Avin_18090	C1DDQ1	Avin_18090	2.9508	4.854e-06	0.0001188	Periplasmic ligand-binding sensor protein	Up
scrB	C1DMH9	Avin_51810	2.6363	1.005e-08	8.113e-07	Sucrose-6-phosphate hydrolase (EC 3.2.1.26) (Invertase)	Up
arsD	C1DM32	Avin_29520	2.612	0.0007225	0.004985	Type I fatty acid synthase ArsD	Up
Avin_29470	C1DM27	Avin_29470	1.8631	1.319e-05	0.0002635	Uncharacterized protein	Up
rplM	C1DQ78	Avin_13040	1.8615	2.347e-05	0.0004018	Large ribosomal subunit protein uL13 (50S ribosomal protein L13)	Up
Avin_20130	C1DEN4	Avin_20130	1.7625	3.505e-07	1.478e-05	Oxaloacetate decarboxylase (EC 4.1.1.112)	Up
hmgA	C1DRL2	Avin_15350	1.7016	0.0177	0.05573	Homogentisate 1,2-dioxygenase (HGDO) (EC 1.13.11.5) (Homogentisate oxygenase) (Homogentisic acid oxidase) (Homogentisicase)	Not significant
fliC	C1DKU0	Avin_27700	1.6501	4.762e-09	7.228e-07	Flagellin	Up
rpsS	C1DKL7	Avin_06290	1.6257	0.0002533	0.002224	Small ribosomal subunit protein uS19 (30S ribosomal protein S19)	Up
acoC	C1DEX6	Avin_41750	1.575	0.02306	0.06532	Dihydrolipoamide acetyltransferase,acetoin dehydrogeanse E2 component, AcoC	Not significant
Avin_18990	C1DEC6	Avin_18990	1.5142	0.0001845	0.001765	DUF883 domain-containing protein	Up
phbB	C1DHF8	Avin_23650	1.4021	2.514e-08	1.735e-06	2,3-dihydroxy-2,3-dihydro-p-cumate dehydrogenase (EC 1.3.1.58) (Biphenyl-2,3-dihydro-2,3-diol dehydrogenase)	Up
htpX	C1DRL7	Avin_15400	1.3339	0.001325	0.008044	Protease HtpX (EC 3.4.24.-) (Heat shock protein HtpX)	Up
Avin_01860	C1DH41	Avin_01860	1.3333	6.594e-08	3.85e-06	NAD(P) transhydrogenase subunit alpha part 1 (EC 7.1.1.1) (Nicotinamide nucleotide transhydrogenase subunit alpha 1) (Pyridine nucleotide transhydrogenase subunit alpha 1)	Up
zwf-1	C1DKP8	Avin_27260	1.254	0.0002827	0.002411	Glucose-6-phosphate 1-dehydrogenase (G6PD) (EC 1.1.1.49)	Up
Avin_00430	C1DFY3	Avin_00430	1.239	0.001288	0.007886	Tim44-like domain protein	Up
gpsA	C1DLY5	Avin_29030	1.194	8.465e-05	0.000959	Glycerol-3-phosphate dehydrogenase [NAD(P)+] (EC 1.1.1.94) (NAD(P)(+)-dependent glycerol-3-phosphate dehydrogenase) (NAD(P)H-dependent dihydroxyacetone-phosphate reductase)	Up
rplQ	C1DKN9	Avin_06510	1.1141	9.541e-07	3.448e-05	Large ribosomal subunit protein bL17 (50S ribosomal protein L17)	Up
phbA	C1DHF7	Avin_23640	1.0895	6.204e-07	2.478e-05	Polyhydroxybutyrate biosynthetic beta-ketothiolase	Up
Avin_11700	C1DPG7	Avin_11700	1.0498	0.0008085	0.005431	Cold shock domain family protein	Up
acpP	C1DRH0	Avin_14930	1.0471	0.004673	0.01981	Acyl carrier protein (ACP)	Up
rplJ	C1DKK3	Avin_06150	1.046	0.002067	0.01074	Large ribosomal subunit protein uL10 (50S ribosomal protein L10)	Up
sodB	C1DS51	Avin_37820	1.034	7.033e-07	2.669e-05	Superoxide dismutase (EC 1.15.1.1)	Up
thiC	C1DGT2	Avin_44600	0.9969	0.02934	0.07868	Phosphomethylpyrimidine synthase (EC 4.1.99.17) (Hydroxymethylpyrimidine phosphate synthase) (HMP-P synthase) (HMP-phosphate synthase) (HMPP synthase) (Thiamine biosynthesis protein ThiC)	Not significant
Avin_04570	C1DJC7	Avin_04570	0.9921	0.000838	0.005579	Putative 4-hydroxy-4-methyl-2-oxoglutarate aldolase (Regulator of ribonuclease activity homolog) (RraA-like protein)	Not significant
Avin_37630	C1DS32	Avin_37630	0.9676	0.004221	0.01852	Uncharacterized protein	Not significant
nqrA	C1DR02	Avin_14590	0.9675	0.0002243	0.002051	Na(+)-translocating NADH-quinone reductase subunit A (Na(+)-NQR subunit A) (Na(+)-translocating NQR subunit A) (EC 7.2.1.1) (NQR complex subunit A) (NQR-1 subunit A)	Not significant
maeB	C1DHR4	Avin_45330	0.965	0.0007493	0.005078	NADP-dependent malic enzyme (EC 1.1.1.40)	Not significant
Avin_17210	C1DSH9	Avin_17210	0.954	0.01151	0.03954	CRISPR-associated protein, CT1976	Not significant
arsB	C1DM34	Avin_29550	0.9513	0.001374	0.008278	Type III polyketide synthase	Not significant
oprL	C1DRF2	Avin_36630	0.9347	0.01317	0.04422	Peptidoglycan-associated lipoprotein (PAL)	Not significant
arsA	C1DM35	Avin_29560	0.9225	0.0029	0.01384	Type I fatty acid synthase ArsA	Not significant
Avin_30140	C1DN12	Avin_30140	0.9177	0.04508	0.1069	Long-chain-fatty-acid--CoA ligase (EC 6.2.1.3) (Long-chain acyl-CoA synthetase)	Not significant
Avin_51780	C1DMH6	Avin_51780	0.9166	2.382e-05	0.0004018	Alpha-glucosidase	Not significant
eda-1	C1DKP7	Avin_27250	0.8973	4.002e-05	0.0005956	2-dehydro-3-deoxy-phosphogluconate aldolase (EC 4.1.2.14)	Not significant
ndk	C1DE61	Avin_40330	0.879	0.0001482	0.00152	Nucleoside diphosphate kinase (NDK) (NDP kinase) (EC 2.7.4.6) (Nucleoside-2-P kinase)	Not significant
purH	C1DLJ1	Avin_06890	0.8736	0.01147	0.03954	Bifunctional purine biosynthesis protein PurH [Includes: Phosphoribosylaminoimidazolecarboxamide formyltransferase (EC 2.1.2.3) (AICAR transformylase); IMP cyclohydrolase (EC 3.5.4.10) (ATIC) (IMP synthase) (Inosinicase)]	Not significant
Avin_21060	C1DFA4	Avin_21060	0.8484	0.124	0.2307	3-hydroxyisobutyryl-CoA hydrolase (EC 3.1.2.4)	Not significant
pgm-2	C1DKR6	Avin_27440	0.8443	4.746e-05	0.0006106	2,3-bisphosphoglycerate-independent phosphoglycerate mutase (BPG-independent PGAM) (Phosphoglyceromutase) (iPGM) (EC 5.4.2.12)	Not significant
zwf-2	C1DDK5	Avin_17630	0.8389	1.753e-05	0.0003327	Glucose-6-phosphate 1-dehydrogenase (G6PD) (EC 1.1.1.49)	Not significant
htpG	C1DEE4	Avin_19170	0.8258	9.28e-06	0.0002012	Chaperone protein HtpG (Heat shock protein HtpG) (High temperature protein G)	Not significant
rplB	C1DKL6	Avin_06280	0.8206	0.001005	0.006481	Large ribosomal subunit protein uL2 (50S ribosomal protein L2)	Not significant
Avin_10050	C1DNM1	Avin_10050	0.8002	0.02431	0.06858	Bacterioferritin (EC 1.16.3.1)	Not significant
accA	C1DST0	Avin_38830	0.7919	0.0004733	0.003629	Acetyl-coenzyme A carboxylase carboxyl transferase subunit alpha (ACCase subunit alpha) (Acetyl-CoA carboxylase carboxyltransferase subunit alpha) (EC 2.1.3.15)	Not significant
aglA-2	C1DHA1	Avin_02470	0.7762	0.005453	0.02262	Alpha-glucosidase	Not significant
aceE	C1DGW1	Avin_44900	0.7753	3.934e-05	0.0005956	Pyruvate dehydrogenase E1 component (EC 1.2.4.1)	Not significant
rfbB	C1DRR9	Avin_15920	0.7724	0.02805	0.07606	dTDP-glucose 4,6-dehydratase (EC 4.2.1.46)	Not significant
clpA	C1DKZ7	Avin_28270	0.7634	0.0004164	0.003258	ATP-dependent clp protease, ATP-binding subunit, ClipA	Not significant
Avin_02710	C1DI35	Avin_02710	0.7611	0.01296	0.04372	Molybdopterin biosynthesis protein	Not significant
rplY	C1DEV6	Avin_41530	0.755	4.723e-05	0.0006106	Large ribosomal subunit protein bL25 (50S ribosomal protein L25) (General stress protein CTC)	Not significant
bfr	C1DQU9	Avin_14050	0.7423	4.265e-05	0.0005995	Bacterioferritin (EC 1.16.3.1)	Not significant
clpX	C1DHF1	Avin_23580	0.742	0.0001949	0.001826	ATP-dependent Clp protease ATP-binding subunit ClpX	Not significant
hisC	C1DQ68	Avin_12940	0.7313	0.05845	0.1297	Histidinol-phosphate aminotransferase (EC 2.6.1.9) (Imidazole acetol-phosphate transaminase)	Not significant
hutI	C1DJM3	Avin_26160	0.7103	0.3049	0.4443	Imidazolonepropionase (EC 3.5.2.7) (Imidazolone-5-propionate hydrolase)	Not significant
Avin_02460	C1DHA0	Avin_02460	0.702	0.0002648	0.002284	DUF4432 domain-containing protein	Not significant
hepA	C1DN26	Avin_30280	0.6906	0.03455	0.0883	RNA polymerase-associated protein RapA (EC 3.6.4.-) (ATP-dependent helicase HepA)	Not significant
rpmA	C1DEA5	Avin_40780	0.6879	0.0566	0.1267	Large ribosomal subunit protein bL27 (50S ribosomal protein L27)	Not significant
rpsF	C1DLR2	Avin_07640	0.6809	0.1948	0.3236	Small ribosomal subunit protein bS6 (30S ribosomal protein S6)	Not significant
dapB	C1DFM1	Avin_42950	0.68	0.338	0.4795	4-hydroxy-tetrahydrodipicolinate reductase (HTPA reductase) (EC 1.17.1.8)	Not significant
ppsA	C1DHC1	Avin_23280	0.6796	0.0002192	0.002029	Phosphoenolpyruvate synthase (PEP synthase) (EC 2.7.9.2) (Pyruvate, water dikinase)	Not significant
algR	C1DJ47	Avin_47610	0.6746	0.005915	0.02385	Encystment and alginate biosynthesis response regulator AlgR	Not significant
Avin_27210	C1DJX6	Avin_27210	0.6714	4.39e-05	0.0006058	Glyceraldehyde-3-phosphate dehydrogenase	Not significant
ureA	C1DNK6	Avin_09900	0.6678	0.2093	0.3424	Urease subunit gamma (EC 3.5.1.5) (Urea amidohydrolase subunit gamma)	Not significant
accD	C1DQD2	Avin_34190	0.6468	0.00429	0.01869	Acetyl-coenzyme A carboxylase carboxyl transferase subunit beta (ACCase subunit beta) (Acetyl-CoA carboxylase carboxyltransferase subunit beta) (EC 2.1.3.15)	Not significant
Avin_37690	C1DS38	Avin_37690	0.6357	0.01913	0.05761	Circularly permuted ATP-grasp type 2 domain-containing protein	Not significant
Avin_37880	C1DS57	Avin_37880	0.6041	0.2229	0.3539	Hemolysin activation/secretion protein	Not significant
melA	C1DME3	Avin_51420	0.6034	0.4595	0.6065	Alpha-galactosidase	Not significant
pykA-1	C1DJX9	Avin_27240	0.602	0.0005494	0.004049	Pyruvate kinase (EC 2.7.1.40)	Not significant
rpsD	C1DKN7	Avin_06490	0.5985	0.0004967	0.00377	Small ribosomal subunit protein uS4 (30S ribosomal protein S4)	Not significant
ftsH1	C1DFL5	Avin_42890	0.5952	0.04224	0.1011	ATP-dependent zinc metalloprotease FtsH (EC 3.4.24.-)	Not significant
Avin_17670	C1DDK9	Avin_17670	0.5918	0.002661	0.01303	PfkB-family carbohydrate kinase	Not significant
zapE	C1DQ76	Avin_13020	0.5745	0.2192	0.3502	Cell division protein ZapE (Z ring-associated protein ZapE)	Not significant
rpsJ	C1DKL2	Avin_06240	0.5661	0.03728	0.09339	Small ribosomal subunit protein uS10 (30S ribosomal protein S10)	Not significant
hflC	C1DLQ5	Avin_07570	0.5655	0.0142	0.0463	Protein HflC	Not significant
rpsP	C1DDY7	Avin_39560	0.5633	0.03115	0.08238	Small ribosomal subunit protein bS16 (30S ribosomal protein S16)	Not significant
nadB	C1DQR4	Avin_13650	0.5628	0.2668	0.406	L-aspartate oxidase (EC 1.4.3.16)	Not significant
Avin_41290	C1DET3	Avin_41290	0.5618	0.2053	0.3365	Acyltransferase	Not significant
nuoI	C1DL21	Avin_28510	0.5516	0.2104	0.3435	NADH-quinone oxidoreductase subunit I (EC 7.1.1.-) (NADH dehydrogenase I subunit I) (NDH-1 subunit I)	Not significant
galU	C1DIK2	Avin_24990	0.5456	0.239	0.3725	UTP--glucose-1-phosphate uridylyltransferase (EC 2.7.7.9) (UDP-glucose pyrophosphorylase)	Not significant
Avin_17680	C1DDL0	Avin_17680	0.5419	0.0381	0.0945	DUF4432 domain-containing protein	Not significant
aspS	C1DRG2	Avin_36730	0.5401	0.005827	0.02365	Aspartate--tRNA(Asp/Asn) ligase (EC 6.1.1.23) (Aspartyl-tRNA synthetase) (AspRS) (Non-discriminating aspartyl-tRNA synthetase) (ND-AspRS)	Not significant
Avin_05770	C1DKG7	Avin_05770	0.5374	0.04899	0.1144	Glutathione S-transferase-like protein	Not significant
Avin_44580	C1DGT0	Avin_44580	0.5368	0.2341	0.3687	ADP-ribose pyrophosphatase (EC 3.6.1.13) (ADP-ribose diphosphatase) (ADP-ribose phosphohydrolase) (Adenosine diphosphoribose pyrophosphatase)	Not significant
adk	C1DSX5	Avin_39280	0.5314	0.02693	0.07378	Adenylate kinase (AK) (EC 2.7.4.3) (ATP-AMP transphosphorylase) (ATP:AMP phosphotransferase) (Adenylate monophosphate kinase)	Not significant
carB	C1DFL9	Avin_42930	0.5307	0.01018	0.03696	Carbamoyl phosphate synthase large chain (EC 6.3.4.16) (EC 6.3.5.5) (Carbamoyl phosphate synthetase ammonia chain)	Not significant
cooS	C1DJC0	Avin_04490	0.5306	0.0562	0.1267	Carbon monoxide dehydrogenase (EC 1.2.7.4)	Not significant
argG	C1DQV2	Avin_14080	0.5211	0.02162	0.06263	Argininosuccinate synthase (EC 6.3.4.5) (Citrulline--aspartate ligase)	Not significant
fbp	C1DHU3	Avin_45640	0.5154	0.1826	0.3121	Fructose-1,6-bisphosphatase class 1 (FBPase class 1) (EC 3.1.3.11) (D-fructose-1,6-bisphosphate 1-phosphohydrolase class 1)	Not significant
Avin_31830	C1DNZ3	Avin_31830	0.5108	0.02302	0.06532	Lipoprotein	Not significant
yajC	C1DE75	Avin_40470	0.5028	0.02233	0.06396	Sec translocon accessory complex subunit YajC	Not significant
Avin_29510	C1DM31	Avin_29510	0.4957	0.1234	0.2302	ABC-type antimicrobial peptide transport system, ATPase component	Not significant
Avin_32730	C1DP77	Avin_32730	0.4933	0.007241	0.02818	VacJ-like lipoprotein	Not significant
Avin_06990	C1DLK1	Avin_06990	0.4932	0.01694	0.05379	DUF2333 domain-containing protein	Not significant
rplN	C1DKM3	Avin_06350	0.4911	0.01982	0.05876	Large ribosomal subunit protein uL14	Not significant
edd-2	C1DKQ0	Avin_27280	0.489	0.01195	0.04066	Phosphogluconate dehydratase (EC 4.2.1.12)	Not significant
lpd	C1DGW2	Avin_44910	0.4861	0.004851	0.02046	Acetyltransferase component of pyruvate dehydrogenase complex (EC 2.3.1.12)	Not significant
rpsQ	C1DKM2	Avin_06340	0.4858	0.01792	0.05618	Small ribosomal subunit protein uS17 (30S ribosomal protein S17)	Not significant
cysI	C1DKS4	Avin_27520	0.4854	0.008694	0.03345	Sulfite reductase, beta subunit (Hemoprotein)	Not significant
acnD	C1DHB6	Avin_23230	0.4775	0.0836	0.1729	Aconitate hydratase (Aconitase) (EC 4.2.1.3)	Not significant
Avin_16040	C1DRT1	Avin_16040	0.4717	0.03876	0.09552	Uncharacterized protein	Not significant
rpsK	C1DKN6	Avin_06480	0.4714	0.03752	0.09349	Small ribosomal subunit protein uS11 (30S ribosomal protein S11)	Not significant
Avin_17970	C1DDN9	Avin_17970	0.4621	0.1083	0.2065	Universal stress protein family	Not significant
sthA	C1DR10	Avin_14670	0.4587	0.02525	0.07046	Soluble pyridine nucleotide transhydrogenase (STH) (EC 1.6.1.1) (NAD(P)(+) transhydrogenase [B-specific])	Not significant
lysS	C1DSY6	Avin_39390	0.4495	0.005538	0.02285	Lysine--tRNA ligase (EC 6.1.1.6) (Lysyl-tRNA synthetase) (LysRS)	Not significant
Avin_06390	C1DKM7	Avin_06390	0.4483	0.01125	0.03901	Small ribosomal subunit protein uS8 (30S ribosomal protein S8)	Not significant
sucA	C1DM56	Avin_29770	0.4461	0.001867	0.009911	2-oxoglutarate dehydrogenase E1 component (EC 1.2.4.2) (Alpha-ketoglutarate dehydrogenase)	Not significant
arsC	C1DM33	Avin_29530	0.4454	0.1687	0.2937	Type III polyketide synthase	Not significant
cysC1	C1DRU5	Avin_16180	0.4453	0.3043	0.4443	Adenylyl-sulfate kinase (EC 2.7.1.25) (APS kinase) (ATP adenosine-5'-phosphosulfate 3'-phosphotransferase) (Adenosine-5'-phosphosulfate kinase)	Not significant
coaBC	C1DI56	Avin_02930	0.4424	0.1335	0.2435	Coenzyme A biosynthesis bifunctional protein CoaBC (DNA/pantothenate metabolism flavoprotein) (Phosphopantothenoylcysteine synthetase/decarboxylase) (PPCS-PPCDC) [Includes: Phosphopantothenoylcysteine decarboxylase (PPC decarboxylase) (PPC-DC) (EC 4.1.1.36) (CoaC); Phosphopantothenate--cysteine ligase (EC 6.3.2.5) (CoaB) (Phosphopantothenoylcysteine synthetase) (PPC synthetase) (PPC-S)]	Not significant
Avin_17180	C1DSH6	Avin_17180	0.436	0.1658	0.2894	CRISPR-associated protein, Cse1 family	Not significant
rpsG	C1DKK8	Avin_06200	0.4326	0.07405	0.1549	Small ribosomal subunit protein uS7 (30S ribosomal protein S7)	Not significant
eno-1	C1DJX7	Avin_27220	0.432	0.005751	0.02347	Enolase (EC 4.2.1.11) (2-phospho-D-glycerate hydro-lyase) (2-phosphoglycerate dehydratase)	Not significant
phbC	C1DHF6	Avin_23630	0.4265	0.03522	0.0892	PHB synthase	Not significant
rplS	C1DSZ9	Avin_39530	0.4257	0.02044	0.05957	Large ribosomal subunit protein bL19 (50S ribosomal protein L19)	Not significant
pgl-2	C1DDK6	Avin_17640	0.4135	0.02878	0.07755	6-phosphogluconolactonase (6PGL) (EC 3.1.1.31)	Not significant
rplW	C1DKL5	Avin_06270	0.4087	0.05868	0.1298	Large ribosomal subunit protein uL23 (50S ribosomal protein L23)	Not significant
gltD	C1DHQ2	Avin_45200	0.3999	0.03923	0.09635	Glutamate synthase [NADPH] small chain (EC 1.4.1.13) (Glutamate synthase subunit beta)	Not significant
Avin_42570	C1DFI4	Avin_42570	0.3941	0.1757	0.3038	Aminoglycoside phosphotransferase domain-containing protein	Not significant
Avin_39750	C1DE06	Avin_39750	0.3934	0.3343	0.4752	D-isomer specific 2-hydroxyacid dehydrogenase	Not significant
minE	C1DQM6	Avin_35130	0.3911	0.2147	0.3467	Cell division topological specificity factor	Not significant
rplP	C1DKM0	Avin_06320	0.3874	0.07256	0.153	Large ribosomal subunit protein uL16 (50S ribosomal protein L16)	Not significant
Avin_26320	C1DJN9	Avin_26320	0.3855	0.03335	0.08638	Alkyl hydroperoxide reductase subunit F	Not significant
Avin_20570	C1DF57	Avin_20570	0.3849	0.03582	0.09002	VacJ-like lipoprotein	Not significant
Avin_34720	C1DQI5	Avin_34720	0.3816	0.03408	0.08767	Uncharacterized protein	Not significant
sucC	C1DM52	Avin_29730	0.3811	0.03023	0.08079	Succinate--CoA ligase [ADP-forming] subunit alpha (EC 6.2.1.5) (Succinyl-CoA synthetase subunit alpha) (SCS-alpha)	Not significant
moaB	C1DQV5	Avin_14120	0.3748	0.1711	0.2972	Molybdenum cofactor biosynthesis protein B	Not significant
mvaT	C1DSN0	Avin_38310	0.3728	0.07992	0.1662	Transcriptional regulator MvaT	Not significant
rplO	C1DKN2	Avin_06440	0.3702	0.06497	0.1401	Large ribosomal subunit protein uL15 (50S ribosomal protein L15)	Not significant
gerC	C1DEA8	Avin_40810	0.3668	0.1626	0.285	Octaprenyl diphosphate synthase (EC 2.5.1.90) (All-trans-octaprenyl-diphosphate synthase) (Octaprenyl pyrophosphate synthase)	Not significant
ppa	C1DLU1	Avin_07940	0.3618	0.03479	0.0886	Inorganic pyrophosphatase (EC 3.6.1.1) (Pyrophosphate phospho-hydrolase) (PPase)	Not significant
rpoB	C1DKK5	Avin_06170	0.3545	0.01016	0.03696	DNA-directed RNA polymerase subunit beta (RNAP subunit beta) (EC 2.7.7.6) (RNA polymerase subunit beta) (Transcriptase subunit beta)	Not significant
rpiA-2	C1DK26	Avin_48280	0.3519	0.267	0.406	Ribose-5-phosphate isomerase A (EC 5.3.1.6) (Phosphoriboisomerase A) (PRI)	Not significant
Avin_15160	C1DRJ3	Avin_15160	0.3481	0.04346	0.1037	Electron transfer flavoprotein-ubiquinone oxidoreductase (ETF-QO) (EC 1.5.5.1)	Not significant
Avin_03220	C1DI85	Avin_03220	0.3458	0.09574	0.19	Tryptophan 2-monooxygenase (EC 1.13.12.3)	Not significant
Avin_07980	C1DML3	Avin_07980	0.3429	0.05061	0.1171	Iron-containing alcohol dehydrogenase	Not significant
rho	C1DJ27	Avin_47410	0.3426	0.03404	0.08767	Transcription termination factor Rho (EC 3.6.4.-) (ATP-dependent helicase Rho)	Not significant
Avin_17550	C1DSL3	Avin_17550	0.3397	0.2921	0.4348	Metallo-beta-lactamase family protein	Not significant
rplL	C1DKK4	Avin_06160	0.3362	0.4763	0.619	Large ribosomal subunit protein bL12 (50S ribosomal protein L7/L12)	Not significant
rplR	C1DKM9	Avin_06410	0.3355	0.1908	0.3197	Large ribosomal subunit protein uL18 (50S ribosomal protein L18)	Not significant
Avin_23510	C1DHE4	Avin_23510	0.3349	0.1834	0.3129	Peptidyl-prolyl cis-trans isomerase (PPIase) (EC 5.2.1.8)	Not significant
Avin_41380	C1DEU2	Avin_41380	0.333	0.5017	0.643	Sugar nucleotide epimerase	Not significant
Avin_50810	C1DM91	Avin_50810	0.3233	0.04929	0.1148	DUF877 family protein	Not significant
rpsO	C1DFK6	Avin_42790	0.3212	0.3664	0.5093	Small ribosomal subunit protein uS15 (30S ribosomal protein S15)	Not significant
glnK	C1DJ64	Avin_47790	0.3202	0.09611	0.19	Nitrogen regulatory protein P-II GlnK	Not significant
clpXnif	C1DH26	Avin_01700	0.319	0.2411	0.3743	ATP-dependent Clp protease ATP-binding subunit ClpX	Not significant
algC	C1DI54	Avin_02910	0.3104	0.03285	0.08576	Phosphomannomutase/phosphoglucomutase (EC 5.4.2.2) (EC 5.4.2.8)	Not significant
lepA	C1DQS0	Avin_13740	0.3091	0.2448	0.3777	Elongation factor 4 (EF-4) (EC 3.6.5.n1) (Ribosomal back-translocase LepA)	Not significant
oprF	C1DHC6	Avin_23330	0.3071	0.1857	0.316	Major outer membrane porin OprF	Not significant
Avin_47580	C1DJ44	Avin_47580	0.3049	0.1127	0.2132	HemX-like protein	Not significant
glnA	C1DHW3	Avin_45850	0.2973	0.2355	0.3693	Glutamine synthetase (EC 6.3.1.2)	Not significant
Avin_27530	C1DKS5	Avin_27530	0.2916	0.2421	0.3743	Oxidoreductase	Not significant
nuoC	C1DL16	Avin_28460	0.2852	0.177	0.3053	NADH-quinone oxidoreductase subunit C/D (EC 7.1.1.-) (NADH dehydrogenase I subunit C/D) (NDH-1 subunit C/D)	Not significant
ettA	C1DEQ2	Avin_40960	0.2774	0.1334	0.2435	Energy-dependent translational throttle protein EttA (EC 3.6.1.-) (Translational regulatory factor EttA)	Not significant
fadB1	C1DQY7	Avin_14440	0.2757	0.08722	0.1772	enoyl-CoA hydratase (EC 4.2.1.17)	Not significant
aroQ	C1DLJ9	Avin_06970	0.2739	0.6481	0.765	3-dehydroquinate dehydratase (3-dehydroquinase) (EC 4.2.1.10) (Type II DHQase)	Not significant
tyrB	C1DEN0	Avin_20090	0.269	0.0638	0.1384	Aminotransferase (EC 2.6.1.-)	Not significant
aroG	C1DGJ0	Avin_23130	0.2667	0.2991	0.4412	Phospho-2-dehydro-3-deoxyheptonate aldolase (EC 2.5.1.54)	Not significant
rpsA	C1DRR4	Avin_15870	0.2625	0.06656	0.1427	30S ribosomal protein S1	Not significant
cysK	C1DPM1	Avin_32850	0.259	0.08733	0.1772	Cysteine synthase (EC 2.5.1.47)	Not significant
cydR	C1DEL3	Avin_19910	0.2513	0.681	0.7903	Fnr-like negative transcriptional regulator of CydAB	Not significant
potF	C1DK71	Avin_48760	0.2478	0.0984	0.1929	Putrescine-binding periplasmic protein	Not significant
rpsM	C1DKN5	Avin_06470	0.2395	0.2241	0.3544	Small ribosomal subunit protein uS13 (30S ribosomal protein S13)	Not significant
pagL	C1DH46	Avin_01920	0.235	0.137	0.2481	Lipid A deacylase (EC 3.1.1.77) (LPS 3-O-deacylase) (Outer membrane enzyme)	Not significant
glgX	C1DII9	Avin_24860	0.2343	0.4689	0.6126	Glycogen debranching enzyme	Not significant
kdsA	C1DSS7	Avin_38800	0.2304	0.3167	0.4596	2-dehydro-3-deoxyphosphooctonate aldolase (EC 2.5.1.55) (3-deoxy-D-manno-octulosonic acid 8-phosphate synthase) (KDO-8-phosphate synthase) (KDO 8-P synthase) (KDOPS) (Phospho-2-dehydro-3-deoxyoctonate aldolase)	Not significant
treZ	C1DIJ3	Avin_24900	0.2285	0.2234	0.3539	Malto-oligosyltrehalose trehalohydrolase (MTHase) (EC 3.2.1.141) (4-alpha-D-((1->4)-alpha-D-glucano)trehalose trehalohydrolase) (Maltooligosyl trehalose trehalohydrolase)	Not significant
sucC	C1DM53	Avin_29740	0.2256	0.2161	0.3476	Succinate--CoA ligase [ADP-forming] subunit beta (EC 6.2.1.5) (Succinyl-CoA synthetase subunit beta) (SCS-beta)	Not significant
Avin_25730	C1DIS2	Avin_25730	0.2253	0.5825	0.7074	Dienelactone hydrolase domain-containing protein	Not significant
rplD	C1DKL4	Avin_06260	0.2242	0.1495	0.2639	Large ribosomal subunit protein uL4 (50S ribosomal protein L4)	Not significant
trxB	C1DKZ3	Avin_28230	0.2217	0.2842	0.4237	Thioredoxin reductase (EC 1.8.1.9)	Not significant
rpoA	C1DKN8	Avin_06500	0.2213	0.1731	0.3	DNA-directed RNA polymerase subunit alpha (RNAP subunit alpha) (EC 2.7.7.6) (RNA polymerase subunit alpha) (Transcriptase subunit alpha)	Not significant
typA	C1DHW1	Avin_45830	0.2192	0.2791	0.4176	Large ribosomal subunit assembly factor BipA (EC 3.6.5.-) (GTP-binding protein BipA)	Not significant
pepN	C1DDW4	Avin_18730	0.218	0.4965	0.6387	Aminopeptidase N (EC 3.4.11.2)	Not significant
rplI	C1DLR5	Avin_07670	0.2162	0.2017	0.3313	Large ribosomal subunit protein bL9 (50S ribosomal protein L9)	Not significant
ahpC	C1DHW8	Avin_45910	0.216	0.1067	0.204	Alkyl hydroperoxide reductase C (EC 1.11.1.26) (Peroxiredoxin) (Thioredoxin peroxidase)	Not significant
rplE	C1DKM5	Avin_06370	0.2152	0.2474	0.3803	Large ribosomal subunit protein uL5 (50S ribosomal protein L5)	Not significant
pyrG	C1DSS8	Avin_38810	0.2137	0.1818	0.3119	CTP synthase (EC 6.3.4.2) (Cytidine 5'-triphosphate synthase) (Cytidine triphosphate synthetase) (CTP synthetase) (CTPS) (UTP--ammonia ligase)	Not significant
Avin_23720	C1DHG5	Avin_23720	0.2137	0.895	0.9422	Isochorismatase hydrolase protein	Not significant
cycA	C1DH54	Avin_02000	0.2087	0.3041	0.4443	Cytochrome c4	Not significant
rpsN	C1DKM6	Avin_06380	0.2083	0.4494	0.5974	Small ribosomal subunit protein uS14	Not significant
fusA	C1DKL0	Avin_06220	0.2068	0.0977	0.1921	Elongation factor G (EF-G)	Not significant
accC	C1DLJ7	Avin_06950	0.2026	0.2573	0.3937	Biotin carboxylase (EC 6.3.4.14) (Acetyl-coenzyme A carboxylase biotin carboxylase subunit A)	Not significant
Avin_02840	C1DI47	Avin_02840	0.2026	0.5651	0.6956	YicC family protein	Not significant
rpsI	C1DQ79	Avin_13050	0.198	0.347	0.4882	Small ribosomal subunit protein uS9 (30S ribosomal protein S9)	Not significant
Avin_45950	P52964	Avin_45950	0.197	0.3921	0.5362	Flavodoxin 1 (AvFld 1)	Not significant
yaeQ	C1DSZ1	Avin_39450	0.1934	0.5914	0.7148	YaeQ family protein	Not significant
murA	C1DQ65	Avin_12910	0.1817	0.5639	0.6956	UDP-N-acetylglucosamine 1-carboxyvinyltransferase (EC 2.5.1.7) (Enoylpyruvate transferase) (UDP-N-acetylglucosamine enolpyruvyl transferase) (EPT)	Not significant
gltA	C1DM61	Avin_29820	0.1806	0.2417	0.3743	Citrate synthase	Not significant
malQ	C1DIJ2	Avin_24890	0.1758	0.5023	0.643	4-alpha-glucanotransferase (EC 2.4.1.25) (Amylomaltase) (Disproportionating enzyme)	Not significant
algJ	C1DP92	Avin_10930	0.1698	0.3933	0.5368	Alginate biosynthesis outer membrane protein AlgJ	Not significant
Avin_14550	C1DQZ8	Avin_14550	0.1658	0.492	0.6341	Probable S-methyl-5'-thioinosine phosphorylase (EC 2.4.2.44) (5'-methylthioinosine phosphorylase) (MTI phosphorylase) (MTIP)	Not significant
panB	C1DFJ8	Avin_42710	0.1648	0.7077	0.8098	3-methyl-2-oxobutanoate hydroxymethyltransferase (EC 2.1.2.11) (Ketopantoate hydroxymethyltransferase) (KPHMT)	Not significant
gcvT3	C1DJL3	Avin_26050	0.161	0.3782	0.5219	aminomethyltransferase (EC 2.1.2.10) (Glycine cleavage system T protein)	Not significant
sdhA	C1DM58	Avin_29790	0.1574	0.549	0.682	Succinate dehydrogenase flavoprotein subunit (EC 1.3.5.1)	Not significant
dnaK	C1DFM3	Avin_42970	0.1557	0.3281	0.469	Chaperone protein DnaK (HSP70) (Heat shock 70 kDa protein) (Heat shock protein 70)	Not significant
Avin_35170	C1DQN0	Avin_35170	0.155	0.6238	0.7472	C-terminal peptidase, S41A subfamily	Not significant
ftsY	C1DK09	Avin_48100	0.1508	0.4977	0.6392	Signal recognition particle receptor FtsY (SRP receptor) (EC 3.6.5.4)	Not significant
gltB	C1DHQ3	Avin_45210	0.1486	0.4516	0.5981	Glutamate synthase [NADPH] large chain (EC 1.4.1.13) (Glutamate synthase subunit alpha)	Not significant
gapB	C1DR01	Avin_14580	0.1433	0.4713	0.6146	Glyceraldehyde-3-phosphate dehydrogenase (EC 1.2.1.-)	Not significant
pdxJ	C1DQS7	Avin_13830	0.1407	0.5548	0.688	Pyridoxine 5'-phosphate synthase (PNP synthase) (EC 2.6.99.2)	Not significant
pnp	C1DFK5	Avin_42780	0.1395	0.2972	0.4398	Polyribonucleotide nucleotidyltransferase (EC 2.7.7.8) (Polynucleotide phosphorylase) (PNPase)	Not significant
guaA	C1DE03	Avin_39720	0.1382	0.5815	0.7074	GMP synthase [glutamine-hydrolyzing] (EC 6.3.5.2) (GMP synthetase) (Glutamine amidotransferase)	Not significant
Avin_03520	C1DIB5	Avin_03520	0.1371	0.6746	0.7841	Peptidase M16-like protein	Not significant
Avin_06400	C1DKM8	Avin_06400	0.1367	0.5066	0.6451	50S ribosomal protein L6	Not significant
Avin_01840	C1DH39	Avin_01840	0.1313	0.4759	0.619	NAD(P) transhydrogenase subunit beta (EC 7.1.1.1) (Nicotinamide nucleotide transhydrogenase subunit beta)	Not significant
Avin_05510	C1DKE1	Avin_05510	0.1307	0.4612	0.6078	Beta-ketoacyl synthase	Not significant
purB	C1DL08	Avin_28380	0.1295	0.7149	0.8147	Adenylosuccinate lyase (ASL) (EC 4.3.2.2) (Adenylosuccinase)	Not significant
Avin_14680	C1DR11	Avin_14680	0.1291	0.7065	0.8098	Glycerophosphoryl diester phosphodiesterase	Not significant
Avin_01490	C1DH06	Avin_01490	0.128	0.5483	0.682	Nitrogen fixation protein	Not significant
rplX	C1DKM4	Avin_06360	0.124	0.4125	0.5581	Large ribosomal subunit protein uL24 (50S ribosomal protein L24)	Not significant
polA	C1DG03	Avin_00630	0.1166	0.6252	0.7472	DNA polymerase I (EC 2.7.7.7)	Not significant
Avin_22680	C1DGE8	Avin_22680	0.112	0.812	0.8755	Uncharacterized protein	Not significant
Avin_36070	C1DR96	Avin_36070	0.1116	0.7079	0.8098	Response receiver domain-containing protein	Not significant
rplU	C1DEA6	Avin_40790	0.1107	0.6338	0.7533	Large ribosomal subunit protein bL21 (50S ribosomal protein L21)	Not significant
Avin_18650	C1DDV6	Avin_18650	0.109	0.5763	0.7033	Histidine triad (HIT) family protein	Not significant
Avin_50800	C1DM90	Avin_50800	0.0995	0.536	0.6691	Type VI secretion system contractile sheath small subunit	Not significant
cysN	C1DQ72	Avin_12980	0.0983	0.6572	0.7718	Multifunctional fusion protein [Includes: Sulfate adenylyltransferase subunit 1 (EC 2.7.7.4) (ATP-sulfurylase large subunit) (Sulfate adenylate transferase) (SAT); Adenylyl-sulfate kinase (EC 2.7.1.25) (APS kinase) (ATP adenosine-5'-phosphosulfate 3'-phosphotransferase) (Adenosine-5'-phosphosulfate kinase)]	Not significant
pstB	C1DK53	Avin_48570	0.0972	0.7817	0.8637	Phosphate ABC transporter, ATP-binding protein	Not significant
Avin_11240	C1DPC2	Avin_11240	0.0957	0.7105	0.8109	PhoH-like protein	Not significant
prpC	C1DHB5	Avin_23220	0.0944	0.8395	0.8949	Citrate synthase	Not significant
Avin_15470	C1DRM4	Avin_15470	0.0914	0.6108	0.7347	Uncharacterized protein	Not significant
Avin_41230	C1DES7	Avin_41230	0.0878	0.7451	0.8375	D-glycerate dehydrogenase	Not significant
pgi-1	C1DDK7	Avin_17650	0.0871	0.5239	0.6595	Glucose-6-phosphate isomerase (GPI) (EC 5.3.1.9) (Phosphoglucose isomerase) (PGI) (Phosphohexose isomerase) (PHI)	Not significant
rpoC	C1DKK6	Avin_06180	0.0869	0.4798	0.6214	DNA-directed RNA polymerase subunit beta' (RNAP subunit beta') (EC 2.7.7.6) (RNA polymerase subunit beta') (Transcriptase subunit beta')	Not significant
Avin_21740	C1DG57	Avin_21740	0.0867	0.6831	0.7904	Xenobiotic compound monooxygenase, DszA family, A subunit	Not significant
carA	C1DFM0	Avin_42940	0.0865	0.6342	0.7533	Carbamoyl phosphate synthase small chain (EC 6.3.5.5) (Carbamoyl phosphate synthetase glutamine chain)	Not significant
lpdA	C1DM54	Avin_29750	0.0863	0.4679	0.6123	Dihydrolipoyl dehydrogenase (EC 1.8.1.4)	Not significant
Avin_05780	C1DKG8	Avin_05780	0.0855	0.6521	0.7686	Glutathione S-transferase-like protein	Not significant
Avin_32740	C1DPL0	Avin_32740	0.0829	0.5905	0.7148	Chromosome segregation ATPase	Not significant
thrC	C1DSZ4	Avin_39480	0.0825	0.7877	0.8683	Threonine synthase (EC 4.2.3.1)	Not significant
hom	C1DSZ5	Avin_39490	0.0807	0.9288	0.9578	Homoserine dehydrogenase (EC 1.1.1.3)	Not significant
valS	C1DPF9	Avin_11620	0.0785	0.7061	0.8098	Valine--tRNA ligase (EC 6.1.1.9) (Valyl-tRNA synthetase) (ValRS)	Not significant
Avin_04320	C1DJA3	Avin_04320	0.078	0.6379	0.7565	Transglutaminase domain protein	Not significant
rpsL	C1DKK7	Avin_06190	0.0768	0.7273	0.824	Small ribosomal subunit protein uS12 (30S ribosomal protein S12)	Not significant
Avin_39700	C1DE01	Avin_39700	0.0727	0.762	0.8505	Ferredoxin	Not significant
crc	C1DI50	Avin_02870	0.0724	0.7022	0.8091	Catabolite repression control protein Crc	Not significant
rnr	C1DLR0	Avin_07620	0.072	0.8072	0.8752	Ribonuclease R (RNase R) (EC 3.1.13.1)	Not significant
fabD	C1DRG8	Avin_14910	0.0694	0.8689	0.9209	Malonyl CoA-acyl carrier protein transacylase (EC 2.3.1.39)	Not significant
tctC	C1DL48	Avin_49460	0.0686	0.8834	0.9325	Tripartite tricarboxylate transporter periplasmic receptor protein	Not significant
Avin_13110	C1DQ85	Avin_13110	0.0616	0.8117	0.8755	BON domain-containing protein	Not significant
topA	C1DQZ0	Avin_14470	0.0613	0.7393	0.8326	DNA topoisomerase 1 (EC 5.6.2.1) (DNA topoisomerase I)	Not significant
Avin_48920	C1DK87	Avin_48920	0.0568	0.7929	0.8694	Bacterial outer membrane porin	Not significant
thrS	C1DF42	Avin_20420	0.0498	0.8473	0.9019	Threonine--tRNA ligase (EC 6.1.1.3) (Threonyl-tRNA synthetase) (ThrRS)	Not significant
groEL	C1DQC2	Avin_13480	0.0471	0.7326	0.8274	Chaperonin GroEL (EC 5.6.1.7) (60 kDa chaperonin) (Chaperonin-60) (Cpn60)	Not significant
Avin_16190	C1DRU6	Avin_16190	0.0438	0.9519	0.9738	FAD-dependent urate hydroxylase HpyO/Asp monooxygenase CreE-like FAD/NAD(P)-binding domain-containing protein	Not significant
leuB	C1DQD9	Avin_34260	0.0428	0.8227	0.8836	3-isopropylmalate dehydrogenase (EC 1.1.1.85) (3-IPM-DH) (Beta-IPM dehydrogenase) (IMDH)	Not significant
pepS16	C1DHF2	Avin_23590	0.0426	0.7945	0.8694	Lon protease (EC 3.4.21.53) (ATP-dependent protease La)	Not significant
hslU	C1DHS0	Avin_45390	0.0397	0.8383	0.8949	ATP-dependent protease ATPase subunit HslU (Unfoldase HslU)	Not significant
rplV	C1DKL8	Avin_06300	0.0374	0.8283	0.8867	Large ribosomal subunit protein uL22	Not significant
glyS	C1DFV1	Avin_00100	0.0349	0.8038	0.8728	Glycine--tRNA ligase beta subunit (EC 6.1.1.14) (Glycyl-tRNA synthetase beta subunit) (GlyRS)	Not significant
Avin_44810	C1DGV2	Avin_44810	0.0336	0.919	0.9529	Serine/threonine protein kinase	Not significant
Avin_02800	C1DI43	Avin_02800	0.0314	0.8756	0.9256	Endoribonuclease L-PSP family protein	Not significant
pycA	C1DH59	Avin_02050	0.0241	0.936	0.9626	Biotin carboxylase (Acetyl-coenzyme A carboxylase biotin carboxylase subunit A)	Not significant
Avin_01520	P82802	Avin_01520	0.023	0.923	0.9531	Ferredoxin, 2Fe-2s (2FeAvFdI) (Iron-sulfur protein I) (Shethna protein I)	Not significant
minD	C1DQM5	Avin_35120	0.0226	0.922	0.9531	Septum site-determining protein MinD (Cell division inhibitor MinD)	Not significant
Avin_25210	C1DIM4	Avin_25210	0.0201	0.919	0.9529	3-methylmercaptopropionyl-CoA dehydrogenase (EC 1.3.99.41)	Not significant
Avin_19040	C1DED1	Avin_19040	0.0192	0.9793	0.9937	Dienelactone hydrolase	Not significant
Avin_50860	C1DM96	Avin_50860	0.0146	0.9648	0.9816	AAA ATPase	Not significant
rpsE	C1DKN0	Avin_06420	0.0141	0.9325	0.9604	Small ribosomal subunit protein uS5 (30S ribosomal protein S5)	Not significant
Avin_16490	C1DSA9	Avin_16490	0.0119	0.9584	0.9777	Short-chain dehydrogenase/reductase SDR	Not significant
ilvC	C1DFH7	Avin_42500	0.0066	0.9642	0.9816	Ketol-acid reductoisomerase (NADP(+)) (KARI) (EC 1.1.1.86) (Acetohydroxy-acid isomeroreductase) (AHIR) (Alpha-keto-beta-hydroxylacyl reductoisomerase) (Ketol-acid reductoisomerase type 1) (Ketol-acid reductoisomerase type I)	Not significant
atpA	C1DND5	Avin_52180	0.0006	0.997	0.9983	ATP synthase subunit alpha (EC 7.1.2.2) (ATP synthase F1 sector subunit alpha) (F-ATPase subunit alpha)	Not significant
rplK	C1DKK1	Avin_06120	0	0.9999	0.9999	Large ribosomal subunit protein uL11 (50S ribosomal protein L11)	Not significant
fabA	C1DLY7	Avin_29050	-0.0017	0.9909	0.9954	3-hydroxydecanoyl-[acyl-carrier-protein] dehydratase (EC 4.2.1.59) (3-hydroxyacyl-[acyl-carrier-protein] dehydratase FabA) (Beta-hydroxydecanoyl thioester dehydrase) (Trans-2-decenoyl-[acyl-carrier-protein] isomerase) (EC 5.3.3.14)	Not significant
gshA	C1DJH1	Avin_05020	-0.002	0.9953	0.9979	Glutamate--cysteine ligase (EC 6.3.2.2) (Gamma-ECS) (GCS) (Gamma-glutamylcysteine synthetase)	Not significant
lpxC	C1DQA6	Avin_13320	-0.0028	0.9915	0.9954	UDP-3-O-acyl-N-acetylglucosamine deacetylase (UDP-3-O-acyl-GlcNAc deacetylase) (EC 3.5.1.108) (UDP-3-O-[R-3-hydroxymyristoyl]-N-acetylglucosamine deacetylase)	Not significant
cccA	C1DKF8	Avin_05680	-0.003	0.989	0.9954	Cytochrome c Catalase, CCC	Not significant
eno-6	C1DSS6	Avin_38790	-0.0031	0.9887	0.9954	Enolase (EC 4.2.1.11) (2-phospho-D-glycerate hydro-lyase) (2-phosphoglycerate dehydratase)	Not significant
thrB	C1DG05	Avin_00650	-0.004	0.9877	0.9954	Homoserine kinase (HK) (HSK) (EC 2.7.1.39)	Not significant
Avin_09350	C1DMZ4	Avin_09350	-0.0041	0.991	0.9954	TonB-dependent siderophore receptor	Not significant
phbP	C1DHG0	Avin_23670	-0.0052	0.9823	0.9941	Phasin protein	Not significant
oprI	C1DGI7	Avin_23100	-0.0096	0.9809	0.994	Outer membrane lipoprotein OprI	Not significant
tyrS	C1DHX5	Avin_45990	-0.0098	0.9757	0.9914	Tyrosine--tRNA ligase (EC 6.1.1.1) (Tyrosyl-tRNA synthetase) (TyrRS)	Not significant
asd	C1DQD8	Avin_34250	-0.0138	0.9374	0.9628	Aspartate-semialdehyde dehydrogenase (EC 1.2.1.11)	Not significant
atpC	C1DND2	Avin_52150	-0.0138	0.9553	0.9759	ATP synthase epsilon chain (ATP synthase F1 sector epsilon subunit) (F-ATPase epsilon subunit)	Not significant
anmK	C1DHX7	Avin_46010	-0.0144	0.9463	0.9706	Anhydro-N-acetylmuramic acid kinase (EC 2.7.1.170) (AnhMurNAc kinase)	Not significant
alaS	C1DQF9	Avin_34460	-0.0151	0.9227	0.9531	Alanine--tRNA ligase (EC 6.1.1.7) (Alanyl-tRNA synthetase) (AlaRS)	Not significant
argD	C1DQG3	Avin_34500	-0.0166	0.9111	0.9502	Acetylornithine aminotransferase (ACOAT) (EC 2.6.1.11)	Not significant
clpB	C1DPJ2	Avin_11960	-0.0187	0.8699	0.9209	Chaperone protein ClpB	Not significant
Avin_52070	C1DMK5	Avin_52070	-0.0188	0.9481	0.9712	Virulence factor	Not significant
glyQ	C1DFV2	Avin_00110	-0.0241	0.9113	0.9502	Glycine--tRNA ligase alpha subunit (EC 6.1.1.14) (Glycyl-tRNA synthetase alpha subunit) (GlyRS)	Not significant
efp	C1DRK5	Avin_15280	-0.0258	0.8359	0.8936	Elongation factor P (EF-P)	Not significant
atpH	C1DND6	Avin_52190	-0.0272	0.901	0.9445	ATP synthase subunit delta (ATP synthase F(1) sector subunit delta) (F-type ATPase subunit delta) (F-ATPase subunit delta)	Not significant
Avin_37010	C1DRX2	Avin_37010	-0.0306	0.9097	0.9502	TonB-dependent ferrisiderophore receptor protein	Not significant
Avin_40850	C1DEB2	Avin_40850	-0.0311	0.8941	0.9422	endopeptidase La (EC 3.4.21.53)	Not significant
Avin_01370	C1DGZ5	Avin_01370	-0.0351	0.8987	0.9435	Uncharacterized protein	Not significant
icd	C1DL01	Avin_28310	-0.0377	0.7647	0.8514	Isocitrate dehydrogenase [NADP] (EC 1.1.1.42) (Oxalosuccinate decarboxylase)	Not significant
Avin_47570	C1DJ43	Avin_47570	-0.0393	0.8191	0.8819	HemY-like protein	Not significant
Avin_10490	C1DNR5	Avin_10490	-0.0401	0.898	0.9435	Potassium proton antiporter	Not significant
prpB	C1DHB4	Avin_23210	-0.0404	0.7925	0.8694	2-methylisocitrate lyase (2-MIC) (MICL) (EC 4.1.3.30) ((2R,3S)-2-methylisocitrate lyase)	Not significant
trpS	C1DQ75	Avin_13010	-0.0413	0.9139	0.9515	Tryptophan--tRNA ligase (EC 6.1.1.2) (Tryptophanyl-tRNA synthetase) (TrpRS)	Not significant
dapD	C1DSV6	Avin_39090	-0.0463	0.7803	0.8634	2,3,4,5-tetrahydropyridine-2,6-dicarboxylate N-succinyltransferase (EC 2.3.1.117) (Tetrahydrodipicolinate N-succinyltransferase) (THDP succinyltransferase) (THP succinyltransferase) (Tetrahydropicolinate succinylase)	Not significant
nuoG	C1DL19	Avin_28490	-0.0469	0.7913	0.8694	NADH-quinone oxidoreductase (EC 7.1.1.-)	Not significant
secD	C1DE74	Avin_40460	-0.0475	0.8255	0.8849	Protein translocase subunit SecD	Not significant
yidC	C1DNF7	Avin_52450	-0.0495	0.8231	0.8836	Membrane protein insertase YidC (Foldase YidC) (Membrane integrase YidC) (Membrane protein YidC)	Not significant
Avin_09850	C1DNK1	Avin_09850	-0.0507	0.7486	0.8393	Tellurite resistance TerB	Not significant
rpmC	C1DKM1	Avin_06330	-0.0528	0.9033	0.9457	Large ribosomal subunit protein uL29 (50S ribosomal protein L29)	Not significant
sdhB	C1DM57	Avin_29780	-0.0532	0.7025	0.8091	Succinate dehydrogenase iron-sulfur subunit (EC 1.3.5.1)	Not significant
AvCA6_47460	M9YJN5		-0.0533	0.799	0.8707	Glyoxalase	Not significant
ileS	C1DPH5	Avin_11780	-0.0537	0.8094	0.8755	Isoleucine--tRNA ligase (EC 6.1.1.5) (Isoleucyl-tRNA synthetase) (IleRS)	Not significant
secA	C1DQA8	Avin_13340	-0.0551	0.8556	0.9083	Protein translocase subunit SecA (EC 7.4.2.8)	Not significant
Avin_19840	C1DEK7	Avin_19840	-0.0585	0.9183	0.9529	Nucleoid-associated protein Avin_19840	Not significant
Avin_10230	C1DNN9	Avin_10230	-0.059	0.811	0.8755	Di-heme cytochrome c peroxidase, CCP_MauG family	Not significant
rplC	C1DKL3	Avin_06250	-0.0608	0.7949	0.8694	Large ribosomal subunit protein uL3	Not significant
purL	C1DDZ7	Avin_39660	-0.0636	0.754	0.8441	Phosphoribosylformylglycinamidine synthase (FGAM synthase) (FGAMS) (EC 6.3.5.3) (Formylglycinamide ribonucleotide amidotransferase) (FGAR amidotransferase) (FGAR-AT)	Not significant
lptE	C1DMV8	Avin_08990	-0.0657	0.8501	0.9037	LPS-assembly lipoprotein LptE	Not significant
frr	C1DSU3	Avin_38960	-0.07	0.7995	0.8707	Ribosome-recycling factor (RRF) (Ribosome-releasing factor)	Not significant
argH	C1DJ48	Avin_47620	-0.0713	0.765	0.8514	Argininosuccinate lyase (ASAL) (EC 4.3.2.1) (Arginosuccinase)	Not significant
Avin_36080	C1DR97	Avin_36080	-0.0718	0.8013	0.8713	histidine kinase (EC 2.7.13.3)	Not significant
nuoB	C1DL15	Avin_28450	-0.0718	0.6682	0.7815	NADH-quinone oxidoreductase subunit B (EC 7.1.1.-) (NADH dehydrogenase I subunit B) (NDH-1 subunit B)	Not significant
folC	C1DQD1	Avin_34180	-0.0725	0.7882	0.8683	Dihydrofolate synthase/folylpolyglutamate synthase (EC 6.3.2.12) (EC 6.3.2.17) (Folylpoly-gamma-glutamate synthetase-dihydrofolate synthetase) (Folylpolyglutamate synthetase) (Tetrahydrofolylpolyglutamate synthase)	Not significant
Avin_19810	C1DEK5	Avin_19810	-0.0748	0.7579	0.8472	Hydroxypyruvate isomerase protein	Not significant
gloB	C1DM41	Avin_29620	-0.075	0.7747	0.8597	Hydroxyacylglutathione hydrolase (EC 3.1.2.6) (Glyoxalase II) (Glx II)	Not significant
Avin_17860	C1DDM8	Avin_17860	-0.0776	0.7379	0.8322	CHAD domain superfamily protein	Not significant
serC	C1DRQ9	Avin_15820	-0.0789	0.6548	0.7706	Phosphoserine aminotransferase (EC 2.6.1.52) (Phosphohydroxythreonine aminotransferase) (PSAT)	Not significant
dacA	C1DMQ8	Avin_08430	-0.0796	0.7259	0.8236	serine-type D-Ala-D-Ala carboxypeptidase (EC 3.4.16.4)	Not significant
Avin_13550	C1DQQ6	Avin_13550	-0.08	0.6721	0.7827	Enoyl-CoA hydratase/isomerase	Not significant
Avin_24370	C1DHM9	Avin_24370	-0.083	0.6709	0.7827	Methyl accepting chemotaxis sensory transducer	Not significant
Avin_15990	C1DRS6	Avin_15990	-0.0849	0.7699	0.8556	Hydrolase (HAD superfamily) protein	Not significant
Avin_09360	C1DMZ5	Avin_09360	-0.085	0.6612	0.7744	2,4-dihydroxyhept-2-ene-1,7-dioic acid aldolase, HpcH/HpaI family	Not significant
Avin_01090	C1DG49	Avin_01090	-0.0852	0.7192	0.8184	oligopeptidase A (EC 3.4.24.70)	Not significant
rpsC	C1DKL9	Avin_06310	-0.0878	0.6426	0.7597	Small ribosomal subunit protein uS3	Not significant
pta-3	C1DGM7	Avin_44020	-0.0883	0.7989	0.8707	Phosphate acetyltransferase	Not significant
prs	C1DEV5	Avin_41520	-0.0902	0.7459	0.8375	Ribose-phosphate pyrophosphokinase (RPPK) (EC 2.7.6.1) (5-phospho-D-ribosyl alpha-1-diphosphate synthase) (Phosphoribosyl diphosphate synthase) (Phosphoribosyl pyrophosphate synthase) (P-Rib-PP synthase) (PRPP synthase) (PRPPase)	Not significant
cbpA	C1DH73	Avin_02190	-0.0939	0.7288	0.8244	Chaperone protein CbpA	Not significant
Avin_03910	C1DIF2	Avin_03910	-0.0973	0.5238	0.6595	Esterase, poly(3-hydroxybutyrate) depolymerase	Not significant
purT	C1DDZ2	Avin_39610	-0.0979	0.558	0.6909	Formate-dependent phosphoribosylglycinamide formyltransferase (EC 6.3.1.21) (5'-phosphoribosylglycinamide transformylase 2) (Formate-dependent GAR transformylase) (GAR transformylase 2) (GART 2) (Non-folate glycinamide ribonucleotide transformylase) (Phosphoribosylglycinamide formyltransferase 2)	Not significant
Avin_17200	C1DSH8	Avin_17200	-0.0983	0.4339	0.5829	CRISPR-associated protein, CT1975	Not significant
tsf	C1DSU5	Avin_38980	-0.0995	0.5932	0.7157	Elongation factor Ts (EF-Ts)	Not significant
grpE	C1DFM4	Avin_42980	-0.1	0.506	0.6451	Protein GrpE (HSP-70 cofactor)	Not significant
Avin_00020	C1DFU3	Avin_00020	-0.1034	0.7221	0.8205	Beta sliding clamp	Not significant
Avin_12870	C1DQ61	Avin_12870	-0.1045	0.6723	0.7827	Organic solvent tolerance ABC efflux transporter, substrate binding protein	Not significant
suhB	C1DE72	Avin_40440	-0.1048	0.6871	0.7938	Inositol-1-monophosphatase (EC 3.1.3.25)	Not significant
rplA	C1DKK2	Avin_06130	-0.1054	0.5698	0.6998	Large ribosomal subunit protein uL1 (50S ribosomal protein L1)	Not significant
Avin_05750	C1DKG5	Avin_05750	-0.1075	0.6271	0.7472	Alanine dehydrogenase (EC 1.4.1.1)	Not significant
Avin_07420	C1DLP0	Avin_07420	-0.1089	0.4659	0.611	Zinc-containing alcohol dehydrogenase superfamily	Not significant
sucB	C1DM55	Avin_29760	-0.1107	0.4661	0.611	Dihydrolipoyllysine-residue succinyltransferase component of 2-oxoglutarate dehydrogenase complex (EC 2.3.1.61) (2-oxoglutarate dehydrogenase complex component E2)	Not significant
ppiD	C1DHF5	Avin_23620	-0.1142	0.5036	0.6435	Periplasmic chaperone PpiD (Periplasmic folding chaperone)	Not significant
groES	C1DQC1	Avin_13470	-0.115	0.6262	0.7472	Co-chaperonin GroES (10 kDa chaperonin) (Chaperonin-10) (Cpn10)	Not significant
Avin_13620	C1DQR1	Avin_13620	-0.1183	0.5729	0.7014	YgfZ-like protein	Not significant
Avin_44620	C1DGT4	Avin_44620	-0.1208	0.6579	0.7718	FAD dependent oxidoreductase	Not significant
nusA	C1DFL0	Avin_42830	-0.1211	0.5322	0.6666	Transcription termination/antitermination protein NusA	Not significant
Avin_15030	C1DRI0	Avin_15030	-0.1312	0.4099	0.5566	Cysteine desulfurase protein	Not significant
glcB	C1DKI2	Avin_05920	-0.132	0.5962	0.7183	Malate synthase G (EC 2.3.3.9)	Not significant
phoU	C1DK52	Avin_48560	-0.1326	0.5654	0.6956	Phosphate-specific transport system accessory protein PhoU	Not significant
fabI	C1DM48	Avin_29690	-0.1336	0.5749	0.7027	Enoyl-[acyl-carrier-protein] reductase [NADH] (EC 1.3.1.9)	Not significant
tuf	C1DKJ8	Avin_06090 Avin_06230	-0.1348	0.3459	0.4879	Elongation factor Tu (EF-Tu) (EC 3.6.5.3)	Not significant
Avin_35160	C1DQM9	Avin_35160	-0.1349	0.4569	0.6041	Zinc-containing alcohol dehydrogenase-like protein	Not significant
rpsU	C1DIY4	Avin_46980	-0.1351	0.5151	0.6516	Small ribosomal subunit protein bS21 (30S ribosomal protein S21)	Not significant
accB	C1DLJ8	Avin_06960	-0.143	0.6826	0.7904	Biotin carboxyl carrier protein of acetyl-CoA carboxylase	Not significant
Avin_34340	C1DQE7	Avin_34340	-0.1435	0.5313	0.6665	2-dehydro-3-deoxy-phosphogluconate aldolase (EC 4.1.2.14)	Not significant
Avin_07130	C1DLL5	Avin_07130	-0.1446	0.5354	0.6691	Exo-1,3-beta-glucanase D	Not significant
apbC	C1DEF5	Avin_19290	-0.1492	0.4631	0.6091	Iron-sulfur cluster carrier protein	Not significant
tig	C1DHE8	Avin_23550	-0.1531	0.3443	0.4867	Trigger factor (TF) (EC 5.2.1.8) (PPIase)	Not significant
Avin_06670	C1DLH0	Avin_06670	-0.1553	0.4158	0.5605	Thioredoxin	Not significant
Avin_05490	C1DKD9	Avin_05490	-0.1567	0.5817	0.7074	NUDIX hydrolase	Not significant
Avin_44640	C1DGT6	Avin_44640	-0.1576	0.7768	0.8607	Cation transport ATPase	Not significant
ilvD	C1DI94	Avin_03310	-0.1594	0.5299	0.6659	Dihydroxy-acid dehydratase (DAD) (EC 4.2.1.9)	Not significant
hisG	C1DQ66	Avin_12920	-0.1604	0.5083	0.6452	ATP phosphoribosyltransferase (ATP-PRT) (ATP-PRTase) (EC 2.4.2.17)	Not significant
Avin_01550	C1DH12	Avin_01550	-0.1692	0.3196	0.4612	Heavy-metal chelation domain-containing protein	Not significant
Avin_29460	C1DM26	Avin_29460	-0.1703	0.5901	0.7148	Glycosyl transferase, group 1	Not significant
Avin_48300	C1DK28	Avin_48300	-0.1722	0.3623	0.5045	Fumarylacetoacetate (FAA) hydrolase family protein	Not significant
ftsA	C1DQA3	Avin_13290	-0.1724	0.3811	0.5249	Cell division protein FtsA	Not significant
nqrF	C1DR07	Avin_14640	-0.176	0.2996	0.4412	Na(+)-translocating NADH-quinone reductase subunit F (Na(+)-NQR subunit F) (Na(+)-translocating NQR subunit F) (EC 7.2.1.1) (NQR complex subunit F) (NQR-1 subunit F)	Not significant
Avin_01360	C1DGZ4	Avin_01360	-0.1781	0.2795	0.4176	Uncharacterized protein	Not significant
Avin_22370	C1DGB7	Avin_22370	-0.1795	0.5444	0.6785	Protein tas	Not significant
hisS	C1DE56	Avin_40280	-0.1868	0.4512	0.5981	Histidine--tRNA ligase (EC 6.1.1.21) (Histidyl-tRNA synthetase) (HisRS)	Not significant
Avin_34730	C1DQI6	Avin_34730	-0.1882	0.424	0.5706	Uncharacterized protein	Not significant
Avin_01240	C1DGY4	Avin_01240	-0.1886	0.3544	0.4959	OprE-like outer membrane porin	Not significant
Avin_47030	C1DIY9	Avin_47030	-0.1889	0.6395	0.7572	LemA family protein	Not significant
Avin_27960	C1DKW6	Avin_27960	-0.1892	0.4472	0.5955	Methyl accepting chemotaxis sensory transducer	Not significant
atpF	C1DND7	Avin_52200	-0.1893	0.3849	0.5282	ATP synthase subunit b (ATP synthase F(0) sector subunit b) (ATPase subunit I) (F-type ATPase subunit b) (F-ATPase subunit b)	Not significant
Avin_41110	C1DER5	Avin_41110	-0.1899	0.2999	0.4412	Peptidyl-prolyl cis-trans isomerase (EC 5.2.1.8)	Not significant
Avin_46790	C1DIW5	Avin_46790	-0.1903	0.6262	0.7472	Phosphotransferase	Not significant
atpD	C1DND3	Avin_52160	-0.1911	0.1594	0.28	ATP synthase subunit beta (EC 7.1.2.2) (ATP synthase F1 sector subunit beta) (F-ATPase subunit beta)	Not significant
Avin_10010	C1DNL7	Avin_10010	-0.1911	0.2227	0.3539	DEAD/DEAH box ATP-dependent RNA helicase	Not significant
lysC	C1DQF8	Avin_34450	-0.195	0.3096	0.4501	Aspartokinase (EC 2.7.2.4)	Not significant
rplT	C1DF45	Avin_20450	-0.1973	0.44	0.5889	Large ribosomal subunit protein bL20 (50S ribosomal protein L20)	Not significant
hflK	C1DLQ4	Avin_07560	-0.1974	0.3678	0.5097	Protein HflK	Not significant
gatC	C1DQ38	Avin_12640	-0.2031	0.7084	0.8098	Aspartyl/glutamyl-tRNA(Asn/Gln) amidotransferase subunit C (Asp/Glu-ADT subunit C) (EC 6.3.5.-)	Not significant
ilvE	C1DGV9	Avin_44880	-0.2039	0.3548	0.4959	Branched-chain-amino-acid aminotransferase (BCAT) (EC 2.6.1.42)	Not significant
murF	C1DQ95	Avin_13210	-0.2042	0.5729	0.7014	UDP-N-acetylmuramoyl-tripeptide--D-alanyl-D-alanine ligase (EC 6.3.2.10) (D-alanyl-D-alanine-adding enzyme)	Not significant
speC	C1DQ07	Avin_12320	-0.2044	0.1209	0.2266	ornithine decarboxylase (EC 4.1.1.17)	Not significant
pckA	C1DKD5	Avin_05450	-0.205	0.3208	0.462	Phosphoenolpyruvate carboxykinase (ATP) (PCK) (PEP carboxykinase) (PEPCK) (EC 4.1.1.49)	Not significant
rpsB	C1DSU6	Avin_38990	-0.2068	0.4035	0.5495	Small ribosomal subunit protein uS2 (30S ribosomal protein S2)	Not significant
talB-3	C1DP74	Avin_32700	-0.2129	0.1874	0.3168	Transaldolase (EC 2.2.1.2)	Not significant
eftA2	C1DRJ6	Avin_15190	-0.2133	0.1869	0.3167	Electron transfer flavoprotein subunit alpha (Electron transfer flavoprotein large subunit)	Not significant
Avin_05740	C1DKG4	Avin_05740	-0.2139	0.6239	0.7472	Integral membrane protein, band 7 family	Not significant
ndh	C1DPJ4	Avin_12000	-0.2144	0.1788	0.3077	Uncoupled NADH:quinone oxidoreductase	Not significant
purM	C1DRW0	Avin_36890	-0.2184	0.2329	0.3675	Phosphoribosylformylglycinamidine cyclo-ligase (EC 6.3.3.1) (AIR synthase) (AIRS) (Phosphoribosyl-aminoimidazole synthetase)	Not significant
nrdA	C1DPR2	Avin_33290	-0.2208	0.1041	0.2006	Ribonucleoside-diphosphate reductase (EC 1.17.4.1)	Not significant
fabZ	C1DST5	Avin_38880	-0.2246	0.3723	0.5147	3-hydroxyacyl-[acyl-carrier-protein] dehydratase FabZ (EC 4.2.1.59) ((3R)-hydroxymyristoyl-[acyl-carrier-protein] dehydratase) ((3R)-hydroxymyristoyl-ACP dehydrase) (Beta-hydroxyacyl-ACP dehydratase)	Not significant
cysB	C1DGJ1	Avin_23140	-0.2248	0.2972	0.4398	LysR family transcriptional regulator protein	Not significant
fabB	C1DLY8	Avin_29060	-0.2265	0.3474	0.4882	3-oxoacyl-[acyl-carrier-protein] synthase 1 (EC 2.3.1.41) (3-oxoacyl-[acyl-carrier-protein] synthase I) (Beta-ketoacyl-ACP synthase I)	Not significant
Avin_45920	C1DHW9	Avin_45920	-0.2278	0.2366	0.3695	3-methylmercaptopropionyl-CoA dehydrogenase (EC 1.3.99.41)	Not significant
argS	C1DHR7	Avin_45360	-0.2287	0.3276	0.469	Arginine--tRNA ligase (EC 6.1.1.19) (Arginyl-tRNA synthetase) (ArgRS)	Not significant
Avin_11510	C1DPE8	Avin_11510	-0.233	0.2162	0.3476	Short-chain dehydrogenase/reductase SDR	Not significant
Avin_33900	C1DPW9	Avin_33900	-0.2331	0.3391	0.4801	Aldo/Keto reductase with a Twin-arginine translocation pathway signal	Not significant
gabT	C1DIV3	Avin_46670	-0.2355	0.4456	0.5945	4-aminobutyrate transaminase	Not significant
Avin_50820	C1DM92	Avin_50820	-0.2418	0.1316	0.2418	DUF796 family protein	Not significant
ilvI	C1DFH9	Avin_42520	-0.2458	0.4117	0.558	Acetolactate synthase (EC 2.2.1.6)	Not significant
Avin_16870	C1DSE6	Avin_16870	-0.2462	0.4141	0.5593	Glucose/ribitol dehydrogenase family protein	Not significant
Avin_14040	C1DQU8	Avin_14040	-0.2504	0.1494	0.2639	Glutaredoxin	Not significant
nnrE	C1DLP7	Avin_07490	-0.2555	0.1885	0.3172	Bifunctional NAD(P)H-hydrate repair enzyme (Nicotinamide nucleotide repair protein) [Includes: ADP-dependent (S)-NAD(P)H-hydrate dehydratase (EC 4.2.1.136) (ADP-dependent NAD(P)HX dehydratase); NAD(P)H-hydrate epimerase (EC 5.1.99.6)]	Not significant
proS	C1DRG4	Avin_36750	-0.2568	0.211	0.3436	Proline--tRNA ligase (EC 6.1.1.15) (Prolyl-tRNA synthetase) (ProRS)	Not significant
Avin_35210	C1DQN4	Avin_35210	-0.2586	0.1648	0.2883	Peptidyl-prolyl cis-trans isomerase (EC 5.2.1.8)	Not significant
Avin_44410	C1DGR3	Avin_44410	-0.2589	0.368	0.5097	Aspartyl/Asparaginyl beta-hydroxylase family protein	Not significant
hemL	C1DMY5	Avin_09260	-0.2603	0.4421	0.5907	Glutamate-1-semialdehyde 2,1-aminomutase (GSA) (EC 5.4.3.8) (Glutamate-1-semialdehyde aminotransferase) (GSA-AT)	Not significant
metZ	C1DQC7	Avin_34140	-0.2626	0.1117	0.212	O-succinylhomoserine sulfhydrylase (OSH sulfhydrylase) (OSHS sulfhydrylase) (EC 2.5.1.-)	Not significant
ppc	C1DSX7	Avin_39300	-0.2635	0.2143	0.3467	Phosphoenolpyruvate carboxylase (PEPC) (PEPCase) (EC 4.1.1.31)	Not significant
leuA	C1DFH2	Avin_42440	-0.2644	0.2223	0.3539	2-isopropylmalate synthase (EC 2.3.3.13) (Alpha-IPM synthase) (Alpha-isopropylmalate synthase)	Not significant
Avin_52060	C1DMK4	Avin_52060	-0.2665	0.4384	0.5879	Transmembrane protein	Not significant
argJ	C1DQA9	Avin_13350	-0.2761	0.276	0.4152	Arginine biosynthesis bifunctional protein ArgJ [Cleaved into: Arginine biosynthesis bifunctional protein ArgJ alpha chain; Arginine biosynthesis bifunctional protein ArgJ beta chain] [Includes: Glutamate N-acetyltransferase (EC 2.3.1.35) (Ornithine acetyltransferase) (OATase) (Ornithine transacetylase); Amino-acid acetyltransferase (EC 2.3.1.1) (N-acetylglutamate synthase) (AGSase)]	Not significant
hfq	C1DLQ2	Avin_07540	-0.2779	0.04102	0.09946	RNA-binding protein Hfq	Not significant
glxI	C1DEE5	Avin_19190	-0.2854	0.3316	0.4722	Lactoylglutathione lyase (EC 4.4.1.5) (Glyoxalase I)	Not significant
Avin_00060	C1DFU7	Avin_00060	-0.29	0.5074	0.6451	Dyp-type peroxidase protein	Not significant
Avin_12830	C1DQ57	Avin_12830	-0.2901	0.5235	0.6595	3-deoxy-D-manno-octulosonate 8-phosphate phosphatase KdsC (EC 3.1.3.45) (KDO 8-P phosphatase)	Not significant
spuA	C1DK82	Avin_48870	-0.2948	0.3247	0.4667	gamma-glutamyl-gamma-aminobutyrate hydrolase (EC 3.5.1.94)	Not significant
rpoN	C1DQ53	Avin_12790	-0.2952	0.4816	0.6227	RNA polymerase sigma-54 factor	Not significant
hoxQ	C1DLE8	Avin_50530	-0.299	0.297	0.4398	Hydrogenase expression/formation protein HoxQ	Not significant
Avin_52330	C1DNE7	Avin_52330	-0.3008	0.2412	0.3743	Type III restriction enzyme, res subunit	Not significant
Avin_10680	C1DNT3	Avin_10680	-0.3008	0.1881	0.3172	3-sulfinopropanoyl-CoA desulfinase (EC 1.3.8.10) (EC 3.13.1.4) (3-sulfinopropionyl coenzyme A desulfinase) (Cyclohex-1-ene-1-carbonyl-CoA dehydrogenase)	Not significant
hflD	C1DL07	Avin_28370	-0.3038	0.2362	0.3695	High frequency lysogenization protein HflD homolog	Not significant
ribH	C1DLH8	Avin_06750	-0.3059	0.4039	0.5495	6,7-dimethyl-8-ribityllumazine synthase (DMRL synthase) (LS) (Lumazine synthase) (EC 2.5.1.78)	Not significant
ilvH	C1DFH8	Avin_42510	-0.3085	0.1821	0.3119	Acetolactate synthase small subunit (AHAS) (ALS) (EC 2.2.1.6) (Acetohydroxy-acid synthase small subunit)	Not significant
mtnA	C1DRQ7	Avin_15800	-0.3116	0.3846	0.5282	Methylthioribose-1-phosphate isomerase (M1Pi) (MTR-1-P isomerase) (EC 5.3.1.23) (S-methyl-5-thioribose-1-phosphate isomerase)	Not significant
Avin_47330	C1DJ19	Avin_47330	-0.3122	0.3293	0.4698	Xaa-Pro aminopeptidase (EC 3.4.11.9) (Aminopeptidase P II) (X-Pro aminopeptidase)	Not significant
nifU	C1DH18	Avin_01620	-0.3277	0.06028	0.1326	Nitrogen fixation protein NifU	Not significant
thiE	C1DMY6	Avin_09270	-0.3281	0.5138	0.651	Thiamine-phosphate synthase (TP synthase) (TPS) (EC 2.5.1.3) (Thiamine-phosphate pyrophosphorylase) (TMP pyrophosphorylase) (TMP-PPase)	Not significant
mosB	P84253	Avin_43210	-0.3284	0.05815	0.1294	Molybdenum storage protein subunit beta (Mo storage protein subunit beta) (MoSto subunit beta)	Not significant
Avin_07360	C1DLN4	Avin_07360	-0.3288	0.3908	0.5354	Short-chain dehydrogenase/reductase SDR	Not significant
nuoF	C1DL18	Avin_28480	-0.3318	0.09606	0.19	NADH-quinone oxidoreductase subunit F (EC 7.1.1.-)	Not significant
gatB	C1DQ36	Avin_12610	-0.3345	0.3033	0.4443	Aspartyl/glutamyl-tRNA(Asn/Gln) amidotransferase subunit B (Asp/Glu-ADT subunit B) (EC 6.3.5.-)	Not significant
trpD	C1DHY8	Avin_46120	-0.3367	0.2475	0.3803	Anthranilate phosphoribosyltransferase (EC 2.4.2.18)	Not significant
tktA-3	C1DKE7	Avin_05570	-0.3391	0.09457	0.1889	Transketolase (EC 2.2.1.1)	Not significant
mqo	C1DET7	Avin_41330	-0.3438	0.01075	0.03795	Probable malate:quinone oxidoreductase (EC 1.1.5.4) (MQO) (Malate dehydrogenase [quinone])	Not significant
fruK	C1DPZ5	Avin_12200	-0.3468	0.09674	0.1907	Phosphofructokinase	Not significant
metK	C1DKE3	Avin_05530	-0.3507	0.1407	0.2543	S-adenosylmethionine synthase (AdoMet synthase) (EC 2.5.1.6) (MAT) (Methionine adenosyltransferase)	Not significant
rpoD	C1DIY6	Avin_47000	-0.3514	0.06646	0.1427	RNA polymerase sigma factor RpoD (Sigma-70)	Not significant
argC	C1DHY0	Avin_46040	-0.3517	0.1484	0.2636	N-acetyl-gamma-glutamyl-phosphate reductase (AGPR) (EC 1.2.1.38) (N-acetyl-glutamate semialdehyde dehydrogenase) (NAGSA dehydrogenase)	Not significant
Avin_15740	C1DRQ1	Avin_15740	-0.3518	0.1013	0.1972	Short-chain dehydrogenase/reductase SDR	Not significant
pheT	C1DF47	Avin_20470	-0.3523	0.1322	0.2424	Phenylalanine--tRNA ligase beta subunit (EC 6.1.1.20) (Phenylalanyl-tRNA synthetase beta subunit) (PheRS)	Not significant
Avin_44380	C1DGR0	Avin_44380	-0.3543	0.1587	0.2794	Aspartyl/Asparaginyl beta-hydroxylase family protein	Not significant
pepA	C1DPG2	Avin_11650	-0.3545	0.005939	0.02385	Probable cytosol aminopeptidase (EC 3.4.11.1) (Leucine aminopeptidase) (LAP) (EC 3.4.11.10) (Leucyl aminopeptidase)	Not significant
nadE	C1DPI8	Avin_11920	-0.3564	0.1433	0.2568	Glutamine-dependent NAD(+) synthetase (EC 6.3.5.1) (NAD(+) synthase [glutamine-hydrolyzing])	Not significant
acnB	C1DHE0	Avin_23470	-0.368	0.01541	0.04947	Aconitate hydratase B (EC 4.2.1.3) (EC 4.2.1.99) (2-methylisocitrate dehydratase)	Not significant
flhF	C1DKW0	Avin_27900	-0.3747	0.2684	0.4075	Flagellar biosynthesis protein FlhF	Not significant
aroA	C1DRR2	Avin_15850	-0.3758	0.4825	0.6228	3-phosphoshikimate 1-carboxyvinyltransferase (EC 2.5.1.19) (5-enolpyruvylshikimate-3-phosphate synthase) (EPSP synthase) (EPSPS)	Not significant
ccoP	C1DEM0	Avin_19980	-0.3781	0.02881	0.07755	Cbb3-type cytochrome c oxidase subunit	Not significant
fabG	C1DRG9	Avin_14920	-0.3785	0.1455	0.2598	3-oxoacyl-[acyl-carrier-protein] reductase (EC 1.1.1.100)	Not significant
Avin_25860	C1DJJ6	Avin_25860	-0.3795	0.4786	0.621	Aldo/keto reductase protein	Not significant
Avin_50630	C1DLF8	Avin_50630	-0.3809	0.1416	0.2553	Sensory/regulatory protein RpfC (EC 2.7.13.3)	Not significant
glmS	C1DMI7	Avin_51890	-0.3817	0.1357	0.2471	Glutamine--fructose-6-phosphate aminotransferase [isomerizing] (EC 2.6.1.16) (D-fructose-6-phosphate amidotransferase) (GFAT) (Glucosamine-6-phosphate synthase) (Hexosephosphate aminotransferase) (L-glutamine--D-fructose-6-phosphate amidotransferase)	Not significant
leuD	C1DQE0	Avin_34270	-0.3821	0.04825	0.113	3-isopropylmalate dehydratase small subunit (EC 4.2.1.33) (Alpha-IPM isomerase) (IPMI) (Isopropylmalate isomerase)	Not significant
Avin_17220	C1DSI0	Avin_17220	-0.3884	0.137	0.2481	CRISPR-associated protein, CT1974	Not significant
fba	C1DKF0	Avin_05600	-0.3917	0.08889	0.1794	Fructose-1,6-bisphosphate aldolase (FBP aldolase) (EC 4.1.2.13)	Not significant
Avin_40270	C1DE55	Avin_40270	-0.3932	0.07894	0.1646	Ancillary SecYEG translocon subunit	Not significant
pgk	C1DKE9	Avin_05590	-0.3948	0.05364	0.1231	Phosphoglycerate kinase (EC 2.7.2.3)	Not significant
pfpI	M9YCH9		-0.3958	0.09554	0.19	Cysteine peptidase PfpI protein	Not significant
trpB	C1DH66	Avin_02120	-0.3974	0.3492	0.4899	Tryptophan synthase beta chain (EC 4.2.1.20)	Not significant
purA	C1DLQ8	Avin_07600	-0.4018	0.08805	0.1782	Adenylosuccinate synthetase (AMPSase) (AdSS) (EC 6.3.4.4) (IMP--aspartate ligase)	Not significant
Avin_22620	C1DGE2	Avin_22620	-0.4041	0.02556	0.07081	Glutathione S-transferase protein	Not significant
ubiB	C1DHS4	Avin_45430	-0.4049	0.1027	0.1993	Probable protein kinase UbiB (EC 2.7.-.-) (Ubiquinone biosynthesis protein UbiB)	Not significant
mazG	C1DRW6	Avin_36950	-0.4059	0.1947	0.3236	Nucleoside triphosphate pyrophosphohydrolase (EC 3.6.1.8)	Not significant
edd-1	C1DRP5	Avin_15680	-0.4102	0.2176	0.3484	Phosphogluconate dehydratase (EC 4.2.1.12)	Not significant
Avin_12990	C1DQ73	Avin_12990	-0.4145	0.5593	0.6913	Z-ring associated protein G (Cell division protein ZapG)	Not significant
Avin_27080	C1DJW3	Avin_27080	-0.4146	0.08515	0.1747	PHB de-polymerase	Not significant
serB	C1DLN9	Avin_07410	-0.4166	0.2513	0.3853	Phosphoserine phosphatase (EC 3.1.3.3) (O-phosphoserine phosphohydrolase)	Not significant
cysM	C1DRX9	Avin_37080	-0.4225	0.07111	0.1506	Cysteine synthase (EC 2.5.1.47)	Not significant
gatA	C1DQ37	Avin_12630	-0.4234	0.02806	0.07606	Glutamyl-tRNA(Gln) amidotransferase subunit A (Glu-ADT subunit A) (EC 6.3.5.7)	Not significant
guaB	C1DE04	Avin_39730	-0.4279	0.07304	0.1536	Inosine-5'-monophosphate dehydrogenase (IMP dehydrogenase) (IMPD) (IMPDH) (EC 1.1.1.205)	Not significant
dapA	C1DQP7	Avin_35340	-0.4283	0.05523	0.1255	4-hydroxy-tetrahydrodipicolinate synthase (HTPA synthase) (EC 4.3.3.7)	Not significant
glmM	C1DFL3	Avin_42860	-0.4295	0.1057	0.203	Phosphoglucosamine mutase (EC 5.4.2.10)	Not significant
lipA	C1DMR1	Avin_08460	-0.4336	0.1918	0.3206	Lipoyl synthase (EC 2.8.1.8) (Lip-syn) (LS) (Lipoate synthase) (Lipoic acid synthase) (Sulfur insertion protein LipA)	Not significant
ribB	C1DLH7	Avin_06740	-0.434	0.08197	0.17	3,4-dihydroxy-2-butanone 4-phosphate synthase (DHBP synthase) (EC 4.1.99.12)	Not significant
Avin_12760	C1DQ50	Avin_12760	-0.4401	0.305	0.4443	Nucleotide-binding protein Avin_12760	Not significant
murD	C1DQ97	Avin_13230	-0.4409	0.1996	0.3294	UDP-N-acetylmuramoylalanine--D-glutamate ligase (EC 6.3.2.9) (D-glutamic acid-adding enzyme) (UDP-N-acetylmuramoyl-L-alanyl-D-glutamate synthetase)	Not significant
nqrC	C1DR04	Avin_14610	-0.4424	0.009599	0.03554	Na(+)-translocating NADH-quinone reductase subunit C (Na(+)-NQR subunit C) (Na(+)-translocating NQR subunit C) (EC 7.2.1.1) (NQR complex subunit C) (NQR-1 subunit C)	Not significant
gyrB	C1DFU5	Avin_00040	-0.4438	0.1487	0.2636	DNA gyrase subunit B (EC 5.6.2.2)	Not significant
uup	C1DQV9	Avin_14160	-0.4442	0.3186	0.461	ATP-binding protein Uup (EC 3.6.1.-)	Not significant
Avin_46890	C1DIX5	Avin_46890	-0.4446	0.01056	0.03762	SpoVR-like protein	Not significant
Avin_39420	C1DSY8	Avin_39420	-0.4497	0.02225	0.06396	Tellurite resistance TerB family protein	Not significant
nusG	C1DKK0	Avin_06110	-0.4501	0.03435	0.08809	Transcription termination/antitermination protein NusG	Not significant
Avin_12530	C1DQ28	Avin_12530	-0.4525	0.1987	0.3285	Periplasmic/secreted protein	Not significant
proA	C1DMQ0	Avin_08350	-0.4578	0.04199	0.1008	Gamma-glutamyl phosphate reductase (GPR) (EC 1.2.1.41) (Glutamate-5-semialdehyde dehydrogenase) (Glutamyl-gamma-semialdehyde dehydrogenase) (GSA dehydrogenase)	Not significant
mosA	P84308	Avin_43200	-0.4585	0.002121	0.01087	Molybdenum storage protein subunit alpha (Mo storage protein subunit alpha) (MoSto subunit alpha)	Not significant
obg	C1DEA4	Avin_40770	-0.4592	0.1434	0.2568	GTPase Obg (EC 3.6.5.-) (GTP-binding protein Obg)	Not significant
fadA	C1DQY8	Avin_14450	-0.4635	0.01836	0.05618	acetyl-CoA C-acyltransferase (EC 2.3.1.16)	Not significant
Avin_39350	C1DSY2	Avin_39350	-0.4649	0.3587	0.5005	TIGR00266 family protein	Not significant
nifD	C1DGZ7	Avin_01390	-0.4651	0.03085	0.08186	Nitrogenase protein alpha chain (EC 1.18.6.1)	Not significant
nifS	C1DH19	Avin_01630	-0.467	0.006315	0.02483	Cysteine desulfurase (EC 2.8.1.7) (Nitrogenase metalloclusters biosynthesis protein NifS)	Not significant
rpmB	C1DK04	Avin_48050	-0.472	0.0986	0.1929	Large ribosomal subunit protein bL28 (50S ribosomal protein L28)	Not significant
aroB	C1DHQ5	Avin_45240	-0.4725	0.05697	0.1272	3-dehydroquinate synthase (DHQS) (EC 4.2.3.4)	Not significant
ispG	C1DE57	Avin_40290	-0.4746	0.04702	0.1108	4-hydroxy-3-methylbut-2-en-1-yl diphosphate synthase (flavodoxin) (EC 1.17.7.3) (1-hydroxy-2-methyl-2-(E)-butenyl 4-diphosphate synthase)	Not significant
Avin_13410	C1DQB5	Avin_13410	-0.4749	0.2139	0.3467	Nucleotide-binding protein Avin_13410	Not significant
gor	C1DIK4	Avin_25010	-0.4752	0.04126	0.09973	Glutathione-disulfide reductase	Not significant
ptsP	C1DK21	Avin_48230	-0.4783	0.1299	0.2393	phosphoenolpyruvate--protein phosphotransferase (EC 2.7.3.9)	Not significant
leuC	C1DQE1	Avin_34280	-0.4787	0.0565	0.1267	3-isopropylmalate dehydratase large subunit (EC 4.2.1.33) (Alpha-IPM isomerase) (IPMI) (Isopropylmalate isomerase)	Not significant
Avin_04640	C1DJD4	Avin_04640	-0.4826	0.01819	0.05618	Carboxyl-terminal protease S41A	Not significant
Avin_14140	C1DQV7	Avin_14140	-0.484	0.2351	0.3693	Probable lipid kinase YegS-like (EC 2.7.1.-)	Not significant
Avin_49080	C1DKA2	Avin_49080	-0.4879	0.004368	0.01884	Aldehyde dehydrogenase	Not significant
Avin_01560	C1DH13	Avin_01560	-0.4901	0.03328	0.08638	Uncharacterized protein	Not significant
Avin_16730	C1DSD1	Avin_16730	-0.4993	0.127	0.2345	Glucose/ribitol dehydrogenase family protein	Not significant
thiG	C1DI61	Avin_02980	-0.5006	0.1901	0.3192	Thiazole synthase (EC 2.8.1.10)	Not significant
Avin_52090	C1DMK7	Avin_52090	-0.501	0.1265	0.2343	Virulence factor SrfB	Not significant
Avin_48620	C1DK58	Avin_48620	-0.5014	0.03257	0.08554	Putative glucose-6-phosphate 1-epimerase (EC 5.1.3.15)	Not significant
agaA	C1DEH1	Avin_19460	-0.503	0.06166	0.1353	Agarase	Not significant
murC	C1DQA0	Avin_13260	-0.5037	0.2174	0.3484	UDP-N-acetylmuramate--L-alanine ligase (EC 6.3.2.8) (UDP-N-acetylmuramoyl-L-alanine synthetase)	Not significant
gmhA	C1DQ86	Avin_13120	-0.5069	0.04684	0.1108	Phosphoheptose isomerase (EC 5.3.1.28) (Sedoheptulose 7-phosphate isomerase)	Not significant
ubiF	C1DJ17	Avin_47310	-0.5075	0.06254	0.1368	Ubiquinone biosynthesis hydroxylase UbiF protein	Not significant
pyrD	C1DDY1	Avin_18900	-0.51	0.1216	0.2273	Dihydroorotate dehydrogenase (quinone) (EC 1.3.5.2) (DHOdehase) (DHOD) (DHODase) (Dihydroorotate oxidase)	Not significant
hemB	C1DJ31	Avin_47450	-0.5117	0.009485	0.03529	Delta-aminolevulinic acid dehydratase (EC 4.2.1.24)	Not significant
infB	C1DFK9	Avin_42820	-0.5151	0.05425	0.124	Translation initiation factor IF-2	Not significant
Avin_18740	C1DDW5	Avin_18740	-0.5173	0.0007316	0.005003	Acetyl-CoA hydrolase/transferase	Not significant
fumC	C1DQK1	Avin_34880	-0.5175	0.1979	0.328	Fumarate hydratase class II (Fumarase C) (EC 4.2.1.2) (Aerobic fumarase) (Iron-independent fumarase)	Not significant
rne	C1DR24	Avin_14810	-0.5177	0.001708	0.009534	Ribonuclease E (RNase E) (EC 3.1.26.12)	Not significant
tldE	C1DQ48	Avin_12740	-0.5178	0.05657	0.1267	Peptidase U62, modulator of DNA gyrase activity	Not significant
nadC	C1DPK6	Avin_12110	-0.5186	0.05654	0.1267	Probable nicotinate-nucleotide pyrophosphorylase [carboxylating] (EC 2.4.2.19) (Quinolinate phosphoribosyltransferase [decarboxylating])	Not significant
katG	C1DKH8	Avin_05880	-0.5196	0.001578	0.009145	Catalase-peroxidase (CP) (EC 1.11.1.21) (Peroxidase/catalase)	Not significant
pdxH	C1DEH4	Avin_19500	-0.5219	0.0007101	0.004945	Pyridoxine/pyridoxamine 5'-phosphate oxidase (EC 1.4.3.5) (PNP/PMP oxidase) (PNPOx) (Pyridoxal 5'-phosphate synthase)	Not significant
Avin_09040	C1DMW3	Avin_09040	-0.5266	0.1937	0.3231	Magnesium and cobalt efflux protein CorC	Not significant
Avin_19520	C1DEH6	Avin_19520	-0.5275	0.01898	0.05738	Outer membrane lipoprotein	Not significant
murE	C1DQ94	Avin_13200	-0.5299	0.004058	0.01822	UDP-N-acetylmuramoyl-L-alanyl-D-glutamate--2,6-diaminopimelate ligase (EC 6.3.2.13) (Meso-A2pm-adding enzyme) (Meso-diaminopimelate-adding enzyme) (UDP-MurNAc-L-Ala-D-Glu:meso-diaminopimelate ligase) (UDP-MurNAc-tripeptide synthetase) (UDP-N-acetylmuramyl-tripeptide synthetase)	Not significant
upp	C1DEU0	Avin_41360	-0.53	0.01824	0.05618	Uracil phosphoribosyltransferase (EC 2.4.2.9) (UMP pyrophosphorylase) (UPRTase)	Not significant
Avin_27860	C1DKV6	Avin_27860	-0.5327	0.03863	0.0955	Metal-dependent phosphohydrolase, HD domain protein	Not significant
Avin_03530	C1DIB6	Avin_03530	-0.535	0.00415	0.01842	Peptidase M16-like protein	Not significant
pheS	C1DF46	Avin_20460	-0.5363	0.2771	0.4156	Phenylalanine--tRNA ligase alpha subunit (EC 6.1.1.20) (Phenylalanyl-tRNA synthetase alpha subunit) (PheRS)	Not significant
oprG-2	C1DLG2	Avin_06590	-0.5442	0.09294	0.1861	OmpW family outer membrane porin	Not significant
iolA	C1DLA5	Avin_50080	-0.5512	0.3188	0.461	methylmalonate-semialdehyde dehydrogenase (CoA acylating) (EC 1.2.1.27)	Not significant
Avin_41140	C1DER8	Avin_41140	-0.5516	0.01366	0.04509	OmpA family protein	Not significant
Avin_22760	C1DGF6	Avin_22760	-0.5529	0.02667	0.07333	Ferritin, Dps family protein	Not significant
rhdA	C1DLP3	Avin_07450	-0.5529	0.1266	0.2343	Sulfurtransferase	Not significant
Avin_48690	C1DK64	Avin_48690	-0.553	0.04191	0.1008	Rhodanese-like protein with Ankyrin repeat	Not significant
mreB	C1DQ39	Avin_12650	-0.5568	0.01393	0.04576	Cell shape-determining protein MreB	Not significant
cobW	C1DEQ4	Avin_40980	-0.5641	0.06382	0.1384	Cobalamin synthesis protein	Not significant
zipA	C1DN28	Avin_30300	-0.5668	0.09257	0.1859	Cell division protein ZipA	Not significant
etfB2	C1DRJ5	Avin_15180	-0.5673	0.03526	0.0892	Electron transfer flavoprotein subunit beta (Electron transfer flavoprotein small subunit)	Not significant
Avin_14480	C1DQZ1	Avin_14480	-0.5724	0.08496	0.1747	PasA protein	Not significant
purF	C1DQC8	Avin_34150	-0.5728	0.01	0.0367	Amidophosphoribosyltransferase (ATase) (EC 2.4.2.14) (Glutamine phosphoribosylpyrophosphate amidotransferase) (GPATase)	Not significant
ureC	C1DNK4	Avin_09880	-0.5749	0.1863	0.3164	Urease subunit alpha (EC 3.5.1.5) (Urea amidohydrolase subunit alpha)	Not significant
fruA	C1DPZ6	Avin_12210	-0.5754	0.03149	0.08299	protein-N(pi)-phosphohistidine--D-fructose phosphotransferase (EC 2.7.1.202)	Not significant
ackA-1	C1DQG9	Avin_34560	-0.5756	0.01545	0.04947	Acetate kinase (EC 2.7.2.1) (Acetokinase)	Not significant
Avin_36880	C1DRV9	Avin_36880	-0.5768	0.006053	0.02393	DUF2066 domain-containing protein	Not significant
secB	C1DJD9	Avin_04700	-0.5794	0.08938	0.1799	Protein-export protein SecB	Not significant
Avin_04540	C1DJC4	Avin_04540	-0.5836	0.02545	0.07076	AsmA domain-containing protein	Not significant
lpxA	C1DST4	Avin_38870	-0.5867	0.01365	0.04509	Acyl-[acyl-carrier-protein]--UDP-N-acetylglucosamine O-acyltransferase (UDP-N-acetylglucosamine acyltransferase) (EC 2.3.1.129)	Not significant
pycB	C1DH60	Avin_02060	-0.5876	0.0006059	0.004422	Pyruvate carboxylase subunit B	Not significant
fruR	C1DPZ3	Avin_12180	-0.5892	0.001008	0.006481	Transcriptional regulator protein, LacI family	Not significant
ddl	C1DQA1	Avin_13270	-0.5983	0.1187	0.2231	D-alanine--D-alanine ligase (EC 6.3.2.4) (D-Ala-D-Ala ligase) (D-alanylalanine synthetase)	Not significant
amn	C1DMZ6	Avin_09370	-0.5997	0.02734	0.07464	AMP nucleosidase (EC 3.2.2.4)	Not significant
hemH	C1DEU1	Avin_41370	-0.6015	0.2763	0.4152	Ferrochelatase (EC 4.98.1.1) (Heme synthase) (Protoheme ferro-lyase)	Not significant
tldD	C1DQ46	Avin_12720	-0.6017	0.02027	0.05957	Peptidase U62, modulator of DNA gyrase activity	Not significant
tatA	C1DHS7	Avin_45460	-0.6045	0.07409	0.1549	Sec-independent protein translocase protein TatA	Not significant
purD	C1DLJ0	Avin_06880	-0.6057	0.02462	0.06905	Phosphoribosylamine--glycine ligase (EC 6.3.4.13) (GARS) (Glycinamide ribonucleotide synthetase) (Phosphoribosylglycinamide synthetase)	Not significant
fur	C1DFM6	Avin_43000	-0.6077	0.003738	0.01709	Ferric uptake regulation protein	Not significant
Avin_18070	C1DDP9	Avin_18070	-0.6089	0.1175	0.2214	ATPase, AAA superfamily	Not significant
serS	C1DKY8	Avin_28180	-0.6113	0.0009832	0.006433	Serine--tRNA ligase (EC 6.1.1.11) (Seryl-tRNA synthetase) (SerRS) (Seryl-tRNA(Ser/Sec) synthetase)	Not significant
Avin_03930	C1DJ66	Avin_03930	-0.6131	0.0698	0.1484	Phasin family protein	Not significant
glmU	C1DMJ0	Avin_51920	-0.6132	0.2583	0.3945	Bifunctional protein GlmU [Includes: UDP-N-acetylglucosamine pyrophosphorylase (EC 2.7.7.23) (N-acetylglucosamine-1-phosphate uridyltransferase); Glucosamine-1-phosphate N-acetyltransferase (EC 2.3.1.157)]	Not significant
prkA	C1DIX3	Avin_46870	-0.6136	0.0001173	0.00125	Serine protein kinase PrkA	Not significant
Avin_17570	C1DDJ9	Avin_17570	-0.6168	0.001077	0.00681	3-oxoadipate CoA-transferase (EC 2.8.3.6)	Not significant
Avin_46210	C1DHZ6	Avin_46210	-0.6202	0.08619	0.1763	ribose-phosphate diphosphokinase (EC 2.7.6.1)	Not significant
lysA	C1DJ55	Avin_47700	-0.6213	0.01442	0.04663	Diaminopimelate decarboxylase (DAP decarboxylase) (DAPDC) (EC 4.1.1.20)	Not significant
nuoM	C1DL25	Avin_28550	-0.6265	0.09917	0.1935	NADH-quinone oxidoreductase subunit M (NADH dehydrogenase I subunit M) (NDH-1 subunit M)	Not significant
Avin_12960	C1DQ70	Avin_12960	-0.6283	0.1156	0.2183	GTP cyclohydrolase 1 type 2 homolog	Not significant
aldA	C1DML5	Avin_08000	-0.6318	0.01808	0.05618	Aldehyde dehydrogenase (NAD+)	Not significant
hemF	C1DFW3	Avin_00220	-0.635	0.00543	0.02262	Oxygen-dependent coproporphyrinogen-III oxidase (CPO) (Coprogen oxidase) (Coproporphyrinogenase) (EC 1.3.3.3)	Not significant
ilvM	C1DRX7	Avin_37060	-0.635	0.01978	0.05876	GTP pyrophosphokinase ((p)ppGpp synthase) (ATP:GTP 3'-pyrophosphotransferase) (ppGpp synthase I)	Not significant
Avin_01760	C1DH31	Avin_01760	-0.6422	0.1479	0.2635	Thioesterase superfamily protein	Not significant
hisC	C1DRR1	Avin_15840	-0.6431	0.004954	0.02077	Histidinol-phosphate aminotransferase (EC 2.6.1.9) (Imidazole acetol-phosphate transaminase)	Not significant
Avin_04680	C1DJD7	Avin_04680	-0.645	0.04819	0.113	Rhodanese-like protein	Not significant
nifF	C1DH27	Avin_01710	-0.6527	0.001866	0.009911	Flavodoxin	Not significant
Avin_16010	C1DRS8	Avin_16010	-0.6547	0.05963	0.1316	Glycosyl transferase, family 2	Not significant
ureB	C1DNK5	Avin_09890	-0.6548	0.002879	0.01383	Urease subunit beta (EC 3.5.1.5) (Urea amidohydrolase subunit beta)	Not significant
cydB	C1DEL1	Avin_19880	-0.6556	0.3281	0.469	Cytochrome bd ubiquinol oxidase, subunit II	Not significant
Avin_37800	C1DS49	Avin_37800	-0.6629	0.01944	0.05814	NADH:flavin xenobiotic reductase	Not significant
actP	C1DQL6	Avin_35030	-0.6658	0.003221	0.01518	Cation/acetate symporter ActP (Acetate permease) (Acetate transporter ActP)	Not significant
Avin_08290	C1DMP4	Avin_08290	-0.6664	0.08691	0.1772	NAD(P)-binding domain-containing protein	Not significant
panC	C1DFJ9	Avin_42720	-0.6666	0.00139	0.008309	Pantothenate synthetase (PS) (EC 6.3.2.1) (Pantoate--beta-alanine ligase) (Pantoate-activating enzyme)	Not significant
trpC	C1DHY7	Avin_46110	-0.6685	0.0006455	0.004622	Indole-3-glycerol phosphate synthase (IGPS) (EC 4.1.1.48)	Not significant
murG	C1DQ99	Avin_13250	-0.6695	0.004214	0.01852	UDP-N-acetylglucosamine--N-acetylmuramyl-(pentapeptide) pyrophosphoryl-undecaprenol N-acetylglucosamine transferase (EC 2.4.1.227) (Undecaprenyl-PP-MurNAc-pentapeptide-UDPGlcNAc GlcNAc transferase)	Not significant
Avin_45600	C1DHT9	Avin_45600	-0.6737	0.06376	0.1384	Thioesterase	Not significant
lptB	C1DQ54	Avin_12800	-0.6815	0.007783	0.03014	Lipopolysaccharide export system ATP-binding protein LptB	Not significant
hscA	C1DE64	Avin_40360	-0.6821	0.009146	0.03437	Chaperone protein HscA homolog	Not significant
parB	C1DNE1	Avin_52240	-0.6879	0.2117	0.3441	Probable chromosome-partitioning protein ParB	Not significant
ffh	C1DDY8	Avin_39570	-0.6901	0.03757	0.09349	Signal recognition particle protein (EC 3.6.5.4) (Fifty-four homolog)	Not significant
uvrD	C1DFZ2	Avin_00520	-0.6969	0.06466	0.1398	DNA 3'-5' helicase (EC 5.6.2.4) (DNA 3'-5' helicase II)	Not significant
fruB	C1DPZ4	Avin_12190	-0.6994	0.002113	0.01087	phosphoenolpyruvate--protein phosphotransferase (EC 2.7.3.9)	Not significant
Avin_12690	C1DQ43	Avin_12690	-0.7062	0.02466	0.06905	Ribonuclease E/G	Not significant
metG	C1DEF4	Avin_19280	-0.7086	0.07124	0.1506	Methionine--tRNA ligase (EC 6.1.1.10) (Methionyl-tRNA synthetase) (MetRS)	Not significant
Avin_12850	C1DQ59	Avin_12850	-0.7095	0.003812	0.01733	Intermembrane phospholipid transport system ATP-binding protein MlaF	Not significant
hisZ	C1DLQ7	Avin_07590	-0.711	0.2014	0.3313	ATP phosphoribosyltransferase regulatory subunit	Not significant
Avin_34570	C1DQH0	Avin_34570	-0.715	0.007146	0.02796	Citrate lyase beta chain	Not significant
cheA	C1DHM6	Avin_24340	-0.7156	0.04008	0.09782	Chemotaxis protein CheA (EC 2.7.13.3)	Not significant
secG	C1DFL2	Avin_42850	-0.7166	0.01858	0.05642	Protein-export membrane protein SecG	Not significant
Avin_37840	C1DS53	Avin_37840	-0.7238	0.001442	0.008526	Imelysin-like domain-containing protein	Not significant
pyrR	C1DI76	Avin_03130	-0.7251	0.2717	0.4116	Pyrimidine biosynthesis regulatory protein, PyrR	Not significant
Avin_32900	C1DPM6	Avin_32900	-0.7293	0.2742	0.4138	Oligopeptidase B protein	Not significant
ftsZ	P77817		-0.7304	0.003666	0.01697	Cell division protein FtsZ	Not significant
Avin_32860	C1DPM2	Avin_32860	-0.7342	0.02294	0.06532	ATPase, AAA family protein	Not significant
Avin_15420	C1DRL9	Avin_15420	-0.7362	0.06884	0.1468	Glutamate-pyruvate aminotransferase AlaA (EC 2.6.1.2)	Not significant
Avin_00380	C1DFX8	Avin_00380	-0.7382	0.0001185	0.00125	NAD(P)H dehydrogenase (quinone) (EC 1.6.5.2) (Flavoprotein WrbA) (NAD(P)H:quinone oxidoreductase) (NQO)	Not significant
nifK	C1DGZ8	Avin_01400	-0.7392	4.857e-05	0.0006115	Nitrogenase molybdenum-iron protein beta chain (EC 1.18.6.1) (Dinitrogenase)	Not significant
infC	C1DF43	Avin_20430	-0.743	0.01121	0.03901	Translation initiation factor IF-3	Not significant
ppx	C1DJ29	Avin_47430	-0.7436	0.01848	0.05634	Exopolyphosphatase (EC 3.6.1.11)	Not significant
trxA	C1DJ28	Avin_47420	-0.7447	0.001208	0.007518	Thioredoxin	Not significant
cas1	C1DNW8	Avin_31580	-0.7462	0.0044	0.01887	CRISPR-associated endonuclease Cas1 (EC 3.1.-.-)	Not significant
Avin_43450	C1DFS0	Avin_43450	-0.7525	0.001642	0.009371	ABC-type transport auxiliary lipoprotein component domain-containing protein	Not significant
petA	C1DQ80	Avin_13060	-0.7622	0.008727	0.03345	Ubiquinol-cytochrome c reductase iron-sulfur subunit (EC 7.1.1.8)	Not significant
exbB	C1DR17	Avin_14740	-0.7638	0.01181	0.04037	MotA/TolQ/ExbB proton channel	Not significant
Avin_31440	C1DNV4	Avin_31440	-0.7708	0.002764	0.01344	Hydrolase, isochorismatase family	Not significant
pyrB	C1DI75	Avin_03120	-0.7711	0.02013	0.05946	Aspartate carbamoyltransferase catalytic subunit (EC 2.1.3.2) (Aspartate transcarbamylase) (ATCase)	Not significant
nifH	C1DGZ6	Avin_01380	-0.7745	0.0008511	0.005617	Nitrogenase iron protein (EC 1.18.6.1) (Nitrogenase Fe protein) (Nitrogenase component II) (Nitrogenase reductase)	Not significant
dnaE	C1DST1	Avin_38840	-0.7835	0.01739	0.05498	DNA polymerase III subunit alpha (EC 2.7.7.7)	Not significant
ubiG	C1DRQ3	Avin_15760	-0.7875	0.02666	0.07333	Ubiquinone biosynthesis O-methyltransferase (2-polyprenyl-6-hydroxyphenol methylase) (EC 2.1.1.222) (3-demethylubiquinone 3-O-methyltransferase) (EC 2.1.1.64)	Not significant
ccoO	C1DEM2	Avin_20000	-0.7891	0.01421	0.0463	Cytochrome c oxidase, cbb3-type, subunit II	Not significant
Avin_18880	C1DDX9	Avin_18880	-0.794	0.001814	0.009903	Hydrolase, alpha/beta fold family	Not significant
acnA	C1DEM6	Avin_20040	-0.7974	0.02049	0.05957	Aconitate hydratase (Aconitase) (EC 4.2.1.3)	Not significant
dadA	C1DJZ7	Avin_47980	-0.8114	0.05368	0.1231	D-amino acid dehydrogenase (EC 1.4.99.-)	Not significant
ilvA	C1DK25	Avin_48270	-0.812	0.1094	0.208	L-threonine dehydratase (EC 4.3.1.19) (Threonine deaminase)	Not significant
tolB	C1DRF3	Avin_36640	-0.8145	0.0003447	0.002826	Tol-Pal system protein TolB	Not significant
atpG	C1DND4	Avin_52170	-0.818	0.008969	0.03404	ATP synthase gamma chain (ATP synthase F1 sector gamma subunit) (F-ATPase gamma subunit)	Not significant
Avin_18460	C1DDT7	Avin_18460	-0.818	0.01946	0.05814	Zinc-containing alcohol dehydrogenase superfamily protein	Not significant
Avin_17190	C1DSH7	Avin_17190	-0.8208	0.02042	0.05957	CRISPR-associated protein, Cse2 family	Not significant
Avin_14170	C1DQW0	Avin_14170	-0.8216	0.2723	0.4117	Universal stress protein	Not significant
xdhA	C1DGA9	Avin_22290	-0.8239	0.0683	0.146	Xanthine dehydrogenase, small subunit	Not significant
Avin_24750	C1DIH8	Avin_24750	-0.8263	0.001249	0.007707	Nitroreductase	Not significant
xdhB	C1DGA8	Avin_22280	-0.8296	0.006039	0.02393	Xanthine dehydrogenase, molybdopterin binding subunit	Not significant
Avin_48310	C1DK29	Avin_48310	-0.8317	0.01809	0.05618	D-2-hydroxyglutarate dehydrogenase (EC 1.1.99.39)	Not significant
hisD	C1DQ67	Avin_12930	-0.8374	0.0002362	0.002134	Histidinol dehydrogenase (HDH) (EC 1.1.1.23)	Not significant
ychF	C1DEV8	Avin_41550	-0.8376	0.01086	0.03797	Ribosome-binding ATPase YchF	Not significant
ompH	C1DST7	Avin_38900	-0.8398	0.003966	0.01792	Outer membrane chaperone Skp	Not significant
csd2	C1DNX0	Avin_31600	-0.8417	0.0003648	0.002945	CRISPR-associated protein Csd2	Not significant
Avin_44420	C1DGR4	Avin_44420	-0.8531	4.162e-05	0.000596	Uncharacterized protein	Not significant
thiO	C1DPI5	Avin_11880	-0.855	0.01571	0.05009	FAD-dependent glycine oxidase	Not significant
spuB	C1DK81	Avin_48860	-0.8584	0.01223	0.04144	Putative glutamine synthetase	Not significant
cspA	C1DSW5	Avin_39180	-0.8589	0.003278	0.01536	Cold-shock-like protein	Not significant
gyrA	C1DRQ8	Avin_15810	-0.8599	0.000618	0.004467	DNA gyrase subunit A (EC 5.6.2.2)	Not significant
Avin_12890	C1DQ63	Avin_12890	-0.8673	0.03564	0.08986	STAS family protein	Not significant
Avin_45230	C1DHQ4	Avin_45230	-0.8728	0.002508	0.01244	SPOR domain-containing protein	Not significant
Avin_35230	C1DQN6	Avin_35230	-0.8781	0.01064	0.03773	histidine kinase (EC 2.7.13.3)	Not significant
pyrC1	C1DI74	Avin_03110	-0.8787	0.03288	0.08576	Noncatalytic dihydroorotase-like protein	Not significant
deaD	C1DRL4	Avin_15370	-0.8793	0.01082	0.03797	ATP-dependent RNA helicase DeaD (EC 3.6.4.13) (Cold-shock DEAD box protein A)	Not significant
ubiE	C1DHS2	Avin_45410	-0.8839	0.0006734	0.004777	Ubiquinone/menaquinone biosynthesis C-methyltransferase UbiE (EC 2.1.1.163) (EC 2.1.1.201) (2-methoxy-6-polyprenyl-1,4-benzoquinol methylase) (Demethylmenaquinone methyltransferase)	Not significant
Avin_03370	C1DIA0	Avin_03370	-0.8856	0.01835	0.05618	ABC transporter, ATP binding component	Not significant
dnaJ	C1DFM2	Avin_42960	-0.8951	0.0004025	0.003182	Chaperone protein DnaJ	Not significant
argA	C1DJG1	Avin_04920	-0.8975	0.08439	0.174	Amino-acid acetyltransferase (EC 2.3.1.1) (N-acetylglutamate synthase) (AGS) (NAGS)	Not significant
aldH	C1DK02	Avin_48030	-0.9055	8.949e-05	0.0009844	Aldehyde dehydrogenase (NAD+)	Not significant
Avin_44010	C1DGM6	Avin_44010	-0.9094	0.01035	0.03724	Poly(3-hydroxybutyrate) depolymerase	Not significant
Avin_37680	C1DS37	Avin_37680	-0.9145	0.0004365	0.003381	DUF403 domain-containing protein	Not significant
ftsH	C1DMP2	Avin_08270	-0.9157	0.001689	0.009534	ATP-dependent zinc metalloprotease FtsH (EC 3.4.24.-)	Not significant
cas5d	C1DNX2	Avin_31620	-0.9262	0.0001808	0.001759	pre-crRNA processing endonuclease (EC 3.1.-.-)	Not significant
Avin_03540	C1DIB7	Avin_03540	-0.9271	0.001698	0.009534	DEAD-box ATP-dependent RNA helicase RhpA (EC 3.6.4.13)	Not significant
rnc	C1DQS2	Avin_13780	-0.933	0.003723	0.01709	Ribonuclease 3 (EC 3.1.26.3) (Ribonuclease III) (RNase III)	Not significant
parC	C1DFS1	Avin_43460	-0.9375	0.01326	0.04433	DNA topoisomerase 4 subunit A (EC 5.6.2.2) (Topoisomerase IV subunit A)	Not significant
Avin_21730	C1DFG4	Avin_21730	-0.9432	0.1031	0.1997	Oxidoreductase aldo/keto reductase family	Not significant
Avin_27090	C1DJW4	Avin_27090	-0.944	0.001129	0.007081	Pyrimidine/purine nucleotide 5'-monophosphate nucleosidase (EC 3.2.2.10) (EC 3.2.2.4) (AMP nucleosidase) (CMP nucleosidase) (GMP nucleosidase) (IMP nucleosidase) (UMP nucleosidase) (dTMP nucleosidase)	Not significant
Avin_18230	C1DDR5	Avin_18230	-0.9442	0.04418	0.1051	DUF904 domain-containing protein	Not significant
Avin_44310	C1DGQ4	Avin_44310	-0.9577	5.59e-06	0.0001326	Nucleotidyltransferase family protein	Not significant
cydA	C1DEL2	Avin_19890	-0.9594	0.002661	0.01303	Cytochrome bd ubiquinol oxidase, subunit I	Not significant
lctP	C1DFN2	Avin_43070	-0.9621	0.01022	0.03696	L-lactate permease	Not significant
recA	C1DSQ4	Avin_38560	-0.9623	8.444e-05	0.000959	Protein RecA (Recombinase A)	Not significant
pykA-6	C1DSP0	Avin_38410	-0.9647	3.321e-06	9.335e-05	Pyruvate kinase (EC 2.7.1.40)	Not significant
Avin_13370	C1DQB1	Avin_13370	-0.9663	0.1039	0.2006	8-oxo-dGTP diphosphatase (EC 3.6.1.55) (7,8-dihydro-8-oxoguanine-triphosphatase) (Mutator protein MutT) (dGTP pyrophosphohydrolase)	Not significant
fumB	C1DSP2	Avin_38440	-0.9706	0.000255	0.002224	Fumarate hydratase class I (EC 4.2.1.2)	Not significant
Avin_05660	C1DKF6	Avin_05660	-0.9717	0.002343	0.0117	DUF808 domain-containing protein	Not significant
lpxB	C1DST3	Avin_38860	-0.9744	0.05033	0.1168	Lipid-A-disaccharide synthase (EC 2.4.1.182)	Not significant
gcvP1	C1DJ12	Avin_47260	-0.9773	0.004309	0.01869	Glycine dehydrogenase (decarboxylating) (EC 1.4.4.2) (Glycine cleavage system P-protein) (Glycine decarboxylase) (Glycine dehydrogenase (aminomethyl-transferring))	Not significant
Avin_05260	C1DKB6	Avin_05260	-0.9813	0.006002	0.02393	D-isomer specific 2-hydroxyacid dehydrogenase	Not significant
fklB	C1DEA9	Avin_40820	-0.9825	0.0001337	0.00139	Peptidyl-prolyl cis-trans isomerase (EC 5.2.1.8)	Not significant
modG	C1DM80	Avin_50690	-0.9837	0.0002906	0.002424	Mo processing, homeostasis	Not significant
Avin_39140	C1DSW1	Avin_39140	-0.9857	0.04039	0.09825	Beta-monoglucosyldiacylglycerol synthase (EC 2.4.1.336) (UDP-glucose:1,2-diacylglycerol 3-beta-D-glucosyltransferase)	Not significant
Avin_38490	C1DSP7	Avin_38490	-0.9865	0.008849	0.03375	Response regulator, LuxR family	Not significant
nrdB	C1DPR3	Avin_33300	-0.9907	0.009107	0.03437	Ribonucleoside-diphosphate reductase subunit beta (EC 1.17.4.1)	Not significant
Avin_41320	C1DET6	Avin_41320	-1.0006	2.004e-05	0.000371	Lipoprotein	Down
fpr1	C1DSP5	Avin_38470	-1.0045	1.28e-05	0.0002635	Ferredoxin--NADP reductase (EC 1.18.1.2)	Down
hemN	C1DEL4	Avin_19920	-1.0092	0.00107	0.00681	Coproporphyrinogen-III oxidase (EC 1.3.98.3)	Down
Avin_20850	C1DF83	Avin_20850	-1.0142	0.01044	0.03736	DUF2158 domain-containing protein	Down
psd	C1DLP2	Avin_07440	-1.0171	0.001907	0.01005	Phosphatidylserine decarboxylase proenzyme (EC 4.1.1.65) [Cleaved into: Phosphatidylserine decarboxylase alpha chain; Phosphatidylserine decarboxylase beta chain]	Down
Avin_03250	C1DI88	Avin_03250	-1.0256	0.1422	0.2558	UPF0312 protein Avin_03250	Not significant
mucD	C1DQR9	Avin_13730	-1.0317	0.001965	0.01028	Probable periplasmic serine endoprotease DegP-like (EC 3.4.21.107) (Protease Do)	Down
Avin_12860	C1DQ60	Avin_12860	-1.0371	0.02208	0.06372	Intermembrane phospholipid transport system permease protein MlaE	Not significant
nfi	C1DQ77	Avin_13030	-1.0515	0.0308	0.08186	Endonuclease V (EC 3.1.21.7) (Deoxyinosine 3'endonuclease) (Deoxyribonuclease V) (DNase V)	Not significant
plsX	C1DRG7	Avin_14900	-1.0527	0.01444	0.04663	Phosphate acyltransferase (EC 2.3.1.274) (Acyl-ACP phosphotransacylase) (Acyl-[acyl-carrier-protein]--phosphate acyltransferase) (Phosphate-acyl-ACP acyltransferase)	Down
Avin_06540	C1DKP2	Avin_06540	-1.0558	0.001844	0.009911	Single-stranded DNA-binding protein (SSB)	Down
Avin_23290	C1DHC2	Avin_23290	-1.0654	1.148e-06	3.959e-05	Putative 4-hydroxy-4-methyl-2-oxoglutarate aldolase (HMG aldolase) (EC 4.1.3.17) (Oxaloacetate decarboxylase) (OAA decarboxylase) (EC 4.1.1.112) (Regulator of ribonuclease activity homolog) (RraA-like protein)	Down
Avin_13140	C1DQ88	Avin_13140	-1.0657	4.706e-05	0.0006106	LppC lipoprotein	Down
Avin_29500	C1DM30	Avin_29500	-1.0739	0.1066	0.204	Uncharacterized protein	Not significant
petC	C1DQ82	Avin_13080	-1.0881	5.093e-05	0.0006201	Ubiquinol--cytochrome c reductase, cytochrome c1	Down
Avin_47540	C1DJ40	Avin_47540	-1.0991	0.001756	0.009659	Regulatory protein	Down
Avin_10620	C1DNS7	Avin_10620	-1.1107	8.945e-05	0.0009844	Biopolymer transport protein ExbD	Down
apeB	C1DQM8	Avin_35150	-1.1151	0.00025	0.002224	Probable M18 family aminopeptidase 2 (EC 3.4.11.-)	Down
Avin_22590	C1DGD9	Avin_22590	-1.1201	0.001501	0.008765	Molybdenum-pterin binding domain protein	Down
Avin_41390	C1DEU3	Avin_41390	-1.1311	0.0001861	0.001765	Renalase (EC 1.6.3.5)	Down
Avin_28420	C1DL12	Avin_28420	-1.1388	0.005643	0.02315	Isocitrate lyase (Isocitrase) (Isocitratase)	Down
csd1	C1DNX1	Avin_31610	-1.1667	4.914e-05	0.0006115	CRISPR-associated protein Csd1	Down
ppk	C1DJ30	Avin_47440	-1.1719	3.105e-06	9.335e-05	Polyphosphate kinase (EC 2.7.4.1) (ATP-polyphosphate phosphotransferase) (Polyphosphoric acid kinase)	Down
algQ	C1DJ41	Avin_47550	-1.1799	1.298e-05	0.0002635	Regulator of RNA polymerase sigma(70) subunit, Rsd/AlgQ	Down
ahcY	C1DIC0	Avin_03570	-1.1824	1.5e-07	7.589e-06	Adenosylhomocysteinase (EC 3.13.2.1) (S-adenosyl-L-homocysteine hydrolase) (AdoHcyase)	Down
Avin_22800	C1DGG0	Avin_22800	-1.1892	0.003563	0.01659	Aminotransferase class-III protein	Down
rph	C1DI48	Avin_02850	-1.2098	2.182e-05	0.0003882	Ribonuclease PH (RNase PH) (EC 2.7.7.56) (tRNA nucleotidyltransferase)	Down
hmp	C1DMB8	Avin_51090	-1.2259	0.0001753	0.00174	Flavohemoprotein (Flavohemoglobin) (Hemoglobin-like protein) (Nitric oxide dioxygenase) (NO oxygenase) (NOD) (EC 1.14.12.17)	Down
aroE	C1DIC5	Avin_03620	-1.2282	0.001745	0.009659	Shikimate dehydrogenase (NADP(+)) (SDH) (EC 1.1.1.25)	Down
iscS	C1DE68	Avin_40400	-1.2315	3.188e-05	0.000526	Cysteine desulfurase IscS (EC 2.8.1.7)	Down
Avin_45100	C1DHP2	Avin_45100	-1.2377	0.003125	0.01483	MscS Mechanosensitive ion channel protein	Down
nafY	Q9F5X9		-1.2397	0.001622	0.009328	Nitrogenase gamma subunit	Down
Avin_27030	C1DJV8	Avin_27030	-1.2543	3.721e-05	0.0005883	Inositol monophosphatase	Down
nifE	C1DH03	Avin_01450	-1.2693	0.0002876	0.002424	Nitrogenase iron-molybdenum cofactor biosynthesis protein NifE	Down
Avin_39430	C1DSY9	Avin_39430	-1.2701	4.137e-05	0.000596	NADH:flavin oxidoreductase/NADH oxidase	Down
speA	C1DLK7	Avin_07050	-1.2732	0.0001675	0.001695	Biosynthetic arginine decarboxylase (ADC) (EC 4.1.1.19)	Down
Avin_15980	C1DRS5	Avin_15980	-1.2808	0.03949	0.09669	Glycosyl transferase, family 2	Not significant
Avin_37860	C1DS55	Avin_37860	-1.2831	0.0005297	0.003942	Imelysin-like domain-containing protein	Down
nuoH	C1DL20	Avin_28500	-1.2838	5.147e-05	0.0006201	NADH-quinone oxidoreductase subunit H (EC 7.1.1.-) (NADH dehydrogenase I subunit H) (NDH-1 subunit H)	Down
retS	C1DLI9	Avin_06870	-1.3026	0.009197	0.03439	histidine kinase (EC 2.7.13.3)	Down
crp	C1DHY6	Avin_46100	-1.3381	1.892e-06	6.119e-05	Catabolite gene activator, c-AMP receptor protein Crp/Vfr	Down
rnfC1	C1DMA6	Avin_50960	-1.3453	3.833e-05	0.0005937	Ion-translocating oxidoreductase complex subunit C (EC 7.-.-.-) (Rnf electron transport complex subunit C)	Down
Avin_43100	C1DFN5	Avin_43100	-1.3542	0.001841	0.009911	LUD domain-containing protein	Down
Avin_10630	C1DNS8	Avin_10630	-1.3551	0.0003752	0.002998	Biopolymer transport protein ExbB	Down
fumC	C1DJX3	Avin_27180	-1.3552	0.0006927	0.004868	Fumarate hydratase class II (Fumarase C) (EC 4.2.1.2) (Aerobic fumarase) (Iron-independent fumarase)	Down
nifX	C1DH05	Avin_01480	-1.3711	0.0005155	0.003874	Nitrogenase MoFe cofactor biosynthesis protein NifX	Down
rnfG1	C1DMA4	Avin_50940	-1.3746	1.935e-06	6.119e-05	Ion-translocating oxidoreductase complex subunit G (EC 7.-.-.-) (Rnf electron transport complex subunit G)	Down
nifN	C1DH04	Avin_01470	-1.3813	3.159e-07	1.411e-05	Nitrogenase iron-molybdenum cofactor biosynthesis protein NifN	Down
Avin_26140	C1DJM1	Avin_26140	-1.3996	3.052e-07	1.411e-05	ABC trasporter substrate binding protein	Down
Avin_37810	C1DS50	Avin_37810	-1.4255	4.381e-06	0.0001108	ATPase	Down
Avin_12880	C1DQ62	Avin_12880	-1.4298	7.626e-05	0.0008905	Organic solvent tolerance ABC efflux transporter, auxiliary component	Down
hupA	C1DK44	Avin_48480	-1.5038	3.562e-06	9.656e-05	Histone-like bacterial DNA-binding protein	Down
Avin_29490	C1DM29	Avin_29490	-1.5265	3.405e-05	0.0005498	Outer membrane lipoprotein-sorting protein	Down
surA	C1DIW7	Avin_46810	-1.5394	0.002135	0.01087	Chaperone SurA (Peptidyl-prolyl cis-trans isomerase SurA) (PPIase SurA) (EC 5.2.1.8) (Rotamase SurA)	Down
Avin_17590	C1DDK1	Avin_17590	-1.5401	0.05263	0.1214	3-hydroxybutyrate dehydrogenase	Not significant
era	C1DQS3	Avin_13790	-1.5433	9.382e-05	0.001017	GTPase Era	Down
Avin_50900	C1DMA0	Avin_50900	-1.5483	0.002166	0.01089	Nitrogen fixation-related protein	Down
glyA	C1DEQ3	Avin_40970	-1.6522	6.4e-08	3.85e-06	Serine hydroxymethyltransferase (SHMT) (Serine methylase) (EC 2.1.2.1)	Down
Avin_01430	C1DH01	Avin_01430	-1.6645	0.01343	0.04472	DUF6129 domain-containing protein	Down
Avin_32810	C1DPL7	Avin_32810	-1.6954	0.0003462	0.002826	Metal-binding protein	Down
argB	C1DI53	Avin_02900	-1.7414	4.606e-05	0.0006106	Acetylglutamate kinase (EC 2.7.2.8) (N-acetyl-L-glutamate 5-phosphotransferase) (NAG kinase) (NAGK)	Down
Avin_43080	C1DFN3	Avin_43080	-1.7822	0.0001766	0.00174	Cysteine-rich domain-containing protein	Down
Avin_43090	C1DFN4	Avin_43090	-1.7868	1.069e-08	8.113e-07	Iron-sulfur cluster binding protein-like protein	Down
Avin_23600	C1DHF3	Avin_23600	-1.8127	2.199e-05	0.0003882	DNA-binding protein HU-beta	Down
hoxG	C1DLF3	Avin_50580	-1.8267	0.00278	0.01344	Uptake hydrogenase large subunit (EC 1.12.99.6) (Hydrogenlyase) (Membrane-bound hydrogenase large subunit)	Down
cycB	C1DJZ3	Avin_47940	-1.8461	6.683e-06	0.0001537	Cytochrome c5 protein	Down
rnfB1	C1DMA7	Avin_50970	-1.8525	8.595e-06	0.0001919	Ion-translocating oxidoreductase complex subunit B (EC 7.-.-.-) (Rnf electron transport complex subunit B)	Down
ccoG	C1DEL9	Avin_19970	-1.8623	1.458e-05	0.0002838	Cytochrome c oxidase accessory protein CcoG	Down
Avin_13960	C1DQU0	Avin_13960	-1.8705	3.305e-06	9.335e-05	peptidoglycan glycosyltransferase (EC 2.4.99.28)	Down
Avin_22690	C1DGE9	Avin_22690	-1.8834	0.002149	0.01087	Uncharacterized protein	Down
Avin_42350	C1DF30	Avin_42350	-1.9073	0.001449	0.008526	Isochorismatase hydrolase	Down
glcG	C1DFQ5	Avin_43300	-1.9213	0.004465	0.01904	Glyoxylate glcG protein	Down
Avin_27550	C1DKS7	Avin_27550	-2.0083	0.01001	0.0367	Peptidase, S49 family	Down
Avin_43110	C1DFN6	Avin_43110	-2.024	5.845e-09	7.394e-07	D-lactate dehydrogenase (cytochrome) (EC 1.1.2.4)	Down
dsbA	C1DH53	Avin_01990	-2.0515	6.488e-05	0.0007695	Thiol:disulfide interchange protein	Down
Avin_20070	C1DEM9	Avin_20070	-2.1199	4.173e-06	0.0001092	ComEA-related protein	Down
groEL	C1DIS7	Avin_25780	-2.1914	0.004146	0.01842	Chaperonin GroEL (EC 5.6.1.7) (60 kDa chaperonin) (Chaperonin-60) (Cpn60)	Down
Avin_43500	C1DFS5	Avin_43500	-2.2915	0.05481	0.1249	Cyclic 3,5-nucleotide monophosphate metallophosphodiesterase	Not significant
Avin_34230	C1DQD6	Avin_34230	-2.2984	8.192e-09	8.113e-07	LysM domain-containing protein	Down
glcB	C1DFQ4	Avin_43290	-2.3993	1.416e-09	3.582e-07	Malate synthase G (EC 2.3.3.9)	Down
serA	C1DK31	Avin_48330	-2.7513	3.257e-11	1.236e-08	D-3-phosphoglycerate dehydrogenase (EC 1.1.1.399) (EC 1.1.1.95) (2-oxoglutarate reductase)	Down
Avin_25770	C1DIS6	Avin_25770	-2.963	2.37e-11	1.236e-08	Heat shock Hsp20 protein	Down
metE	C1DQU2	Avin_13980	-6.083	9.386e-09	8.113e-07	5-methyltetrahydropteroyltriglutamate--homocysteine methyltransferase (EC 2.1.1.14) (Cobalamin-independent methionine synthase) (Methionine synthase, vitamin-B12 independent isozyme)	Down

## Sheet: Table S8
Table S8: Differential protein expression analysis of Azotobacter vinelandii AV3 comparing co-culture on Day 8 with Day 4
Significance cut-offs: |Log2FC| >= 1; adjusted p-value < 0.05.
Gene name	Uniprot ID	Gene locus	Log2FC (Day 8/Day 4)	P.Value_Coculture__vs__Monoculture	adj.P.Val_Coculture__vs__Monoculture	Protein name	Significant?
algE1	C1DMC6	Avin_51190	5.4193	3.52e-11	6.643e-09	mannuronan 5-epimerase (EC 5.1.3.37)	Up
Avin_05380	C1DKC8	Avin_05380	4.2982	2.563e-07	7.168e-06	Type IV secretion system putative lipoprotein virB7	Up
groEL	C1DIS7	Avin_25780	4.03	8.14e-05	0.0005079	Chaperonin GroEL (EC 5.6.1.7) (60 kDa chaperonin) (Chaperonin-60) (Cpn60)	Up
Avin_33730	C1DPV2	Avin_33730	3.7613	3.157e-07	7.688e-06	Lipoprotein	Up
Avin_45140	C1DHP6	Avin_45140	3.557	1.879e-05	0.0001583	Thioredoxin 2, TxrC	Up
Avin_17590	C1DDK1	Avin_17590	3.447	0.00147	0.005416	3-hydroxybutyrate dehydrogenase	Up
Avin_47030	C1DIY9	Avin_47030	3.1827	8.647e-07	1.535e-05	LemA family protein	Up
Avin_05740	C1DKG4	Avin_05740	2.9303	3.658e-06	4.845e-05	Integral membrane protein, band 7 family	Up
Avin_00440	C1DFY4	Avin_00440	2.9256	0.0001192	0.0007033	Transcriptional regulatory protein TetR family	Up
Avin_20850	C1DF83	Avin_20850	2.9157	2.789e-06	3.899e-05	DUF2158 domain-containing protein	Up
Avin_25790	C1DIS8	Avin_25790	2.745	8.526e-05	0.0005233	Universal stress protein, UspA family	Up
hutI	C1DJM3	Avin_26160	2.5724	0.0005073	0.00235	Imidazolonepropionase (EC 3.5.2.7) (Imidazolone-5-propionate hydrolase)	Up
algR	C1DJ47	Avin_47610	2.5694	6.351e-06	6.863e-05	Encystment and alginate biosynthesis response regulator AlgR	Up
Avin_41380	C1DEU2	Avin_41380	2.5621	6.766e-06	7.095e-05	Sugar nucleotide epimerase	Up
Avin_01020	C1DG42	Avin_01020	2.4967	4.585e-08	2.215e-06	Cytochrome c oxidase subunit 2 (EC 7.1.1.9)	Up
Avin_46290	C1DI03	Avin_46290	2.489	0.004109	0.01203	Poly(3-hydroxybutyrate) synthase subunit	Up
Avin_10050	C1DNM1	Avin_10050	2.4553	4.473e-07	9.381e-06	Bacterioferritin (EC 1.16.3.1)	Up
Avin_10150	C1DNN1	Avin_10150	2.38	5.916e-06	6.767e-05	DUF4892 domain-containing protein	Up
nfi	C1DQ77	Avin_13030	2.3342	0.0112	0.02701	Endonuclease V (EC 3.1.21.7) (Deoxyinosine 3'endonuclease) (Deoxyribonuclease V) (DNase V)	Up
Avin_10790	C1DP78	Avin_10790	2.3191	2.829e-05	0.0002115	Dihydrolipoamide acetyltransferase component of pyruvate dehydrogenase complex (EC 2.3.1.-)	Up
fliC	C1DKU0	Avin_27700	2.2369	2.513e-09	2.649e-07	Flagellin	Up
envZ	C1DJI1	Avin_05130	2.1402	3.208e-05	0.0002307	histidine kinase (EC 2.7.13.3)	Up
Avin_17970	C1DDN9	Avin_17970	2.1143	3.72e-07	8.512e-06	Universal stress protein family	Up
tctC	C1DL48	Avin_49460	2.0859	0.001123	0.004348	Tripartite tricarboxylate transporter periplasmic receptor protein	Up
Avin_34720	C1DQI5	Avin_34720	2.0527	3.166e-09	2.656e-07	Uncharacterized protein	Up
hutG	C1DJM2	Avin_26150	2.0259	7.187e-07	1.33e-05	N-formylglutamate amidohydrolase	Up
fumC	C1DQK1	Avin_34880	2.0046	1.511e-05	0.0001326	Fumarate hydratase class II (Fumarase C) (EC 4.2.1.2) (Aerobic fumarase) (Iron-independent fumarase)	Up
acpP	C1DRH0	Avin_14930	1.9917	7.595e-06	7.645e-05	Acyl carrier protein (ACP)	Up
flgE	C1DHJ5	Avin_24030	1.9507	0.0006114	0.002699	Flagellar hook protein FlgE	Up
Avin_23600	C1DHF3	Avin_23600	1.9391	1.261e-05	0.0001176	DNA-binding protein HU-beta	Up
Avin_25770	C1DIS6	Avin_25770	1.8962	3.561e-06	4.801e-05	Heat shock Hsp20 protein	Up
Avin_08290	C1DMP4	Avin_08290	1.8733	7.223e-07	1.33e-05	NAD(P)-binding domain-containing protein	Up
Avin_37880	C1DS57	Avin_37880	1.844	1.585e-05	0.0001376	Hemolysin activation/secretion protein	Up
Avin_12860	C1DQ60	Avin_12860	1.834	0.0001858	0.001047	Intermembrane phospholipid transport system permease protein MlaE	Up
Avin_32740	C1DPL0	Avin_32740	1.8211	1.23e-06	2.064e-05	Chromosome segregation ATPase	Up
Avin_22690	C1DGE9	Avin_22690	1.8105	0.001632	0.005839	Uncharacterized protein	Up
hemH	C1DEU1	Avin_41370	1.8027	0.0007959	0.003357	Ferrochelatase (EC 4.98.1.1) (Heme synthase) (Protoheme ferro-lyase)	Up
Avin_17830	C1DDM5	Avin_17830	1.7955	0.009227	0.0233	Phosphoglycerate mutase family protein	Up
Avin_44010	C1DGM6	Avin_44010	1.7909	1.287e-05	0.0001185	Poly(3-hydroxybutyrate) depolymerase	Up
secF	C1DE73	Avin_40450	1.7907	0.004198	0.01224	Protein-export membrane protein SecF	Up
acnA	C1DEM6	Avin_20040	1.7864	7.687e-05	0.0004895	Aconitate hydratase (Aconitase) (EC 4.2.1.3)	Up
Avin_25650	C1DIR4	Avin_25650	1.7683	0.0009272	0.003724	Non-ribosomal peptide synthase:Amino acid adenylation	Up
Avin_12880	C1DQ62	Avin_12880	1.7472	7.033e-06	7.236e-05	Organic solvent tolerance ABC efflux transporter, auxiliary component	Up
Avin_17860	C1DDM8	Avin_17860	1.7436	0.000406	0.002003	CHAD domain superfamily protein	Up
hupA	C1DK44	Avin_48480	1.7299	0.0001773	0.001006	Histone-like bacterial DNA-binding protein	Up
Avin_34370	C1DQF0	Avin_34370	1.717	0.02338	0.05071	Antisigma-factor antagonist STAS domain protein	Not significant
Avin_22670	C1DGE7	Avin_22670	1.7157	0.0001378	0.0008005	Ferritin	Up
Avin_00930	C1DG33	Avin_00930	1.7105	0.0002813	0.001506	Electron transport protein SCO1/SenC	Up
glnK	C1DJ64	Avin_47790	1.6189	8.743e-07	1.535e-05	Nitrogen regulatory protein P-II GlnK	Up
cccA	C1DKF8	Avin_05680	1.6118	1.595e-06	2.457e-05	Cytochrome c Catalase, CCC	Up
Avin_14140	C1DQV7	Avin_14140	1.6055	7.745e-05	0.0004895	Probable lipid kinase YegS-like (EC 2.7.1.-)	Up
Avin_03930	C1DJ66	Avin_03930	1.5991	8.442e-05	0.0005224	Phasin family protein	Up
bfr	C1DQU9	Avin_14050	1.5966	4.554e-08	2.215e-06	Bacterioferritin (EC 1.16.3.1)	Up
Avin_05930	C1DKI3	Avin_05930	1.5538	0.02598	0.05541	Glycine cleavage system transcriptional repressor	Not significant
Avin_18990	C1DEC6	Avin_18990	1.5047	2.5e-05	0.0001946	DUF883 domain-containing protein	Up
Avin_09850	C1DNK1	Avin_09850	1.5021	2.523e-07	7.168e-06	Tellurite resistance TerB	Up
Avin_09040	C1DMW3	Avin_09040	1.4965	0.03248	0.06609	Magnesium and cobalt efflux protein CorC	Not significant
Avin_17570	C1DDJ9	Avin_17570	1.4739	1.397e-07	4.395e-06	3-oxoadipate CoA-transferase (EC 2.8.3.6)	Up
ribH	C1DLH8	Avin_06750	1.4585	0.000152	0.000876	6,7-dimethyl-8-ribityllumazine synthase (DMRL synthase) (LS) (Lumazine synthase) (EC 2.5.1.78)	Up
pta-3	C1DGM7	Avin_44020	1.4534	0.0005865	0.00262	Phosphate acetyltransferase	Up
metE	C1DQU2	Avin_13980	1.4529	0.03106	0.06356	5-methyltetrahydropteroyltriglutamate--homocysteine methyltransferase (EC 2.1.1.14) (Cobalamin-independent methionine synthase) (Methionine synthase, vitamin-B12 independent isozyme)	Not significant
rpoN	C1DQ53	Avin_12790	1.4356	1.157e-05	0.0001092	RNA polymerase sigma-54 factor	Up
algJ	C1DP92	Avin_10930	1.4319	6.454e-06	6.863e-05	Alginate biosynthesis outer membrane protein AlgJ	Up
Avin_17190	C1DSH7	Avin_17190	1.4208	0.0003695	0.001847	CRISPR-associated protein, Cse2 family	Up
Avin_44930	C1DGW4	Avin_44930	1.4169	2.836e-07	7.453e-06	Usp-like protein	Up
Avin_28870	C1DLX1	Avin_28870	1.4166	0.0009971	0.003941	GCN5-related N-acetyltransferase	Up
Avin_12870	C1DQ61	Avin_12870	1.4037	4.692e-05	0.000325	Organic solvent tolerance ABC efflux transporter, substrate binding protein	Up
ppc	C1DSX7	Avin_39300	1.3808	3.001e-05	0.00022	Phosphoenolpyruvate carboxylase (PEPC) (PEPCase) (EC 4.1.1.31)	Up
Avin_07320	C1DLN0	Avin_07320	1.3741	0.0218	0.04744	Amino acid ABC transporter, perplasmic binding protein	Up
thiE	C1DMY6	Avin_09270	1.3651	0.00899	0.02285	Thiamine-phosphate synthase (TP synthase) (TPS) (EC 2.5.1.3) (Thiamine-phosphate pyrophosphorylase) (TMP pyrophosphorylase) (TMP-PPase)	Up
Avin_06030	C1DKJ3	Avin_06030	1.3497	0.002006	0.006853	Phospholipid/glycerol acyltransferase	Up
Avin_51570	C1DMF7	Avin_51570	1.3479	5.654e-06	6.669e-05	Multidrug efflux pump RND-family outer membrane protein	Up
Avin_39140	C1DSW1	Avin_39140	1.343	0.002319	0.007483	Beta-monoglucosyldiacylglycerol synthase (EC 2.4.1.336) (UDP-glucose:1,2-diacylglycerol 3-beta-D-glucosyltransferase)	Up
xdhB	C1DGA8	Avin_22280	1.3363	5.135e-05	0.0003493	Xanthine dehydrogenase, molybdopterin binding subunit	Up
phoU	C1DK52	Avin_48560	1.3237	4.068e-05	0.0002844	Phosphate-specific transport system accessory protein PhoU	Up
edd-1	C1DRP5	Avin_15680	1.3174	0.001091	0.004269	Phosphogluconate dehydratase (EC 4.2.1.12)	Up
Avin_10680	C1DNT3	Avin_10680	1.3104	1.016e-05	9.836e-05	3-sulfinopropanoyl-CoA desulfinase (EC 1.3.8.10) (EC 3.13.1.4) (3-sulfinopropionyl coenzyme A desulfinase) (Cyclohex-1-ene-1-carbonyl-CoA dehydrogenase)	Up
Avin_32730	C1DP77	Avin_32730	1.2949	2.561e-07	7.168e-06	VacJ-like lipoprotein	Up
Avin_12760	C1DQ50	Avin_12760	1.2631	0.003113	0.009402	Nucleotide-binding protein Avin_12760	Up
Avin_29490	C1DM29	Avin_29490	1.2542	0.0005485	0.002495	Outer membrane lipoprotein-sorting protein	Up
ompR	C1DJI0	Avin_05120	1.2462	0.001155	0.004449	DNA-binding dual transcriptional regulator OmpR (Transcriptional regulatory protein OmpR)	Up
Avin_02840	C1DI47	Avin_02840	1.2348	0.001447	0.005388	YicC family protein	Up
Avin_26140	C1DJM1	Avin_26140	1.2281	9.506e-08	3.262e-06	ABC trasporter substrate binding protein	Up
Avin_34340	C1DQE7	Avin_34340	1.224	4.176e-07	9.273e-06	2-dehydro-3-deoxy-phosphogluconate aldolase (EC 4.1.2.14)	Up
Avin_07370	C1DLN5	Avin_07370	1.2198	0.001702	0.006007	Thiolase	Up
Avin_20170	C1DEN7	Avin_20170	1.2153	0.228	0.3181	Heat shock protein Hsp20	Not significant
infC	C1DF43	Avin_20430	1.1942	0.001043	0.004103	Translation initiation factor IF-3	Up
Avin_17210	C1DSH9	Avin_17210	1.1709	0.02766	0.05818	CRISPR-associated protein, CT1976	Not significant
Avin_13410	C1DQB5	Avin_13410	1.1572	0.006416	0.0173	Nucleotide-binding protein Avin_13410	Up
Avin_16040	C1DRT1	Avin_16040	1.1555	0.000126	0.0007373	Uncharacterized protein	Up
Avin_41320	C1DET6	Avin_41320	1.1512	3.724e-06	4.848e-05	Lipoprotein	Up
glgX	C1DII9	Avin_24860	1.1509	0.001606	0.0058	Glycogen debranching enzyme	Up
Avin_19520	C1DEH6	Avin_19520	1.1443	6.648e-05	0.0004327	Outer membrane lipoprotein	Up
accB	C1DLJ8	Avin_06960	1.1351	0.0003419	0.001779	Biotin carboxyl carrier protein of acetyl-CoA carboxylase	Up
spuB	C1DK81	Avin_48860	1.1333	0.003681	0.01086	Putative glutamine synthetase	Up
iscS	C1DE68	Avin_40400	1.1119	6.467e-05	0.0004246	Cysteine desulfurase IscS (EC 2.8.1.7)	Up
Avin_36080	C1DR97	Avin_36080	1.1108	0.001866	0.006463	histidine kinase (EC 2.7.13.3)	Up
hscA	C1DE64	Avin_40360	1.0805	0.002474	0.007882	Chaperone protein HscA homolog	Up
Avin_39420	C1DSY8	Avin_39420	1.0708	0.004305	0.01241	Tellurite resistance TerB family protein	Up
pyrC1	C1DI74	Avin_03110	1.0693	0.01847	0.04138	Noncatalytic dihydroorotase-like protein	Up
Avin_48920	C1DK87	Avin_48920	1.0646	0.000215	0.001193	Bacterial outer membrane porin	Up
Avin_01240	C1DGY4	Avin_01240	1.0555	2.757e-05	0.0002082	OprE-like outer membrane porin	Up
Avin_14480	C1DQZ1	Avin_14480	1.0545	0.0154	0.03534	PasA protein	Up
Avin_29460	C1DM26	Avin_29460	1.0457	0.002292	0.007425	Glycosyl transferase, group 1	Up
pdxJ	C1DQS7	Avin_13830	1.04	0.0004098	0.002009	Pyridoxine 5'-phosphate synthase (PNP synthase) (EC 2.6.99.2)	Up
Avin_29470	C1DM27	Avin_29470	1.0134	0.0008431	0.003459	Uncharacterized protein	Up
Avin_18860	C1DDX7	Avin_18860	1.0005	0.004663	0.01323	NAD-dependent glutamate dehydrogenase	Up
Avin_46210	C1DHZ6	Avin_46210	0.9945	0.002103	0.007057	ribose-phosphate diphosphokinase (EC 2.7.6.1)	Not significant
ftsH1	C1DFL5	Avin_42890	0.9935	0.000106	0.0006351	ATP-dependent zinc metalloprotease FtsH (EC 3.4.24.-)	Not significant
clpB	C1DPJ2	Avin_11960	0.9917	2.466e-06	3.513e-05	Chaperone protein ClpB	Not significant
Avin_20570	C1DF57	Avin_20570	0.987	3.95e-05	0.0002814	VacJ-like lipoprotein	Not significant
Avin_09350	C1DMZ4	Avin_09350	0.9853	0.04794	0.08893	TonB-dependent siderophore receptor	Not significant
Avin_03250	C1DI88	Avin_03250	0.9847	0.1055	0.1684	UPF0312 protein Avin_03250	Not significant
Avin_39350	C1DSY2	Avin_39350	0.984	0.009854	0.02439	TIGR00266 family protein	Not significant
dsbA	C1DH53	Avin_01990	0.9592	0.0303	0.06268	Thiol:disulfide interchange protein	Not significant
Avin_17180	C1DSH6	Avin_17180	0.9574	0.02838	0.0591	CRISPR-associated protein, Cse1 family	Not significant
plsX	C1DRG7	Avin_14900	0.9527	0.003801	0.01117	Phosphate acyltransferase (EC 2.3.1.274) (Acyl-ACP phosphotransacylase) (Acyl-[acyl-carrier-protein]--phosphate acyltransferase) (Phosphate-acyl-ACP acyltransferase)	Not significant
spuA	C1DK82	Avin_48870	0.9458	0.002251	0.007358	gamma-glutamyl-gamma-aminobutyrate hydrolase (EC 3.5.1.94)	Not significant
Avin_12530	C1DQ28	Avin_12530	0.9456	0.005423	0.015	Periplasmic/secreted protein	Not significant
Avin_37680	C1DS37	Avin_37680	0.9412	0.001745	0.006101	DUF403 domain-containing protein	Not significant
trpD	C1DHY8	Avin_46120	0.9391	0.0009228	0.003724	Anthranilate phosphoribosyltransferase (EC 2.4.2.18)	Not significant
Avin_13360	C1DQB0	Avin_13360	0.9313	0.03394	0.06833	Glutathione S-transferase family protein	Not significant
Avin_25730	C1DIS2	Avin_25730	0.9283	0.05352	0.0976	Dienelactone hydrolase domain-containing protein	Not significant
cysB	C1DGJ1	Avin_23140	0.9199	0.001503	0.00551	LysR family transcriptional regulator protein	Not significant
speA	C1DLK7	Avin_07050	0.9157	0.002962	0.009053	Biosynthetic arginine decarboxylase (ADC) (EC 4.1.1.19)	Not significant
glgB	C1DKW9	Avin_27990	0.9116	0.01011	0.02485	1,4-alpha-glucan branching enzyme GlgB (EC 2.4.1.18) (1,4-alpha-D-glucan:1,4-alpha-D-glucan 6-glucosyl-transferase) (Alpha-(1->4)-glucan branching enzyme) (Glycogen branching enzyme) (BE)	Not significant
Avin_11240	C1DPC2	Avin_11240	0.9008	0.0006644	0.002899	PhoH-like protein	Not significant
Avin_37860	C1DS55	Avin_37860	0.899	0.0115	0.02747	Imelysin-like domain-containing protein	Not significant
hflD	C1DL07	Avin_28370	0.8983	0.005403	0.015	High frequency lysogenization protein HflD homolog	Not significant
Avin_31830	C1DNZ3	Avin_31830	0.8932	1.149e-05	0.0001092	Lipoprotein	Not significant
Avin_31440	C1DNV4	Avin_31440	0.8825	0.001469	0.005416	Hydrolase, isochorismatase family	Not significant
ubiG	C1DRQ3	Avin_15760	0.8813	0.0003434	0.001779	Ubiquinone biosynthesis O-methyltransferase (2-polyprenyl-6-hydroxyphenol methylase) (EC 2.1.1.222) (3-demethylubiquinone 3-O-methyltransferase) (EC 2.1.1.64)	Not significant
Avin_29500	C1DM30	Avin_29500	0.8773	0.03172	0.06473	Uncharacterized protein	Not significant
rpiA-2	C1DK26	Avin_48280	0.873	0.01993	0.04399	Ribose-5-phosphate isomerase A (EC 5.3.1.6) (Phosphoriboisomerase A) (PRI)	Not significant
ftsH	C1DMP2	Avin_08270	0.8534	0.00254	0.008059	ATP-dependent zinc metalloprotease FtsH (EC 3.4.24.-)	Not significant
Avin_22760	C1DGF6	Avin_22760	0.8464	0.002363	0.007592	Ferritin, Dps family protein	Not significant
Avin_52060	C1DMK4	Avin_52060	0.8456	0.008723	0.02254	Transmembrane protein	Not significant
Avin_04540	C1DJC4	Avin_04540	0.828	0.002764	0.008552	AsmA domain-containing protein	Not significant
Avin_12890	C1DQ63	Avin_12890	0.8227	0.03715	0.07304	STAS family protein	Not significant
nnrE	C1DLP7	Avin_07490	0.8216	0.0006684	0.0029	Bifunctional NAD(P)H-hydrate repair enzyme (Nicotinamide nucleotide repair protein) [Includes: ADP-dependent (S)-NAD(P)H-hydrate dehydratase (EC 4.2.1.136) (ADP-dependent NAD(P)HX dehydratase); NAD(P)H-hydrate epimerase (EC 5.1.99.6)]	Not significant
Avin_14680	C1DR11	Avin_14680	0.8186	0.0008575	0.003481	Glycerophosphoryl diester phosphodiesterase	Not significant
fur	C1DFM6	Avin_43000	0.8183	0.0005219	0.002403	Ferric uptake regulation protein	Not significant
oprF	C1DHC6	Avin_23330	0.8145	0.01065	0.02601	Major outer membrane porin OprF	Not significant
ureA	C1DNK6	Avin_09900	0.8033	0.03475	0.06941	Urease subunit gamma (EC 3.5.1.5) (Urea amidohydrolase subunit gamma)	Not significant
aroQ	C1DLJ9	Avin_06970	0.7985	0.1261	0.1944	3-dehydroquinate dehydratase (3-dehydroquinase) (EC 4.2.1.10) (Type II DHQase)	Not significant
petC	C1DQ82	Avin_13080	0.793	0.002589	0.008116	Ubiquinol--cytochrome c reductase, cytochrome c1	Not significant
accC	C1DLJ7	Avin_06950	0.7901	0.0008514	0.003475	Biotin carboxylase (EC 6.3.4.14) (Acetyl-coenzyme A carboxylase biotin carboxylase subunit A)	Not significant
hfq	C1DLQ2	Avin_07540	0.7896	1.456e-05	0.0001308	RNA-binding protein Hfq	Not significant
Avin_30140	C1DN12	Avin_30140	0.7827	0.03675	0.0728	Long-chain-fatty-acid--CoA ligase (EC 6.2.1.3) (Long-chain acyl-CoA synthetase)	Not significant
Avin_06990	C1DLK1	Avin_06990	0.782	0.001515	0.005527	DUF2333 domain-containing protein	Not significant
gcvT3	C1DJL3	Avin_26050	0.781	0.01118	0.02701	aminomethyltransferase (EC 2.1.2.10) (Glycine cleavage system T protein)	Not significant
crc	C1DI50	Avin_02870	0.7805	0.00878	0.02255	Catabolite repression control protein Crc	Not significant
gabT	C1DIV3	Avin_46670	0.7804	0.01853	0.04139	4-aminobutyrate transaminase	Not significant
hmgA	C1DRL2	Avin_15350	0.7785	0.06885	0.1188	Homogentisate 1,2-dioxygenase (HGDO) (EC 1.13.11.5) (Homogentisate oxygenase) (Homogentisic acid oxidase) (Homogentisicase)	Not significant
Avin_44920	C1DGW3	Avin_44920	0.7761	0.0002016	0.001128	Cation transportingP-type ATPase	Not significant
argA	C1DJG1	Avin_04920	0.7733	0.04595	0.08609	Amino-acid acetyltransferase (EC 2.3.1.1) (N-acetylglutamate synthase) (AGS) (NAGS)	Not significant
Avin_05660	C1DKF6	Avin_05660	0.7599	0.01452	0.03362	DUF808 domain-containing protein	Not significant
csd1	C1DNX1	Avin_31610	0.7561	0.001564	0.005678	CRISPR-associated protein Csd1	Not significant
hslV	C1DHR9	Avin_45380	0.7495	0.006928	0.01851	ATP-dependent protease subunit HslV (EC 3.4.25.2)	Not significant
mucD	C1DQR9	Avin_13730	0.7494	0.01463	0.03377	Probable periplasmic serine endoprotease DegP-like (EC 3.4.21.107) (Protease Do)	Not significant
ackA-3	C1DGM8	Avin_44030	0.7468	0.0492	0.0906	Acetate kinase (EC 2.7.2.1) (Acetokinase)	Not significant
guaB	C1DE04	Avin_39730	0.734	0.003172	0.00954	Inosine-5'-monophosphate dehydrogenase (IMP dehydrogenase) (IMPD) (IMPDH) (EC 1.1.1.205)	Not significant
arsC	C1DM33	Avin_29530	0.7256	0.0683	0.1183	Type III polyketide synthase	Not significant
ftsY	C1DK09	Avin_48100	0.7208	0.003296	0.009874	Signal recognition particle receptor FtsY (SRP receptor) (EC 3.6.5.4)	Not significant
hflK	C1DLQ4	Avin_07560	0.7188	0.004642	0.01323	Protein HflK	Not significant
Avin_38490	C1DSP7	Avin_38490	0.7133	0.08872	0.1471	Response regulator, LuxR family	Not significant
gapB	C1DR01	Avin_14580	0.71	0.0003921	0.001948	Glyceraldehyde-3-phosphate dehydrogenase (EC 1.2.1.-)	Not significant
ilvH	C1DFH8	Avin_42510	0.7073	0.007605	0.02008	Acetolactate synthase small subunit (AHAS) (ALS) (EC 2.2.1.6) (Acetohydroxy-acid synthase small subunit)	Not significant
fabA	C1DLY7	Avin_29050	0.7063	0.001449	0.005388	3-hydroxydecanoyl-[acyl-carrier-protein] dehydratase (EC 4.2.1.59) (3-hydroxyacyl-[acyl-carrier-protein] dehydratase FabA) (Beta-hydroxydecanoyl thioester dehydrase) (Trans-2-decenoyl-[acyl-carrier-protein] isomerase) (EC 5.3.3.14)	Not significant
oprL	C1DRF2	Avin_36630	0.7045	0.001693	0.006007	Peptidoglycan-associated lipoprotein (PAL)	Not significant
Avin_22070	C1DG87	Avin_22070	0.6968	0.005701	0.01565	Short-chain dehydrogenase/reductase SDR protein	Not significant
metG	C1DEF4	Avin_19280	0.6855	0.08647	0.1441	Methionine--tRNA ligase (EC 6.1.1.10) (Methionyl-tRNA synthetase) (MetRS)	Not significant
Avin_23720	C1DHG5	Avin_23720	0.6815	0.483	0.5901	Isochorismatase hydrolase protein	Not significant
gltA	C1DM61	Avin_29820	0.6757	0.000581	0.002611	Citrate synthase	Not significant
pagL	C1DH46	Avin_01920	0.671	0.0002843	0.001512	Lipid A deacylase (EC 3.1.1.77) (LPS 3-O-deacylase) (Outer membrane enzyme)	Not significant
nadE	C1DPI8	Avin_11920	0.6701	0.006937	0.01851	Glutamine-dependent NAD(+) synthetase (EC 6.3.5.1) (NAD(+) synthase [glutamine-hydrolyzing])	Not significant
Avin_26980	C1DJV4	Avin_26980	0.67	0.1009	0.1627	Glucan 1,4-alpha-glucosidase	Not significant
panB	C1DFJ8	Avin_42710	0.6646	0.0155	0.03545	3-methyl-2-oxobutanoate hydroxymethyltransferase (EC 2.1.2.11) (Ketopantoate hydroxymethyltransferase) (KPHMT)	Not significant
xdhA	C1DGA9	Avin_22290	0.6615	0.173	0.2517	Xanthine dehydrogenase, small subunit	Not significant
Avin_16730	C1DSD1	Avin_16730	0.6613	0.1047	0.1674	Glucose/ribitol dehydrogenase family protein	Not significant
Avin_34730	C1DQI6	Avin_34730	0.661	0.009824	0.02439	Uncharacterized protein	Not significant
Avin_26070	C1DJL5	Avin_26070	0.6601	0.05332	0.09747	Oxidoreductase	Not significant
trpS	C1DQ75	Avin_13010	0.6491	0.07281	0.1246	Tryptophan--tRNA ligase (EC 6.1.1.2) (Tryptophanyl-tRNA synthetase) (TrpRS)	Not significant
Avin_39200	C1DSW7	Avin_39200	0.6468	0.00537	0.01496	Uncharacterized protein	Not significant
ubiF	C1DJ17	Avin_47310	0.6458	0.03044	0.06279	Ubiquinone biosynthesis hydroxylase UbiF protein	Not significant
Avin_19810	C1DEK5	Avin_19810	0.6404	0.03462	0.06941	Hydroxypyruvate isomerase protein	Not significant
gcvP1	C1DJ12	Avin_47260	0.6384	0.004345	0.01247	Glycine dehydrogenase (decarboxylating) (EC 1.4.4.2) (Glycine cleavage system P-protein) (Glycine decarboxylase) (Glycine dehydrogenase (aminomethyl-transferring))	Not significant
Avin_12850	C1DQ59	Avin_12850	0.6347	0.03683	0.0728	Intermembrane phospholipid transport system ATP-binding protein MlaF	Not significant
pycA	C1DH59	Avin_02050	0.6298	0.0009521	0.003803	Biotin carboxylase (Acetyl-coenzyme A carboxylase biotin carboxylase subunit A)	Not significant
aldH	C1DK02	Avin_48030	0.6224	0.0005731	0.002591	Aldehyde dehydrogenase (NAD+)	Not significant
uvrD	C1DFZ2	Avin_00520	0.6174	0.063	0.1109	DNA 3'-5' helicase (EC 5.6.2.4) (DNA 3'-5' helicase II)	Not significant
potF	C1DK71	Avin_48760	0.6114	0.0004654	0.002234	Putrescine-binding periplasmic protein	Not significant
Avin_50860	C1DM96	Avin_50860	0.6094	0.1508	0.2246	AAA ATPase	Not significant
lptE	C1DMV8	Avin_08990	0.606	0.009282	0.02336	LPS-assembly lipoprotein LptE	Not significant
Avin_25170	C1DIM0	Avin_25170	0.6024	0.01758	0.03975	Sensory/regulatory protein RpfC (EC 2.7.13.3)	Not significant
colR	C1DDM2	Avin_17800	0.6006	0.05574	0.1004	Response regulator, transcriptional regulatory protein (Two-component), ColR	Not significant
frr	C1DSU3	Avin_38960	0.5996	0.1238	0.1915	Ribosome-recycling factor (RRF) (Ribosome-releasing factor)	Not significant
Avin_13110	C1DQ85	Avin_13110	0.5865	0.02807	0.05888	BON domain-containing protein	Not significant
Avin_18880	C1DDX9	Avin_18880	0.5846	0.01136	0.02724	Hydrolase, alpha/beta fold family	Not significant
csd2	C1DNX0	Avin_31600	0.5782	0.002149	0.007178	CRISPR-associated protein Csd2	Not significant
Avin_13140	C1DQ88	Avin_13140	0.574	0.01068	0.02601	LppC lipoprotein	Not significant
mosB	P84253	Avin_43210	0.5739	0.0006857	0.002958	Molybdenum storage protein subunit beta (Mo storage protein subunit beta) (MoSto subunit beta)	Not significant
cbpA	C1DH73	Avin_02190	0.5606	0.05412	0.09798	Chaperone protein CbpA	Not significant
sdhA	C1DM58	Avin_29790	0.5591	0.01838	0.0413	Succinate dehydrogenase flavoprotein subunit (EC 1.3.5.1)	Not significant
groEL	C1DQC2	Avin_13480	0.5581	0.0004708	0.002236	Chaperonin GroEL (EC 5.6.1.7) (60 kDa chaperonin) (Chaperonin-60) (Cpn60)	Not significant
cydR	C1DEL3	Avin_19910	0.5478	0.2368	0.328	Fnr-like negative transcriptional regulator of CydAB	Not significant
lpxB	C1DST3	Avin_38860	0.5462	0.05475	0.09889	Lipid-A-disaccharide synthase (EC 2.4.1.182)	Not significant
upp	C1DEU0	Avin_41360	0.5401	0.002395	0.007663	Uracil phosphoribosyltransferase (EC 2.4.2.9) (UMP pyrophosphorylase) (UPRTase)	Not significant
Avin_12380	C1DQ13	Avin_12380	0.5388	0.02592	0.05541	DUF4198 domain-containing protein	Not significant
Avin_37010	C1DRX2	Avin_37010	0.5371	0.1345	0.2047	TonB-dependent ferrisiderophore receptor protein	Not significant
argC	C1DHY0	Avin_46040	0.533	0.05384	0.09771	N-acetyl-gamma-glutamyl-phosphate reductase (AGPR) (EC 1.2.1.38) (N-acetyl-glutamate semialdehyde dehydrogenase) (NAGSA dehydrogenase)	Not significant
ptsP	C1DK21	Avin_48230	0.5262	0.03307	0.06694	phosphoenolpyruvate--protein phosphotransferase (EC 2.7.3.9)	Not significant
Avin_12960	C1DQ70	Avin_12960	0.526	0.2143	0.3037	GTP cyclohydrolase 1 type 2 homolog	Not significant
rnr	C1DLR0	Avin_07620	0.525	0.01554	0.03546	Ribonuclease R (RNase R) (EC 3.1.13.1)	Not significant
purC	C1DQP5	Avin_35320	0.5229	0.1939	0.2772	Phosphoribosylaminoimidazole-succinocarboxamide synthase (EC 6.3.2.6) (SAICAR synthetase)	Not significant
ubiE	C1DHS2	Avin_45410	0.5148	0.02684	0.05676	Ubiquinone/menaquinone biosynthesis C-methyltransferase UbiE (EC 2.1.1.163) (EC 2.1.1.201) (2-methoxy-6-polyprenyl-1,4-benzoquinol methylase) (Demethylmenaquinone methyltransferase)	Not significant
nusA	C1DFL0	Avin_42830	0.5143	0.01726	0.03914	Transcription termination/antitermination protein NusA	Not significant
hslO	C1DKD3	Avin_05430	0.5099	0.1447	0.2164	33 kDa chaperonin (Heat shock protein 33 homolog) (HSP33)	Not significant
Avin_40270	C1DE55	Avin_40270	0.5062	0.05874	0.1053	Ancillary SecYEG translocon subunit	Not significant
fabZ	C1DST5	Avin_38880	0.4982	0.08979	0.1477	3-hydroxyacyl-[acyl-carrier-protein] dehydratase FabZ (EC 4.2.1.59) ((3R)-hydroxymyristoyl-[acyl-carrier-protein] dehydratase) ((3R)-hydroxymyristoyl-ACP dehydrase) (Beta-hydroxyacyl-ACP dehydratase)	Not significant
Avin_17220	C1DSI0	Avin_17220	0.4913	0.1044	0.1674	CRISPR-associated protein, CT1974	Not significant
sucC	C1DM53	Avin_29740	0.4836	0.005819	0.01592	Succinate--CoA ligase [ADP-forming] subunit beta (EC 6.2.1.5) (Succinyl-CoA synthetase subunit beta) (SCS-beta)	Not significant
guaA	C1DE03	Avin_39720	0.4762	0.1171	0.1827	GMP synthase [glutamine-hydrolyzing] (EC 6.3.5.2) (GMP synthetase) (Glutamine amidotransferase)	Not significant
lysS	C1DSY6	Avin_39390	0.4705	0.01358	0.03194	Lysine--tRNA ligase (EC 6.1.1.6) (Lysyl-tRNA synthetase) (LysRS)	Not significant
secD	C1DE74	Avin_40460	0.47	0.03296	0.06689	Protein translocase subunit SecD	Not significant
Avin_17200	C1DSH8	Avin_17200	0.4684	0.00126	0.004782	CRISPR-associated protein, CT1975	Not significant
Avin_21730	C1DFG4	Avin_21730	0.4683	0.3249	0.4274	Oxidoreductase aldo/keto reductase family	Not significant
Avin_36070	C1DR96	Avin_36070	0.4669	0.1385	0.2098	Response receiver domain-containing protein	Not significant
hom	C1DSZ5	Avin_39490	0.4617	0.4884	0.5948	Homoserine dehydrogenase (EC 1.1.1.3)	Not significant
qor	C1DFW2	Avin_00210	0.4571	0.06628	0.1161	NADPH:quinone reductase (EC 1.6.5.5)	Not significant
Avin_22590	C1DGD9	Avin_22590	0.4568	0.2157	0.305	Molybdenum-pterin binding domain protein	Not significant
murG	C1DQ99	Avin_13250	0.455	0.04518	0.08486	UDP-N-acetylglucosamine--N-acetylmuramyl-(pentapeptide) pyrophosphoryl-undecaprenol N-acetylglucosamine transferase (EC 2.4.1.227) (Undecaprenyl-PP-MurNAc-pentapeptide-UDPGlcNAc GlcNAc transferase)	Not significant
Avin_40850	C1DEB2	Avin_40850	0.4522	0.04236	0.08076	endopeptidase La (EC 3.4.21.53)	Not significant
glnA	C1DHW3	Avin_45850	0.452	0.06226	0.1101	Glutamine synthetase (EC 6.3.1.2)	Not significant
Avin_45100	C1DHP2	Avin_45100	0.4477	0.1565	0.2313	MscS Mechanosensitive ion channel protein	Not significant
exbB	C1DR17	Avin_14740	0.4427	0.1205	0.1873	MotA/TolQ/ExbB proton channel	Not significant
retS	C1DLI9	Avin_06870	0.442	0.4447	0.5504	histidine kinase (EC 2.7.13.3)	Not significant
gpsA	C1DLY5	Avin_29030	0.4408	0.04443	0.08372	Glycerol-3-phosphate dehydrogenase [NAD(P)+] (EC 1.1.1.94) (NAD(P)(+)-dependent glycerol-3-phosphate dehydrogenase) (NAD(P)H-dependent dihydroxyacetone-phosphate reductase)	Not significant
prfB	C1DSY7	Avin_39400	0.4401	0.08295	0.1392	Peptide chain release factor 2 (RF-2)	Not significant
Avin_27200	C1DJX5	Avin_27200	0.4394	0.07073	0.1216	LamB type porin	Not significant
glmU	C1DMJ0	Avin_51920	0.4351	0.4368	0.5415	Bifunctional protein GlmU [Includes: UDP-N-acetylglucosamine pyrophosphorylase (EC 2.7.7.23) (N-acetylglucosamine-1-phosphate uridyltransferase); Glucosamine-1-phosphate N-acetyltransferase (EC 2.3.1.157)]	Not significant
anmK	C1DHX7	Avin_46010	0.4345	0.06274	0.1107	Anhydro-N-acetylmuramic acid kinase (EC 2.7.1.170) (AnhMurNAc kinase)	Not significant
psd	C1DLP2	Avin_07440	0.434	0.04066	0.07771	Phosphatidylserine decarboxylase proenzyme (EC 4.1.1.65) [Cleaved into: Phosphatidylserine decarboxylase alpha chain; Phosphatidylserine decarboxylase beta chain]	Not significant
pycB	C1DH60	Avin_02060	0.4304	0.01485	0.03418	Pyruvate carboxylase subunit B	Not significant
coaD	C1DIB2	Avin_03490	0.422	0.02633	0.056	Phosphopantetheine adenylyltransferase (EC 2.7.7.3) (Dephospho-CoA pyrophosphorylase) (Pantetheine-phosphate adenylyltransferase) (PPAT)	Not significant
apbC	C1DEF5	Avin_19290	0.4199	0.04436	0.08372	Iron-sulfur cluster carrier protein	Not significant
Avin_47580	C1DJ44	Avin_47580	0.4187	0.03622	0.07215	HemX-like protein	Not significant
cysS	C1DHE6	Avin_23530	0.412	0.09142	0.1497	Cysteine--tRNA ligase (EC 6.1.1.16) (Cysteinyl-tRNA synthetase) (CysRS)	Not significant
Avin_37840	C1DS53	Avin_37840	0.4117	0.1525	0.2267	Imelysin-like domain-containing protein	Not significant
dnaJ	C1DFM2	Avin_42960	0.4106	0.09666	0.1573	Chaperone protein DnaJ	Not significant
Avin_28420	C1DL12	Avin_28420	0.4054	0.3029	0.3998	Isocitrate lyase (Isocitrase) (Isocitratase)	Not significant
hemB	C1DJ31	Avin_47450	0.4039	0.03053	0.0628	Delta-aminolevulinic acid dehydratase (EC 4.2.1.24)	Not significant
pepS16	C1DHF2	Avin_23590	0.3942	0.03833	0.07435	Lon protease (EC 3.4.21.53) (ATP-dependent protease La)	Not significant
trpC	C1DHY7	Avin_46110	0.3938	0.02029	0.04454	Indole-3-glycerol phosphate synthase (IGPS) (EC 4.1.1.48)	Not significant
zipA	C1DN28	Avin_30300	0.3904	0.2574	0.3527	Cell division protein ZipA	Not significant
Avin_22620	C1DGE2	Avin_22620	0.3869	0.0283	0.0591	Glutathione S-transferase protein	Not significant
pheT	C1DF47	Avin_20470	0.3859	0.1534	0.2275	Phenylalanine--tRNA ligase beta subunit (EC 6.1.1.20) (Phenylalanyl-tRNA synthetase beta subunit) (PheRS)	Not significant
pepA	C1DPG2	Avin_11650	0.3774	0.007668	0.02017	Probable cytosol aminopeptidase (EC 3.4.11.1) (Leucine aminopeptidase) (LAP) (EC 3.4.11.10) (Leucyl aminopeptidase)	Not significant
hepA	C1DN26	Avin_30280	0.3757	0.1007	0.1627	RNA polymerase-associated protein RapA (EC 3.6.4.-) (ATP-dependent helicase HepA)	Not significant
Avin_47300	C1DJ16	Avin_47300	0.3733	0.2887	0.3844	Iron ABC transporter, periplasmic iron-binding protein	Not significant
grpE	C1DFM4	Avin_42980	0.3721	0.04447	0.08372	Protein GrpE (HSP-70 cofactor)	Not significant
malQ	C1DIJ2	Avin_24890	0.3713	0.192	0.2755	4-alpha-glucanotransferase (EC 2.4.1.25) (Amylomaltase) (Disproportionating enzyme)	Not significant
dnaK	C1DFM3	Avin_42970	0.3706	0.0297	0.0616	Chaperone protein DnaK (HSP70) (Heat shock 70 kDa protein) (Heat shock protein 70)	Not significant
apeB	C1DQM8	Avin_35150	0.3688	0.1309	0.2003	Probable M18 family aminopeptidase 2 (EC 3.4.11.-)	Not significant
fpr1	C1DSP5	Avin_38470	0.3581	0.157	0.2316	Ferredoxin--NADP reductase (EC 1.18.1.2)	Not significant
tktA-3	C1DKE7	Avin_05570	0.3573	0.133	0.2028	Transketolase (EC 2.2.1.1)	Not significant
Avin_14170	C1DQW0	Avin_14170	0.3572	0.4678	0.5725	Universal stress protein	Not significant
melA	C1DME3	Avin_51420	0.3571	0.5795	0.6726	Alpha-galactosidase	Not significant
Avin_45600	C1DHT9	Avin_45600	0.3488	0.09749	0.158	Thioesterase	Not significant
Avin_45920	C1DHW9	Avin_45920	0.3437	0.1063	0.1692	3-methylmercaptopropionyl-CoA dehydrogenase (EC 1.3.99.41)	Not significant
adk	C1DSX5	Avin_39280	0.3349	0.1272	0.1956	Adenylate kinase (AK) (EC 2.7.4.3) (ATP-AMP transphosphorylase) (ATP:AMP phosphotransferase) (Adenylate monophosphate kinase)	Not significant
Avin_07420	C1DLP0	Avin_07420	0.3338	0.05006	0.09195	Zinc-containing alcohol dehydrogenase superfamily	Not significant
agaA	C1DEH1	Avin_19460	0.3332	0.1916	0.2755	Agarase	Not significant
pyrB	C1DI75	Avin_03120	0.3274	0.1932	0.2767	Aspartate carbamoyltransferase catalytic subunit (EC 2.1.3.2) (Aspartate transcarbamylase) (ATCase)	Not significant
lpxA	C1DST4	Avin_38870	0.3263	0.3312	0.4326	Acyl-[acyl-carrier-protein]--UDP-N-acetylglucosamine O-acyltransferase (UDP-N-acetylglucosamine acyltransferase) (EC 2.3.1.129)	Not significant
Avin_16010	C1DRS8	Avin_16010	0.326	0.04806	0.08893	Glycosyl transferase, family 2	Not significant
fadA	C1DQY8	Avin_14450	0.3194	0.1387	0.2098	acetyl-CoA C-acyltransferase (EC 2.3.1.16)	Not significant
Avin_15160	C1DRJ3	Avin_15160	0.3179	0.08125	0.1372	Electron transfer flavoprotein-ubiquinone oxidoreductase (ETF-QO) (EC 1.5.5.1)	Not significant
rpoD	C1DIY6	Avin_47000	0.3113	0.1158	0.1814	RNA polymerase sigma factor RpoD (Sigma-70)	Not significant
pyrD	C1DDY1	Avin_18900	0.3068	0.3437	0.4466	Dihydroorotate dehydrogenase (quinone) (EC 1.3.5.2) (DHOdehase) (DHOD) (DHODase) (Dihydroorotate oxidase)	Not significant
polA	C1DG03	Avin_00630	0.3049	0.2323	0.323	DNA polymerase I (EC 2.7.7.7)	Not significant
mosA	P84308	Avin_43200	0.3011	0.01978	0.04379	Molybdenum storage protein subunit alpha (Mo storage protein subunit alpha) (MoSto subunit alpha)	Not significant
Avin_11570	C1DPF4	Avin_11570	0.3003	0.2185	0.3078	Integral membrane protein, TerC family	Not significant
lptB	C1DQ54	Avin_12800	0.2906	0.08782	0.1461	Lipopolysaccharide export system ATP-binding protein LptB	Not significant
Avin_04640	C1DJD4	Avin_04640	0.2854	0.1428	0.2144	Carboxyl-terminal protease S41A	Not significant
rpoA	C1DKN8	Avin_06500	0.2848	0.08622	0.144	DNA-directed RNA polymerase subunit alpha (RNAP subunit alpha) (EC 2.7.7.6) (RNA polymerase subunit alpha) (Transcriptase subunit alpha)	Not significant
ribB	C1DLH7	Avin_06740	0.2827	0.07123	0.1222	3,4-dihydroxy-2-butanone 4-phosphate synthase (DHBP synthase) (EC 4.1.99.12)	Not significant
gatC	C1DQ38	Avin_12640	0.2785	0.6491	0.7336	Aspartyl/glutamyl-tRNA(Asn/Gln) amidotransferase subunit C (Asp/Glu-ADT subunit C) (EC 6.3.5.-)	Not significant
ilvI	C1DFH9	Avin_42520	0.2757	0.2974	0.3932	Acetolactate synthase (EC 2.2.1.6)	Not significant
Avin_41390	C1DEU3	Avin_41390	0.2753	0.212	0.302	Renalase (EC 1.6.3.5)	Not significant
Avin_42570	C1DFI4	Avin_42570	0.2748	0.1152	0.1808	Aminoglycoside phosphotransferase domain-containing protein	Not significant
ureC	C1DNK4	Avin_09880	0.2737	0.3981	0.5002	Urease subunit alpha (EC 3.5.1.5) (Urea amidohydrolase subunit alpha)	Not significant
sdhB	C1DM57	Avin_29780	0.2735	0.0332	0.06702	Succinate dehydrogenase iron-sulfur subunit (EC 1.3.5.1)	Not significant
Avin_39220	C1DSW9	Avin_39220	0.2725	0.3498	0.4522	ABC transporter	Not significant
Avin_01840	C1DH39	Avin_01840	0.2716	0.09729	0.158	NAD(P) transhydrogenase subunit beta (EC 7.1.1.1) (Nicotinamide nucleotide transhydrogenase subunit beta)	Not significant
Avin_45950	P52964	Avin_45950	0.2706	0.5758	0.6719	Flavodoxin 1 (AvFld 1)	Not significant
Avin_15980	C1DRS5	Avin_15980	0.2691	0.5238	0.6226	Glycosyl transferase, family 2	Not significant
Avin_49080	C1DKA2	Avin_49080	0.2684	0.131	0.2003	Aldehyde dehydrogenase	Not significant
Avin_52330	C1DNE7	Avin_52330	0.2659	0.2171	0.3064	Type III restriction enzyme, res subunit	Not significant
glmS	C1DMI7	Avin_51890	0.2518	0.4641	0.5697	Glutamine--fructose-6-phosphate aminotransferase [isomerizing] (EC 2.6.1.16) (D-fructose-6-phosphate amidotransferase) (GFAT) (Glucosamine-6-phosphate synthase) (Hexosephosphate aminotransferase) (L-glutamine--D-fructose-6-phosphate amidotransferase)	Not significant
Avin_11510	C1DPE8	Avin_11510	0.2502	0.266	0.3625	Short-chain dehydrogenase/reductase SDR	Not significant
Avin_22680	C1DGE8	Avin_22680	0.2492	0.676	0.7573	Uncharacterized protein	Not significant
Avin_46890	C1DIX5	Avin_46890	0.2434	0.2826	0.3777	SpoVR-like protein	Not significant
argS	C1DHR7	Avin_45360	0.2421	0.3863	0.4902	Arginine--tRNA ligase (EC 6.1.1.19) (Arginyl-tRNA synthetase) (ArgRS)	Not significant
Avin_47540	C1DJ40	Avin_47540	0.2409	0.4232	0.5273	Regulatory protein	Not significant
gyrA	C1DRQ8	Avin_15810	0.2365	0.4624	0.5686	DNA gyrase subunit A (EC 5.6.2.2)	Not significant
trpE	C1DIV0	Avin_46640	0.234	0.5241	0.6226	Anthranilate synthase component 1 (EC 4.1.3.27)	Not significant
Avin_52090	C1DMK7	Avin_52090	0.2277	0.4189	0.5227	Virulence factor SrfB	Not significant
phbP	C1DHG0	Avin_23670	0.2269	0.3602	0.4617	Phasin protein	Not significant
rne	C1DR24	Avin_14810	0.226	0.1581	0.2326	Ribonuclease E (RNase E) (EC 3.1.26.12)	Not significant
Avin_01060	C1DG46	Avin_01060	0.2259	0.1394	0.21	Carbonic anhydrase (EC 4.2.1.1) (Carbonate dehydratase)	Not significant
Avin_13370	C1DQB1	Avin_13370	0.2238	0.5774	0.6726	8-oxo-dGTP diphosphatase (EC 3.6.1.55) (7,8-dihydro-8-oxoguanine-triphosphatase) (Mutator protein MutT) (dGTP pyrophosphohydrolase)	Not significant
Avin_48300	C1DK28	Avin_48300	0.2237	0.3583	0.4608	Fumarylacetoacetate (FAA) hydrolase family protein	Not significant
Avin_35210	C1DQN4	Avin_35210	0.2221	0.2258	0.3156	Peptidyl-prolyl cis-trans isomerase (EC 5.2.1.8)	Not significant
hflC	C1DLQ5	Avin_07570	0.2218	0.3633	0.465	Protein HflC	Not significant
pckA	C1DKD5	Avin_05450	0.2149	0.2687	0.3648	Phosphoenolpyruvate carboxykinase (ATP) (PCK) (PEP carboxykinase) (PEPCK) (EC 4.1.1.49)	Not significant
tyrS	C1DHX5	Avin_45990	0.2072	0.5942	0.6852	Tyrosine--tRNA ligase (EC 6.1.1.1) (Tyrosyl-tRNA synthetase) (TyrRS)	Not significant
treZ	C1DIJ3	Avin_24900	0.2009	0.2773	0.3737	Malto-oligosyltrehalose trehalohydrolase (MTHase) (EC 3.2.1.141) (4-alpha-D-((1->4)-alpha-D-glucano)trehalose trehalohydrolase) (Maltooligosyl trehalose trehalohydrolase)	Not significant
rfbC	C1DRS2	Avin_15950	0.1967	0.3157	0.416	dTDP-4-dehydrorhamnose 3,5-epimerase (EC 5.1.3.13) (Thymidine diphospho-4-keto-rhamnose 3,5-epimerase)	Not significant
ompH	C1DST7	Avin_38900	0.1967	0.2895	0.3848	Outer membrane chaperone Skp	Not significant
gatB	C1DQ36	Avin_12610	0.1918	0.6018	0.6916	Aspartyl/glutamyl-tRNA(Asn/Gln) amidotransferase subunit B (Asp/Glu-ADT subunit B) (EC 6.3.5.-)	Not significant
gltX	C1DEN2	Avin_20110	0.1915	0.4306	0.5356	Glutamate--tRNA ligase (EC 6.1.1.17) (Glutamyl-tRNA synthetase) (GluRS)	Not significant
galU	C1DIK2	Avin_24990	0.1915	0.4182	0.5227	UTP--glucose-1-phosphate uridylyltransferase (EC 2.7.7.9) (UDP-glucose pyrophosphorylase)	Not significant
Avin_12560	C1DQ31	Avin_12560	0.1914	0.6198	0.7047	Response regulator RegA/PrrA/ActR type	Not significant
accA	C1DST0	Avin_38830	0.1882	0.2946	0.3902	Acetyl-coenzyme A carboxylase carboxyl transferase subunit alpha (ACCase subunit alpha) (Acetyl-CoA carboxylase carboxyltransferase subunit alpha) (EC 2.1.3.15)	Not significant
sthA	C1DR10	Avin_14670	0.1847	0.2735	0.3707	Soluble pyridine nucleotide transhydrogenase (STH) (EC 1.6.1.1) (NAD(P)(+) transhydrogenase [B-specific])	Not significant
Avin_19040	C1DED1	Avin_19040	0.1805	0.6856	0.7634	Dienelactone hydrolase	Not significant
serA	C1DK31	Avin_48330	0.1803	0.2775	0.3737	D-3-phosphoglycerate dehydrogenase (EC 1.1.1.399) (EC 1.1.1.95) (2-oxoglutarate reductase)	Not significant
Avin_07130	C1DLL5	Avin_07130	0.1772	0.3558	0.4584	Exo-1,3-beta-glucanase D	Not significant
rhdA	C1DLP3	Avin_07450	0.1718	0.6825	0.7623	Sulfurtransferase	Not significant
glyQ	C1DFV2	Avin_00110	0.1654	0.502	0.6074	Glycine--tRNA ligase alpha subunit (EC 6.1.1.14) (Glycyl-tRNA synthetase alpha subunit) (GlyRS)	Not significant
Avin_41230	C1DES7	Avin_41230	0.1635	0.4903	0.5961	D-glycerate dehydrogenase	Not significant
Avin_12990	C1DQ73	Avin_12990	0.1634	0.6931	0.7707	Z-ring associated protein G (Cell division protein ZapG)	Not significant
Avin_42760	C1DFK3	Avin_42760	0.1511	0.4883	0.5948	DUF748 domain-containing protein	Not significant
dapB	C1DFM1	Avin_42950	0.1383	0.7726	0.8345	4-hydroxy-tetrahydrodipicolinate reductase (HTPA reductase) (EC 1.17.1.8)	Not significant
hslU	C1DHS0	Avin_45390	0.1375	0.5126	0.6162	ATP-dependent protease ATPase subunit HslU (Unfoldase HslU)	Not significant
lpdA	C1DM54	Avin_29750	0.1374	0.2872	0.3831	Dihydrolipoyl dehydrogenase (EC 1.8.1.4)	Not significant
Avin_12690	C1DQ43	Avin_12690	0.1365	0.6544	0.7385	Ribonuclease E/G	Not significant
Avin_13550	C1DQQ6	Avin_13550	0.1328	0.5436	0.6403	Enoyl-CoA hydratase/isomerase	Not significant
acnD	C1DHB6	Avin_23230	0.131	0.5384	0.6352	Aconitate hydratase (Aconitase) (EC 4.2.1.3)	Not significant
pheS	C1DF46	Avin_20460	0.1309	0.7048	0.7802	Phenylalanine--tRNA ligase alpha subunit (EC 6.1.1.20) (Phenylalanyl-tRNA synthetase alpha subunit) (PheRS)	Not significant
Avin_01760	C1DH31	Avin_01760	0.1291	0.7527	0.8153	Thioesterase superfamily protein	Not significant
prkA	C1DIX3	Avin_46870	0.1283	0.3269	0.429	Serine protein kinase PrkA	Not significant
hisZ	C1DLQ7	Avin_07590	0.1264	0.8125	0.8659	ATP phosphoribosyltransferase regulatory subunit	Not significant
Avin_15030	C1DRI0	Avin_15030	0.1256	0.5142	0.6162	Cysteine desulfurase protein	Not significant
Avin_18650	C1DDV6	Avin_18650	0.1254	0.5225	0.6226	Histidine triad (HIT) family protein	Not significant
purH	C1DLJ1	Avin_06890	0.1215	0.7326	0.797	Bifunctional purine biosynthesis protein PurH [Includes: Phosphoribosylaminoimidazolecarboxamide formyltransferase (EC 2.1.2.3) (AICAR transformylase); IMP cyclohydrolase (EC 3.5.4.10) (ATIC) (IMP synthase) (Inosinicase)]	Not significant
suhB	C1DE72	Avin_40440	0.119	0.619	0.7047	Inositol-1-monophosphatase (EC 3.1.3.25)	Not significant
Avin_06670	C1DLH0	Avin_06670	0.1169	0.5097	0.6138	Thioredoxin	Not significant
Avin_27080	C1DJW3	Avin_27080	0.1162	0.5953	0.6852	PHB de-polymerase	Not significant
Avin_14040	C1DQU8	Avin_14040	0.1027	0.4941	0.5987	Glutaredoxin	Not significant
purA	C1DLQ8	Avin_07600	0.1017	0.66	0.7438	Adenylosuccinate synthetase (AMPSase) (AdSS) (EC 6.3.4.4) (IMP--aspartate ligase)	Not significant
Avin_46790	C1DIW5	Avin_46790	0.1005	0.8238	0.8747	Phosphotransferase	Not significant
Avin_37690	C1DS38	Avin_37690	0.0945	0.6943	0.7708	Circularly permuted ATP-grasp type 2 domain-containing protein	Not significant
glxI	C1DEE5	Avin_19190	0.0927	0.8081	0.8642	Lactoylglutathione lyase (EC 4.4.1.5) (Glyoxalase I)	Not significant
hisS	C1DE56	Avin_40280	0.0917	0.726	0.7921	Histidine--tRNA ligase (EC 6.1.1.21) (Histidyl-tRNA synthetase) (HisRS)	Not significant
gshA	C1DJH1	Avin_05020	0.0911	0.8405	0.8813	Glutamate--cysteine ligase (EC 6.3.2.2) (Gamma-ECS) (GCS) (Gamma-glutamylcysteine synthetase)	Not significant
Avin_14850	C1DR28	Avin_14850	0.0901	0.8073	0.8642	Peptidase S49, SppA	Not significant
ppiD	C1DHF5	Avin_23620	0.086	0.5951	0.6852	Periplasmic chaperone PpiD (Periplasmic folding chaperone)	Not significant
pnp	C1DFK5	Avin_42780	0.0831	0.5253	0.6226	Polyribonucleotide nucleotidyltransferase (EC 2.7.7.8) (Polynucleotide phosphorylase) (PNPase)	Not significant
gatA	C1DQ37	Avin_12630	0.0807	0.6694	0.751	Glutamyl-tRNA(Gln) amidotransferase subunit A (Glu-ADT subunit A) (EC 6.3.5.7)	Not significant
pepN	C1DDW4	Avin_18730	0.079	0.8335	0.8774	Aminopeptidase N (EC 3.4.11.2)	Not significant
rpmC	C1DKM1	Avin_06330	0.0778	0.8495	0.8883	Large ribosomal subunit protein uL29 (50S ribosomal protein L29)	Not significant
AvCA6_47460	M9YJN5		0.074	0.7941	0.8535	Glyoxalase	Not significant
Avin_50820	C1DM92	Avin_50820	0.0718	0.7873	0.8479	DUF796 family protein	Not significant
secA	C1DQA8	Avin_13340	0.0652	0.8257	0.8755	Protein translocase subunit SecA (EC 7.4.2.8)	Not significant
pfpI	M9YCH9		0.0586	0.745	0.8093	Cysteine peptidase PfpI protein	Not significant
kdsA	C1DSS7	Avin_38800	0.0575	0.7109	0.7847	2-dehydro-3-deoxyphosphooctonate aldolase (EC 2.5.1.55) (3-deoxy-D-manno-octulosonic acid 8-phosphate synthase) (KDO-8-phosphate synthase) (KDO 8-P synthase) (KDOPS) (Phospho-2-dehydro-3-deoxyoctonate aldolase)	Not significant
Avin_29450	C1DM25	Avin_29450	0.0543	0.8717	0.906	[acyl-carrier-protein] S-malonyltransferase (EC 2.3.1.39)	Not significant
Avin_36880	C1DRV9	Avin_36880	0.054	0.8632	0.9001	DUF2066 domain-containing protein	Not significant
Avin_39430	C1DSY9	Avin_39430	0.0512	0.8294	0.8774	NADH:flavin oxidoreductase/NADH oxidase	Not significant
gyrB	C1DFU5	Avin_00040	0.0511	0.899	0.9273	DNA gyrase subunit B (EC 5.6.2.2)	Not significant
Avin_44810	C1DGV2	Avin_44810	0.0453	0.8722	0.906	Serine/threonine protein kinase	Not significant
nuoH	C1DL20	Avin_28500	0.0444	0.831	0.8774	NADH-quinone oxidoreductase subunit H (EC 7.1.1.-) (NADH dehydrogenase I subunit H) (NDH-1 subunit H)	Not significant
cycB	C1DJZ3	Avin_47940	0.0411	0.889	0.9182	Cytochrome c5 protein	Not significant
Avin_04570	C1DJC7	Avin_04570	0.0408	0.8331	0.8774	Putative 4-hydroxy-4-methyl-2-oxoglutarate aldolase (Regulator of ribonuclease activity homolog) (RraA-like protein)	Not significant
rho	C1DJ27	Avin_47410	0.0402	0.8006	0.8586	Transcription termination factor Rho (EC 3.6.4.-) (ATP-dependent helicase Rho)	Not significant
Avin_47330	C1DJ19	Avin_47330	0.0398	0.9154	0.9379	Xaa-Pro aminopeptidase (EC 3.4.11.9) (Aminopeptidase P II) (X-Pro aminopeptidase)	Not significant
hisG	C1DQ66	Avin_12920	0.0373	0.8344	0.8774	ATP phosphoribosyltransferase (ATP-PRT) (ATP-PRTase) (EC 2.4.2.17)	Not significant
Avin_05750	C1DKG5	Avin_05750	0.0361	0.8824	0.9151	Alanine dehydrogenase (EC 1.4.1.1)	Not significant
ilvM	C1DRX7	Avin_37060	0.035	0.9155	0.9379	GTP pyrophosphokinase ((p)ppGpp synthase) (ATP:GTP 3'-pyrophosphotransferase) (ppGpp synthase I)	Not significant
rlmL	C1DDY4	Avin_18930	0.0344	0.8724	0.906	Ribosomal RNA large subunit methyltransferase K/L [Includes: 23S rRNA m2G2445 methyltransferase (EC 2.1.1.173) (rRNA (guanine-N(2)-)-methyltransferase RlmL); 23S rRNA m7G2069 methyltransferase (EC 2.1.1.264) (rRNA (guanine-N(7)-)-methyltransferase RlmK)]	Not significant
Avin_31060	C1DNA3	Avin_31060	0.0243	0.9376	0.9553	NACHT-associated inactive Restriction Endonuclease 2 domain-containing protein	Not significant
thrS	C1DF42	Avin_20420	0.0198	0.9291	0.9492	Threonine--tRNA ligase (EC 6.1.1.3) (Threonyl-tRNA synthetase) (ThrRS)	Not significant
pgl-2	C1DDK6	Avin_17640	0.0187	0.927	0.9484	6-phosphogluconolactonase (6PGL) (EC 3.1.1.31)	Not significant
Avin_52070	C1DMK5	Avin_52070	0.0183	0.9498	0.9636	Virulence factor	Not significant
ubiB	C1DHS4	Avin_45430	0.0179	0.9356	0.9546	Probable protein kinase UbiB (EC 2.7.-.-) (Ubiquinone biosynthesis protein UbiB)	Not significant
fruA	C1DPZ6	Avin_12210	0.0158	0.9502	0.9636	protein-N(pi)-phosphohistidine--D-fructose phosphotransferase (EC 2.7.1.202)	Not significant
Avin_25210	C1DIM4	Avin_25210	0.011	0.942	0.9585	3-methylmercaptopropionyl-CoA dehydrogenase (EC 1.3.99.41)	Not significant
Avin_16870	C1DSE6	Avin_16870	0.01	0.9735	0.981	Glucose/ribitol dehydrogenase family protein	Not significant
serB	C1DLN9	Avin_07410	0.0091	0.9745	0.981	Phosphoserine phosphatase (EC 3.1.3.3) (O-phosphoserine phosphohydrolase)	Not significant
ureB	C1DNK5	Avin_09890	0.0082	0.9575	0.9691	Urease subunit beta (EC 3.5.1.5) (Urea amidohydrolase subunit beta)	Not significant
thrC	C1DSZ4	Avin_39480	0.0046	0.9807	0.9859	Threonine synthase (EC 4.2.3.1)	Not significant
Avin_15740	C1DRQ1	Avin_15740	0.0007	0.9969	0.9969	Short-chain dehydrogenase/reductase SDR	Not significant
htpG	C1DEE4	Avin_19170	-0.0019	0.9893	0.9932	Chaperone protein HtpG (Heat shock protein HtpG) (High temperature protein G)	Not significant
algB	C1DPB1	Avin_11120	-0.0025	0.9957	0.9969	Response regulator, sigma54-dependent regulatory protein AlgB	Not significant
trpB	C1DH66	Avin_02120	-0.0034	0.9924	0.995	Tryptophan synthase beta chain (EC 4.2.1.20)	Not significant
clpX	C1DHF1	Avin_23580	-0.0063	0.9702	0.9793	ATP-dependent Clp protease ATP-binding subunit ClpX	Not significant
Avin_03520	C1DIB5	Avin_03520	-0.0157	0.9509	0.9636	Peptidase M16-like protein	Not significant
hflX	C1DLQ3	Avin_07550	-0.0193	0.9701	0.9793	GTPase HflX (GTP-binding protein HflX)	Not significant
mfd	C1DR00	Avin_14570	-0.0325	0.9023	0.9294	Transcription-repair-coupling factor (TRCF) (EC 3.6.4.-)	Not significant
glmM	C1DFL3	Avin_42860	-0.0378	0.8852	0.916	Phosphoglucosamine mutase (EC 5.4.2.10)	Not significant
pstB	C1DK53	Avin_48570	-0.0385	0.9155	0.9379	Phosphate ABC transporter, ATP-binding protein	Not significant
argH	C1DJ48	Avin_47620	-0.0423	0.8857	0.916	Argininosuccinate lyase (ASAL) (EC 4.3.2.1) (Arginosuccinase)	Not significant
Avin_10630	C1DNS8	Avin_10630	-0.0466	0.9046	0.9305	Biopolymer transport protein ExbB	Not significant
yajC	C1DE75	Avin_40470	-0.0545	0.8093	0.8643	Sec translocon accessory complex subunit YajC	Not significant
leuA	C1DFH2	Avin_42440	-0.0576	0.8167	0.8684	2-isopropylmalate synthase (EC 2.3.3.13) (Alpha-IPM synthase) (Alpha-isopropylmalate synthase)	Not significant
metK	C1DKE3	Avin_05530	-0.0586	0.7512	0.8149	S-adenosylmethionine synthase (AdoMet synthase) (EC 2.5.1.6) (MAT) (Methionine adenosyltransferase)	Not significant
ppx	C1DJ29	Avin_47430	-0.0624	0.8463	0.8862	Exopolyphosphatase (EC 3.6.1.11)	Not significant
Avin_44310	C1DGQ4	Avin_44310	-0.0739	0.7224	0.79	Nucleotidyltransferase family protein	Not significant
Avin_19840	C1DEK7	Avin_19840	-0.0747	0.863	0.9001	Nucleoid-associated protein Avin_19840	Not significant
sucC	C1DM52	Avin_29730	-0.0773	0.637	0.7222	Succinate--CoA ligase [ADP-forming] subunit alpha (EC 6.2.1.5) (Succinyl-CoA synthetase subunit alpha) (SCS-alpha)	Not significant
rplL	C1DKK4	Avin_06160	-0.0779	0.7231	0.79	Large ribosomal subunit protein bL12 (50S ribosomal protein L7/L12)	Not significant
Avin_04320	C1DJA3	Avin_04320	-0.08	0.6174	0.7042	Transglutaminase domain protein	Not significant
Avin_10490	C1DNR5	Avin_10490	-0.0823	0.7186	0.7875	Potassium proton antiporter	Not significant
nuoF	C1DL18	Avin_28480	-0.084	0.6823	0.7623	NADH-quinone oxidoreductase subunit F (EC 7.1.1.-)	Not significant
nuoM	C1DL25	Avin_28550	-0.0844	0.8334	0.8774	NADH-quinone oxidoreductase subunit M (NADH dehydrogenase I subunit M) (NDH-1 subunit M)	Not significant
thiG	C1DI61	Avin_02980	-0.085	0.8369	0.8788	Thiazole synthase (EC 2.8.1.10)	Not significant
rpoB	C1DKK5	Avin_06170	-0.086	0.4928	0.5982	DNA-directed RNA polymerase subunit beta (RNAP subunit beta) (EC 2.7.7.6) (RNA polymerase subunit beta) (Transcriptase subunit beta)	Not significant
zwf-1	C1DKP8	Avin_27260	-0.0865	0.7163	0.7861	Glucose-6-phosphate 1-dehydrogenase (G6PD) (EC 1.1.1.49)	Not significant
der	C1DE52	Avin_40240	-0.0888	0.8131	0.8659	GTPase Der (GTP-binding protein EngA)	Not significant
ahpC	C1DHW8	Avin_45910	-0.0949	0.5271	0.6237	Alkyl hydroperoxide reductase C (EC 1.11.1.26) (Peroxiredoxin) (Thioredoxin peroxidase)	Not significant
fabB	C1DLY8	Avin_29060	-0.0956	0.7147	0.7861	3-oxoacyl-[acyl-carrier-protein] synthase 1 (EC 2.3.1.41) (3-oxoacyl-[acyl-carrier-protein] synthase I) (Beta-ketoacyl-ACP synthase I)	Not significant
Avin_47570	C1DJ43	Avin_47570	-0.0963	0.5744	0.6713	HemY-like protein	Not significant
Avin_17550	C1DSL3	Avin_17550	-0.0996	0.7284	0.7936	Metallo-beta-lactamase family protein	Not significant
rpmF	C1DR31	Avin_14890	-0.1031	0.7695	0.8323	Large ribosomal subunit protein bL32 (50S ribosomal protein L32)	Not significant
mreB	C1DQ39	Avin_12650	-0.1082	0.6618	0.7447	Cell shape-determining protein MreB	Not significant
accD	C1DQD2	Avin_34190	-0.1088	0.6137	0.701	Acetyl-coenzyme A carboxylase carboxyl transferase subunit beta (ACCase subunit beta) (Acetyl-CoA carboxylase carboxyltransferase subunit beta) (EC 2.1.3.15)	Not significant
algQ	C1DJ41	Avin_47550	-0.1112	0.5572	0.6533	Regulator of RNA polymerase sigma(70) subunit, Rsd/AlgQ	Not significant
lysA	C1DJ55	Avin_47700	-0.1125	0.6484	0.7336	Diaminopimelate decarboxylase (DAP decarboxylase) (DAPDC) (EC 4.1.1.20)	Not significant
fadB1	C1DQY7	Avin_14440	-0.1131	0.4611	0.5686	enoyl-CoA hydratase (EC 4.2.1.17)	Not significant
Avin_32810	C1DPL7	Avin_32810	-0.115	0.778	0.8391	Metal-binding protein	Not significant
murF	C1DQ95	Avin_13210	-0.1173	0.7136	0.7861	UDP-N-acetylmuramoyl-tripeptide--D-alanyl-D-alanine ligase (EC 6.3.2.10) (D-alanyl-D-alanine-adding enzyme)	Not significant
petA	C1DQ80	Avin_13060	-0.1198	0.7067	0.7812	Ubiquinol-cytochrome c reductase iron-sulfur subunit (EC 7.1.1.8)	Not significant
yidC	C1DNF7	Avin_52450	-0.1199	0.5952	0.6852	Membrane protein insertase YidC (Foldase YidC) (Membrane integrase YidC) (Membrane protein YidC)	Not significant
Avin_15420	C1DRL9	Avin_15420	-0.122	0.7155	0.7861	Glutamate-pyruvate aminotransferase AlaA (EC 2.6.1.2)	Not significant
purF	C1DQC8	Avin_34150	-0.1235	0.6091	0.6968	Amidophosphoribosyltransferase (ATase) (EC 2.4.2.14) (Glutamine phosphoribosylpyrophosphate amidotransferase) (GPATase)	Not significant
mvaT	C1DSN0	Avin_38310	-0.1295	0.3952	0.4982	Transcriptional regulator MvaT	Not significant
rnc	C1DQS2	Avin_13780	-0.1326	0.7023	0.7786	Ribonuclease 3 (EC 3.1.26.3) (Ribonuclease III) (RNase III)	Not significant
fruK	C1DPZ5	Avin_12200	-0.1388	0.5526	0.6488	Phosphofructokinase	Not significant
trxA	C1DJ28	Avin_47420	-0.1403	0.3942	0.4976	Thioredoxin	Not significant
modG	C1DM80	Avin_50690	-0.1452	0.5163	0.6168	Mo processing, homeostasis	Not significant
speD	C1DHY4	Avin_46080	-0.1478	0.6649	0.747	S-adenosylmethionine decarboxylase proenzyme (AdoMetDC) (SAMDC) (EC 4.1.1.50) [Cleaved into: S-adenosylmethionine decarboxylase beta chain; S-adenosylmethionine decarboxylase alpha chain]	Not significant
acoC	C1DEX6	Avin_41750	-0.1533	0.7947	0.8535	Dihydrolipoamide acetyltransferase,acetoin dehydrogeanse E2 component, AcoC	Not significant
rplX	C1DKM4	Avin_06360	-0.1539	0.2765	0.3737	Large ribosomal subunit protein uL24 (50S ribosomal protein L24)	Not significant
tldD	C1DQ46	Avin_12720	-0.1584	0.6052	0.6934	Peptidase U62, modulator of DNA gyrase activity	Not significant
ftsA	C1DQA3	Avin_13290	-0.1703	0.3938	0.4976	Cell division protein FtsA	Not significant
ffh	C1DDY8	Avin_39570	-0.1745	0.6044	0.6934	Signal recognition particle protein (EC 3.6.5.4) (Fifty-four homolog)	Not significant
murC	C1DQA0	Avin_13260	-0.182	0.6839	0.7627	UDP-N-acetylmuramate--L-alanine ligase (EC 6.3.2.8) (UDP-N-acetylmuramoyl-L-alanine synthetase)	Not significant
Avin_44620	C1DGT4	Avin_44620	-0.1882	0.579	0.6726	FAD dependent oxidoreductase	Not significant
rpmA	C1DEA5	Avin_40780	-0.1927	0.5479	0.6444	Large ribosomal subunit protein bL27 (50S ribosomal protein L27)	Not significant
Avin_14550	C1DQZ8	Avin_14550	-0.1934	0.3756	0.479	Probable S-methyl-5'-thioinosine phosphorylase (EC 2.4.2.44) (5'-methylthioinosine phosphorylase) (MTI phosphorylase) (MTIP)	Not significant
cycA	C1DH54	Avin_02000	-0.1941	0.3497	0.4522	Cytochrome c4	Not significant
ilvC	C1DFH7	Avin_42500	-0.195	0.2211	0.3109	Ketol-acid reductoisomerase (NADP(+)) (KARI) (EC 1.1.1.86) (Acetohydroxy-acid isomeroreductase) (AHIR) (Alpha-keto-beta-hydroxylacyl reductoisomerase) (Ketol-acid reductoisomerase type 1) (Ketol-acid reductoisomerase type I)	Not significant
Avin_21010	C1DF99	Avin_21010	-0.1959	0.3875	0.4909	P-type Cu(2+) transporter (EC 7.2.2.9)	Not significant
metZ	C1DQC7	Avin_34140	-0.1996	0.3775	0.4807	O-succinylhomoserine sulfhydrylase (OSH sulfhydrylase) (OSHS sulfhydrylase) (EC 2.5.1.-)	Not significant
Avin_51560	C1DMF6	Avin_51560	-0.2055	0.5136	0.6162	Efflux pump membrane transporter	Not significant
Avin_13620	C1DQR1	Avin_13620	-0.2105	0.2795	0.3741	YgfZ-like protein	Not significant
nuoI	C1DL21	Avin_28510	-0.2107	0.6314	0.7168	NADH-quinone oxidoreductase subunit I (EC 7.1.1.-) (NADH dehydrogenase I subunit I) (NDH-1 subunit I)	Not significant
fabF	C1DRH1	Avin_14940	-0.2134	0.59	0.6832	3-oxoacyl-[acyl-carrier-protein] synthase 2 (EC 2.3.1.179)	Not significant
lpd	C1DGW2	Avin_44910	-0.2156	0.1697	0.2478	Acetyltransferase component of pyruvate dehydrogenase complex (EC 2.3.1.12)	Not significant
sucA	C1DM56	Avin_29770	-0.2224	0.1082	0.1712	2-oxoglutarate dehydrogenase E1 component (EC 1.2.4.2) (Alpha-ketoglutarate dehydrogenase)	Not significant
Avin_07090	C1DLL1	Avin_07090	-0.2237	0.5303	0.6266	Universal stress protein, UspA	Not significant
aldA	C1DML5	Avin_08000	-0.2291	0.3273	0.429	Aldehyde dehydrogenase (NAD+)	Not significant
Avin_38520	C1DSQ0	Avin_38520	-0.2314	0.4109	0.5145	Phosphoketolase protein	Not significant
pyrG	C1DSS8	Avin_38810	-0.2315	0.1242	0.1917	CTP synthase (EC 6.3.4.2) (Cytidine 5'-triphosphate synthase) (Cytidine triphosphate synthetase) (CTP synthetase) (CTPS) (UTP--ammonia ligase)	Not significant
surA	C1DIW7	Avin_46810	-0.2341	0.4661	0.5713	Chaperone SurA (Peptidyl-prolyl cis-trans isomerase SurA) (PPIase SurA) (EC 5.2.1.8) (Rotamase SurA)	Not significant
cas5d	C1DNX2	Avin_31620	-0.2372	0.3332	0.4337	pre-crRNA processing endonuclease (EC 3.1.-.-)	Not significant
rpmB	C1DK04	Avin_48050	-0.2401	0.2571	0.3527	Large ribosomal subunit protein bL28 (50S ribosomal protein L28)	Not significant
gltD	C1DHQ2	Avin_45200	-0.241	0.4617	0.5686	Glutamate synthase [NADPH] small chain (EC 1.4.1.13) (Glutamate synthase subunit beta)	Not significant
rpoC	C1DKK6	Avin_06180	-0.2416	0.0765	0.1301	DNA-directed RNA polymerase subunit beta' (RNAP subunit beta') (EC 2.7.7.6) (RNA polymerase subunit beta') (Transcriptase subunit beta')	Not significant
Avin_00060	C1DFU7	Avin_00060	-0.2438	0.458	0.5659	Dyp-type peroxidase protein	Not significant
aroB	C1DHQ5	Avin_45240	-0.2443	0.2346	0.3256	3-dehydroquinate synthase (DHQS) (EC 4.2.3.4)	Not significant
iolG	C1DLA8	Avin_50110	-0.2519	0.5158	0.6168	Inositol 2-dehydrogenase (EC 1.1.1.18) (Myo-inositol 2-dehydrogenase) (MI 2-dehydrogenase)	Not significant
tuf	C1DKJ8	Avin_06090 Avin_06230	-0.2524	0.0479	0.08893	Elongation factor Tu (EF-Tu) (EC 3.6.5.3)	Not significant
Avin_29510	C1DM31	Avin_29510	-0.2544	0.5248	0.6226	ABC-type antimicrobial peptide transport system, ATPase component	Not significant
rfbB	C1DRR9	Avin_15920	-0.2566	0.2396	0.3313	dTDP-glucose 4,6-dehydratase (EC 4.2.1.46)	Not significant
atpG	C1DND4	Avin_52170	-0.2605	0.365	0.4663	ATP synthase gamma chain (ATP synthase F1 sector gamma subunit) (F-ATPase gamma subunit)	Not significant
acoB	C1DEX5	Avin_41740	-0.262	0.3298	0.4316	2-oxoisovalerate dehydrogenase subunit beta (Branched-chain alpha-keto acid dehydrogenase E1 component beta chain)	Not significant
mazG	C1DRW6	Avin_36950	-0.264	0.5685	0.6655	Nucleoside triphosphate pyrophosphohydrolase (EC 3.6.1.8)	Not significant
Avin_33900	C1DPW9	Avin_33900	-0.2664	0.5044	0.6093	Aldo/Keto reductase with a Twin-arginine translocation pathway signal	Not significant
Avin_13960	C1DQU0	Avin_13960	-0.2673	0.2292	0.3193	peptidoglycan glycosyltransferase (EC 2.4.99.28)	Not significant
tolB	C1DRF3	Avin_36640	-0.271	0.3475	0.4508	Tol-Pal system protein TolB	Not significant
amn	C1DMZ6	Avin_09370	-0.2711	0.2683	0.3648	AMP nucleosidase (EC 3.2.2.4)	Not significant
moaB	C1DQV5	Avin_14120	-0.2748	0.2126	0.3023	Molybdenum cofactor biosynthesis protein B	Not significant
ccoO	C1DEM2	Avin_20000	-0.2757	0.2002	0.2858	Cytochrome c oxidase, cbb3-type, subunit II	Not significant
obg	C1DEA4	Avin_40770	-0.2781	0.2563	0.3525	GTPase Obg (EC 3.6.5.-) (GTP-binding protein Obg)	Not significant
ppsA	C1DHC1	Avin_23280	-0.2783	0.05086	0.0932	Phosphoenolpyruvate synthase (PEP synthase) (EC 2.7.9.2) (Pyruvate, water dikinase)	Not significant
arsB	C1DM34	Avin_29550	-0.2799	0.2916	0.387	Type III polyketide synthase	Not significant
Avin_01860	C1DH41	Avin_01860	-0.2805	0.06892	0.1188	NAD(P) transhydrogenase subunit alpha part 1 (EC 7.1.1.1) (Nicotinamide nucleotide transhydrogenase subunit alpha 1) (Pyridine nucleotide transhydrogenase subunit alpha 1)	Not significant
prpB	C1DHB4	Avin_23210	-0.2881	0.06196	0.11	2-methylisocitrate lyase (2-MIC) (MICL) (EC 4.1.3.30) ((2R,3S)-2-methylisocitrate lyase)	Not significant
ndh	C1DPJ4	Avin_12000	-0.2936	0.08897	0.1471	Uncoupled NADH:quinone oxidoreductase	Not significant
nuoG	C1DL19	Avin_28490	-0.2968	0.07673	0.1302	NADH-quinone oxidoreductase (EC 7.1.1.-)	Not significant
parC	C1DFS1	Avin_43460	-0.3026	0.4027	0.5051	DNA topoisomerase 4 subunit A (EC 5.6.2.2) (Topoisomerase IV subunit A)	Not significant
fruB	C1DPZ4	Avin_12190	-0.3078	0.1208	0.1873	phosphoenolpyruvate--protein phosphotransferase (EC 2.7.3.9)	Not significant
alaS	C1DQF9	Avin_34460	-0.3086	0.1475	0.2201	Alanine--tRNA ligase (EC 6.1.1.7) (Alanyl-tRNA synthetase) (AlaRS)	Not significant
purD	C1DLJ0	Avin_06880	-0.3102	0.5091	0.6138	Phosphoribosylamine--glycine ligase (EC 6.3.4.13) (GARS) (Glycinamide ribonucleotide synthetase) (Phosphoribosylglycinamide synthetase)	Not significant
murA	C1DQ65	Avin_12910	-0.311	0.3326	0.4336	UDP-N-acetylglucosamine 1-carboxyvinyltransferase (EC 2.5.1.7) (Enoylpyruvate transferase) (UDP-N-acetylglucosamine enolpyruvyl transferase) (EPT)	Not significant
folC	C1DQD1	Avin_34180	-0.3158	0.4365	0.5415	Dihydrofolate synthase/folylpolyglutamate synthase (EC 6.3.2.12) (EC 6.3.2.17) (Folylpoly-gamma-glutamate synthetase-dihydrofolate synthetase) (Folylpolyglutamate synthetase) (Tetrahydrofolylpolyglutamate synthase)	Not significant
aceE	C1DGW1	Avin_44900	-0.3202	0.0745	0.1273	Pyruvate dehydrogenase E1 component (EC 1.2.4.1)	Not significant
cobW	C1DEQ4	Avin_40980	-0.3279	0.2582	0.3531	Cobalamin synthesis protein	Not significant
rplQ	C1DKN9	Avin_06510	-0.3279	0.1426	0.2144	Large ribosomal subunit protein bL17 (50S ribosomal protein L17)	Not significant
sucB	C1DM55	Avin_29760	-0.3332	0.03715	0.07304	Dihydrolipoyllysine-residue succinyltransferase component of 2-oxoglutarate dehydrogenase complex (EC 2.3.1.61) (2-oxoglutarate dehydrogenase complex component E2)	Not significant
carA	C1DFM0	Avin_42940	-0.3385	0.1119	0.1767	Carbamoyl phosphate synthase small chain (EC 6.3.5.5) (Carbamoyl phosphate synthetase glutamine chain)	Not significant
Avin_22800	C1DGG0	Avin_22800	-0.3416	0.3522	0.4546	Aminotransferase class-III protein	Not significant
Avin_51780	C1DMH6	Avin_51780	-0.3447	0.1864	0.269	Alpha-glucosidase	Not significant
rplD	C1DKL4	Avin_06260	-0.3461	0.03466	0.06941	Large ribosomal subunit protein uL4 (50S ribosomal protein L4)	Not significant
mtnA	C1DRQ7	Avin_15800	-0.352	0.2642	0.3607	Methylthioribose-1-phosphate isomerase (M1Pi) (MTR-1-P isomerase) (EC 5.3.1.23) (S-methyl-5-thioribose-1-phosphate isomerase)	Not significant
pyrR	C1DI76	Avin_03130	-0.3551	0.58	0.6726	Pyrimidine biosynthesis regulatory protein, PyrR	Not significant
Avin_35160	C1DQM9	Avin_35160	-0.3577	0.03977	0.07641	Zinc-containing alcohol dehydrogenase-like protein	Not significant
dapD	C1DSV6	Avin_39090	-0.366	0.04852	0.08957	2,3,4,5-tetrahydropyridine-2,6-dicarboxylate N-succinyltransferase (EC 2.3.1.117) (Tetrahydrodipicolinate N-succinyltransferase) (THDP succinyltransferase) (THP succinyltransferase) (Tetrahydropicolinate succinylase)	Not significant
rpsO	C1DFK6	Avin_42790	-0.3732	0.1693	0.2477	Small ribosomal subunit protein uS15 (30S ribosomal protein S15)	Not significant
ahcY	C1DIC0	Avin_03570	-0.3754	0.08375	0.1402	Adenosylhomocysteinase (EC 3.13.2.1) (S-adenosyl-L-homocysteine hydrolase) (AdoHcyase)	Not significant
Avin_07360	C1DLN4	Avin_07360	-0.376	0.1308	0.2003	Short-chain dehydrogenase/reductase SDR	Not significant
ileS	C1DPH5	Avin_11780	-0.3825	0.189	0.2724	Isoleucine--tRNA ligase (EC 6.1.1.5) (Isoleucyl-tRNA synthetase) (IleRS)	Not significant
aspS	C1DRG2	Avin_36730	-0.3829	0.06689	0.1165	Aspartate--tRNA(Asp/Asn) ligase (EC 6.1.1.23) (Aspartyl-tRNA synthetase) (AspRS) (Non-discriminating aspartyl-tRNA synthetase) (ND-AspRS)	Not significant
gor	C1DIK4	Avin_25010	-0.3885	0.2144	0.3037	Glutathione-disulfide reductase	Not significant
rplV	C1DKL8	Avin_06300	-0.3904	0.067	0.1165	Large ribosomal subunit protein uL22	Not significant
oprG-2	C1DLG2	Avin_06590	-0.3943	0.1593	0.234	OmpW family outer membrane porin	Not significant
cydA	C1DEL2	Avin_19890	-0.4017	0.07591	0.1294	Cytochrome bd ubiquinol oxidase, subunit I	Not significant
recA	C1DSQ4	Avin_38560	-0.4054	0.08901	0.1471	Protein RecA (Recombinase A)	Not significant
pykA-1	C1DJX9	Avin_27240	-0.4057	0.02484	0.05344	Pyruvate kinase (EC 2.7.1.40)	Not significant
rplE	C1DKM5	Avin_06370	-0.4086	0.01406	0.03267	Large ribosomal subunit protein uL5 (50S ribosomal protein L5)	Not significant
lpxC	C1DQA6	Avin_13320	-0.4109	0.06697	0.1165	UDP-3-O-acyl-N-acetylglucosamine deacetylase (UDP-3-O-acyl-GlcNAc deacetylase) (EC 3.5.1.108) (UDP-3-O-[R-3-hydroxymyristoyl]-N-acetylglucosamine deacetylase)	Not significant
Avin_04680	C1DJD7	Avin_04680	-0.4143	0.1017	0.1634	Rhodanese-like protein	Not significant
Avin_34570	C1DQH0	Avin_34570	-0.4168	0.2782	0.3737	Citrate lyase beta chain	Not significant
clpP	C1DHF0	Avin_23570	-0.4211	0.3596	0.4617	ATP-dependent Clp protease proteolytic subunit (EC 3.4.21.92) (Endopeptidase Clp)	Not significant
rplA	C1DKK2	Avin_06130	-0.4229	0.03761	0.07356	Large ribosomal subunit protein uL1 (50S ribosomal protein L1)	Not significant
leuS	C1DMV9	Avin_09000	-0.4232	0.278	0.3737	Leucine--tRNA ligase (EC 6.1.1.4) (Leucyl-tRNA synthetase) (LeuRS)	Not significant
topA	C1DQZ0	Avin_14470	-0.4242	0.154	0.228	DNA topoisomerase 1 (EC 5.6.2.1) (DNA topoisomerase I)	Not significant
gmhA	C1DQ86	Avin_13120	-0.4262	0.1196	0.1862	Phosphoheptose isomerase (EC 5.3.1.28) (Sedoheptulose 7-phosphate isomerase)	Not significant
rpsF	C1DLR2	Avin_07640	-0.4266	0.1753	0.2546	Small ribosomal subunit protein bS6 (30S ribosomal protein S6)	Not significant
Avin_43110	C1DFN6	Avin_43110	-0.4283	0.1443	0.2161	D-lactate dehydrogenase (cytochrome) (EC 1.1.2.4)	Not significant
fabI	C1DM48	Avin_29690	-0.4295	0.1702	0.2481	Enoyl-[acyl-carrier-protein] reductase [NADH] (EC 1.3.1.9)	Not significant
glcB	C1DKI2	Avin_05920	-0.4337	0.09466	0.1544	Malate synthase G (EC 2.3.3.9)	Not significant
Avin_48310	C1DK29	Avin_48310	-0.4354	0.139	0.2099	D-2-hydroxyglutarate dehydrogenase (EC 1.1.99.39)	Not significant
serS	C1DKY8	Avin_28180	-0.436	0.009709	0.02419	Serine--tRNA ligase (EC 6.1.1.11) (Seryl-tRNA synthetase) (SerRS) (Seryl-tRNA(Ser/Sec) synthetase)	Not significant
Avin_50810	C1DM91	Avin_50810	-0.4361	0.02742	0.05783	DUF877 family protein	Not significant
purM	C1DRW0	Avin_36890	-0.4366	0.06714	0.1165	Phosphoribosylformylglycinamidine cyclo-ligase (EC 6.3.3.1) (AIR synthase) (AIRS) (Phosphoribosyl-aminoimidazole synthetase)	Not significant
Avin_00020	C1DFU3	Avin_00020	-0.4393	0.1828	0.2644	Beta sliding clamp	Not significant
secB	C1DJD9	Avin_04700	-0.4509	0.1669	0.2447	Protein-export protein SecB	Not significant
rplY	C1DEV6	Avin_41530	-0.4579	0.00256	0.008088	Large ribosomal subunit protein bL25 (50S ribosomal protein L25) (General stress protein CTC)	Not significant
pgi-1	C1DDK7	Avin_17650	-0.4647	0.008747	0.02254	Glucose-6-phosphate isomerase (GPI) (EC 5.3.1.9) (Phosphoglucose isomerase) (PGI) (Phosphohexose isomerase) (PHI)	Not significant
rplN	C1DKM3	Avin_06350	-0.4706	0.09061	0.1487	Large ribosomal subunit protein uL14	Not significant
glyS	C1DFV1	Avin_00100	-0.4829	0.2405	0.3319	Glycine--tRNA ligase beta subunit (EC 6.1.1.14) (Glycyl-tRNA synthetase beta subunit) (GlyRS)	Not significant
trxB	C1DKZ3	Avin_28230	-0.4876	0.01573	0.03578	Thioredoxin reductase (EC 1.8.1.9)	Not significant
rpsL	C1DKK7	Avin_06190	-0.491	0.1376	0.209	Small ribosomal subunit protein uS12 (30S ribosomal protein S12)	Not significant
Avin_27090	C1DJW4	Avin_27090	-0.4913	0.0379	0.07375	Pyrimidine/purine nucleotide 5'-monophosphate nucleosidase (EC 3.2.2.10) (EC 3.2.2.4) (AMP nucleosidase) (CMP nucleosidase) (GMP nucleosidase) (IMP nucleosidase) (UMP nucleosidase) (dTMP nucleosidase)	Not significant
fba	C1DKF0	Avin_05600	-0.4919	0.01123	0.02701	Fructose-1,6-bisphosphate aldolase (FBP aldolase) (EC 4.1.2.13)	Not significant
purL	C1DDZ7	Avin_39660	-0.4929	0.004875	0.01363	Phosphoribosylformylglycinamidine synthase (FGAM synthase) (FGAMS) (EC 6.3.5.3) (Formylglycinamide ribonucleotide amidotransferase) (FGAR amidotransferase) (FGAR-AT)	Not significant
nusG	C1DKK0	Avin_06110	-0.4964	0.04316	0.08209	Transcription termination/antitermination protein NusG	Not significant
valS	C1DPF9	Avin_11620	-0.4978	0.006334	0.01714	Valine--tRNA ligase (EC 6.1.1.9) (Valyl-tRNA synthetase) (ValRS)	Not significant
Avin_01090	C1DG49	Avin_01090	-0.498	0.06209	0.11	oligopeptidase A (EC 3.4.24.70)	Not significant
argJ	C1DQA9	Avin_13350	-0.5026	0.1151	0.1808	Arginine biosynthesis bifunctional protein ArgJ [Cleaved into: Arginine biosynthesis bifunctional protein ArgJ alpha chain; Arginine biosynthesis bifunctional protein ArgJ beta chain] [Includes: Glutamate N-acetyltransferase (EC 2.3.1.35) (Ornithine acetyltransferase) (OATase) (Ornithine transacetylase); Amino-acid acetyltransferase (EC 2.3.1.1) (N-acetylglutamate synthase) (AGSase)]	Not significant
Avin_03910	C1DIF2	Avin_03910	-0.5034	0.002045	0.006923	Esterase, poly(3-hydroxybutyrate) depolymerase	Not significant
phbA	C1DHF7	Avin_23640	-0.5076	0.0006055	0.002689	Polyhydroxybutyrate biosynthetic beta-ketothiolase	Not significant
rpsM	C1DKN5	Avin_06470	-0.5111	0.08174	0.1378	Small ribosomal subunit protein uS13 (30S ribosomal protein S13)	Not significant
Avin_06400	C1DKM8	Avin_06400	-0.5113	0.03904	0.07519	50S ribosomal protein L6	Not significant
mqo	C1DET7	Avin_41330	-0.5131	0.002231	0.007357	Probable malate:quinone oxidoreductase (EC 1.1.5.4) (MQO) (Malate dehydrogenase [quinone])	Not significant
Avin_11460	C1DPE3	Avin_11460	-0.5168	0.3982	0.5002	HAD-superfamily hydrolase, subfamily IA, variant 3	Not significant
proS	C1DRG4	Avin_36750	-0.5191	0.06055	0.1081	Proline--tRNA ligase (EC 6.1.1.15) (Prolyl-tRNA synthetase) (ProRS)	Not significant
rpsB	C1DSU6	Avin_38990	-0.5296	0.05983	0.107	Small ribosomal subunit protein uS2 (30S ribosomal protein S2)	Not significant
Avin_46320	C1DI05	Avin_46320	-0.5342	0.04042	0.07745	Serine peptidase	Not significant
fabG	C1DRG9	Avin_14920	-0.5345	0.08293	0.1392	3-oxoacyl-[acyl-carrier-protein] reductase (EC 1.1.1.100)	Not significant
Avin_50800	C1DM90	Avin_50800	-0.5356	0.008074	0.02117	Type VI secretion system contractile sheath small subunit	Not significant
Avin_07010	C1DLK3	Avin_07010	-0.5397	0.008513	0.02216	D-isomer specific 2-hydroxyacid dehydrogenase	Not significant
Avin_00380	C1DFX8	Avin_00380	-0.546	0.003047	0.009239	NAD(P)H dehydrogenase (quinone) (EC 1.6.5.2) (Flavoprotein WrbA) (NAD(P)H:quinone oxidoreductase) (NQO)	Not significant
panC	C1DFJ9	Avin_42720	-0.5478	0.04655	0.08699	Pantothenate synthetase (PS) (EC 6.3.2.1) (Pantoate--beta-alanine ligase) (Pantoate-activating enzyme)	Not significant
Avin_32860	C1DPM2	Avin_32860	-0.5542	0.05369	0.09767	ATPase, AAA family protein	Not significant
infB	C1DFK9	Avin_42820	-0.5548	0.06338	0.1113	Translation initiation factor IF-2	Not significant
prs	C1DEV5	Avin_41520	-0.5605	0.1013	0.1631	Ribose-phosphate pyrophosphokinase (RPPK) (EC 2.7.6.1) (5-phospho-D-ribosyl alpha-1-diphosphate synthase) (Phosphoribosyl diphosphate synthase) (Phosphoribosyl pyrophosphate synthase) (P-Rib-PP synthase) (PRPP synthase) (PRPPase)	Not significant
Avin_48620	C1DK58	Avin_48620	-0.5622	0.2454	0.3381	Putative glucose-6-phosphate 1-epimerase (EC 5.1.3.15)	Not significant
tldE	C1DQ48	Avin_12740	-0.5637	0.1143	0.1802	Peptidase U62, modulator of DNA gyrase activity	Not significant
dacA	C1DMQ8	Avin_08430	-0.5647	0.03104	0.06356	serine-type D-Ala-D-Ala carboxypeptidase (EC 3.4.16.4)	Not significant
Avin_41110	C1DER5	Avin_41110	-0.5691	0.008939	0.0228	Peptidyl-prolyl cis-trans isomerase (EC 5.2.1.8)	Not significant
glyA	C1DEQ3	Avin_40970	-0.5699	0.01259	0.02979	Serine hydroxymethyltransferase (SHMT) (Serine methylase) (EC 2.1.2.1)	Not significant
typA	C1DHW1	Avin_45830	-0.5706	0.01379	0.03223	Large ribosomal subunit assembly factor BipA (EC 3.6.5.-) (GTP-binding protein BipA)	Not significant
rpsE	C1DKN0	Avin_06420	-0.5708	0.008551	0.02218	Small ribosomal subunit protein uS5 (30S ribosomal protein S5)	Not significant
nuoC	C1DL16	Avin_28460	-0.5856	0.01363	0.03196	NADH-quinone oxidoreductase subunit C/D (EC 7.1.1.-) (NADH dehydrogenase I subunit C/D) (NDH-1 subunit C/D)	Not significant
Avin_06390	C1DKM7	Avin_06390	-0.5869	0.004533	0.01296	Small ribosomal subunit protein uS8 (30S ribosomal protein S8)	Not significant
rnfC1	C1DMA6	Avin_50960	-0.5935	0.3786	0.4812	Ion-translocating oxidoreductase complex subunit C (EC 7.-.-.-) (Rnf electron transport complex subunit C)	Not significant
Avin_48690	C1DK64	Avin_48690	-0.5981	0.1767	0.2561	Rhodanese-like protein with Ankyrin repeat	Not significant
phbC	C1DHF6	Avin_23630	-0.6117	0.008226	0.02149	PHB synthase	Not significant
dapA	C1DQP7	Avin_35340	-0.6158	0.02434	0.0525	4-hydroxy-tetrahydrodipicolinate synthase (HTPA synthase) (EC 4.3.3.7)	Not significant
leuB	C1DQD9	Avin_34260	-0.6159	0.01168	0.02782	3-isopropylmalate dehydrogenase (EC 1.1.1.85) (3-IPM-DH) (Beta-IPM dehydrogenase) (IMDH)	Not significant
katG	C1DKH8	Avin_05880	-0.6176	0.0004353	0.002121	Catalase-peroxidase (CP) (EC 1.11.1.21) (Peroxidase/catalase)	Not significant
rplJ	C1DKK3	Avin_06150	-0.6176	0.01383	0.03223	Large ribosomal subunit protein uL10 (50S ribosomal protein L10)	Not significant
cysI	C1DKS4	Avin_27520	-0.6194	0.0007273	0.003102	Sulfite reductase, beta subunit (Hemoprotein)	Not significant
rpsD	C1DKN7	Avin_06490	-0.6214	7.78e-05	0.0004895	Small ribosomal subunit protein uS4 (30S ribosomal protein S4)	Not significant
uup	C1DQV9	Avin_14160	-0.6309	0.04757	0.08869	ATP-binding protein Uup (EC 3.6.1.-)	Not significant
clpA	C1DKZ7	Avin_28270	-0.6387	0.004772	0.01349	ATP-dependent clp protease, ATP-binding subunit, ClipA	Not significant
Avin_15470	C1DRM4	Avin_15470	-0.644	0.0102	0.02501	Uncharacterized protein	Not significant
ilvE	C1DGV9	Avin_44880	-0.6473	0.019	0.04232	Branched-chain-amino-acid aminotransferase (BCAT) (EC 2.6.1.42)	Not significant
lysC	C1DQF8	Avin_34450	-0.6735	0.002199	0.007283	Aspartokinase (EC 2.7.2.4)	Not significant
edd-2	C1DKQ0	Avin_27280	-0.6739	0.001101	0.004285	Phosphogluconate dehydratase (EC 4.2.1.12)	Not significant
Avin_03530	C1DIB6	Avin_03530	-0.6773	0.001171	0.004489	Peptidase M16-like protein	Not significant
purB	C1DL08	Avin_28380	-0.6782	0.06191	0.11	Adenylosuccinate lyase (ASL) (EC 4.3.2.2) (Adenylosuccinase)	Not significant
Avin_06540	C1DKP2	Avin_06540	-0.6817	0.02842	0.0591	Single-stranded DNA-binding protein (SSB)	Not significant
thiO	C1DPI5	Avin_11880	-0.684	0.2238	0.314	FAD-dependent glycine oxidase	Not significant
serC	C1DRQ9	Avin_15820	-0.6965	0.002824	0.008703	Phosphoserine aminotransferase (EC 2.6.1.52) (Phosphohydroxythreonine aminotransferase) (PSAT)	Not significant
coaBC	C1DI56	Avin_02930	-0.6993	0.03781	0.07375	Coenzyme A biosynthesis bifunctional protein CoaBC (DNA/pantothenate metabolism flavoprotein) (Phosphopantothenoylcysteine synthetase/decarboxylase) (PPCS-PPCDC) [Includes: Phosphopantothenoylcysteine decarboxylase (PPC decarboxylase) (PPC-DC) (EC 4.1.1.36) (CoaC); Phosphopantothenate--cysteine ligase (EC 6.3.2.5) (CoaB) (Phosphopantothenoylcysteine synthetase) (PPC synthetase) (PPC-S)]	Not significant
fruR	C1DPZ3	Avin_12180	-0.6998	0.002761	0.008552	Transcriptional regulator protein, LacI family	Not significant
Avin_02460	C1DHA0	Avin_02460	-0.7075	0.0002371	0.001297	DUF4432 domain-containing protein	Not significant
Avin_10010	C1DNL7	Avin_10010	-0.7115	0.0005043	0.00235	DEAD/DEAH box ATP-dependent RNA helicase	Not significant
pdxH	C1DEH4	Avin_19500	-0.7174	0.007533	0.01996	Pyridoxine/pyridoxamine 5'-phosphate oxidase (EC 1.4.3.5) (PNP/PMP oxidase) (PNPOx) (Pyridoxal 5'-phosphate synthase)	Not significant
maeB	C1DHR4	Avin_45330	-0.7252	0.0001127	0.0006701	NADP-dependent malic enzyme (EC 1.1.1.40)	Not significant
Avin_17680	C1DDL0	Avin_17680	-0.7297	0.0008349	0.003445	DUF4432 domain-containing protein	Not significant
rpsA	C1DRR4	Avin_15870	-0.7454	0.001727	0.006064	30S ribosomal protein S1	Not significant
rplS	C1DSZ9	Avin_39530	-0.7482	0.00193	0.006655	Large ribosomal subunit protein bL19 (50S ribosomal protein L19)	Not significant
atpH	C1DND6	Avin_52190	-0.7541	0.001439	0.005388	ATP synthase subunit delta (ATP synthase F(1) sector subunit delta) (F-type ATPase subunit delta) (F-ATPase subunit delta)	Not significant
rplC	C1DKL3	Avin_06250	-0.7597	0.03841	0.07435	Large ribosomal subunit protein uL3	Not significant
zwf-2	C1DDK5	Avin_17630	-0.7746	3.179e-05	0.0002307	Glucose-6-phosphate 1-dehydrogenase (G6PD) (EC 1.1.1.49)	Not significant
Avin_23510	C1DHE4	Avin_23510	-0.7836	0.009669	0.02417	Peptidyl-prolyl cis-trans isomerase (PPIase) (EC 5.2.1.8)	Not significant
rplW	C1DKL5	Avin_06270	-0.7863	0.009507	0.02385	Large ribosomal subunit protein uL23 (50S ribosomal protein L23)	Not significant
eno-1	C1DJX7	Avin_27220	-0.8072	2.347e-05	0.0001885	Enolase (EC 4.2.1.11) (2-phospho-D-glycerate hydro-lyase) (2-phosphoglycerate dehydratase)	Not significant
Avin_27030	C1DJV8	Avin_27030	-0.814	0.09384	0.1534	Inositol monophosphatase	Not significant
carB	C1DFL9	Avin_42930	-0.8162	0.002755	0.008552	Carbamoyl phosphate synthase large chain (EC 6.3.4.16) (EC 6.3.5.5) (Carbamoyl phosphate synthetase ammonia chain)	Not significant
Avin_05510	C1DKE1	Avin_05510	-0.823	0.005991	0.01633	Beta-ketoacyl synthase	Not significant
hemF	C1DFW3	Avin_00220	-0.8249	0.002861	0.008781	Oxygen-dependent coproporphyrinogen-III oxidase (CPO) (Coprogen oxidase) (Coproporphyrinogenase) (EC 1.3.3.3)	Not significant
thrB	C1DG05	Avin_00650	-0.8251	0.00732	0.01946	Homoserine kinase (HK) (HSK) (EC 2.7.1.39)	Not significant
rpsQ	C1DKM2	Avin_06340	-0.8271	0.000831	0.003445	Small ribosomal subunit protein uS17 (30S ribosomal protein S17)	Not significant
ftsZ	P77817		-0.8336	0.1071	0.1698	Cell division protein FtsZ	Not significant
pgk	C1DKE9	Avin_05590	-0.8383	0.0197	0.04375	Phosphoglycerate kinase (EC 2.7.2.3)	Not significant
argB	C1DI53	Avin_02900	-0.8383	0.00204	0.006923	Acetylglutamate kinase (EC 2.7.2.8) (N-acetyl-L-glutamate 5-phosphotransferase) (NAG kinase) (NAGK)	Not significant
Avin_22370	C1DGB7	Avin_22370	-0.8387	0.02391	0.05172	Protein tas	Not significant
cysK	C1DPM1	Avin_32850	-0.8396	2.183e-05	0.0001772	Cysteine synthase (EC 2.5.1.47)	Not significant
argG	C1DQV2	Avin_14080	-0.8418	0.002067	0.006966	Argininosuccinate synthase (EC 6.3.4.5) (Citrulline--aspartate ligase)	Not significant
ddl	C1DQA1	Avin_13270	-0.8487	0.02076	0.04542	D-alanine--D-alanine ligase (EC 6.3.2.4) (D-Ala-D-Ala ligase) (D-alanylalanine synthetase)	Not significant
rplK	C1DKK1	Avin_06120	-0.849	0.0002628	0.001417	Large ribosomal subunit protein uL11 (50S ribosomal protein L11)	Not significant
Avin_01520	P82802	Avin_01520	-0.8507	0.003363	0.01004	Ferredoxin, 2Fe-2s (2FeAvFdI) (Iron-sulfur protein I) (Shethna protein I)	Not significant
rpsC	C1DKL9	Avin_06310	-0.8578	0.0001605	0.000918	Small ribosomal subunit protein uS3	Not significant
fbp	C1DHU3	Avin_45640	-0.8579	0.04439	0.08372	Fructose-1,6-bisphosphatase class 1 (FBPase class 1) (EC 3.1.3.11) (D-fructose-1,6-bisphosphate 1-phosphohydrolase class 1)	Not significant
atpD	C1DND3	Avin_52160	-0.8739	1.414e-05	0.0001287	ATP synthase subunit beta (EC 7.1.2.2) (ATP synthase F1 sector subunit beta) (F-ATPase subunit beta)	Not significant
rplO	C1DKN2	Avin_06440	-0.8857	0.0003441	0.001779	Large ribosomal subunit protein uL15 (50S ribosomal protein L15)	Not significant
proA	C1DMQ0	Avin_08350	-0.8904	0.01112	0.02698	Gamma-glutamyl phosphate reductase (GPR) (EC 1.2.1.41) (Glutamate-5-semialdehyde dehydrogenase) (Glutamyl-gamma-semialdehyde dehydrogenase) (GSA dehydrogenase)	Not significant
speC	C1DQ07	Avin_12320	-0.9057	0.0003082	0.001627	ornithine decarboxylase (EC 4.1.1.17)	Not significant
minD	C1DQM5	Avin_35120	-0.9129	0.0006936	0.002975	Septum site-determining protein MinD (Cell division inhibitor MinD)	Not significant
Avin_23290	C1DHC2	Avin_23290	-0.9161	5.099e-05	0.0003493	Putative 4-hydroxy-4-methyl-2-oxoglutarate aldolase (HMG aldolase) (EC 4.1.3.17) (Oxaloacetate decarboxylase) (OAA decarboxylase) (EC 4.1.1.112) (Regulator of ribonuclease activity homolog) (RraA-like protein)	Not significant
tyrB	C1DEN0	Avin_20090	-0.9201	6.187e-05	0.0004134	Aminotransferase (EC 2.6.1.-)	Not significant
Avin_05780	C1DKG8	Avin_05780	-0.923	0.002591	0.008116	Glutathione S-transferase-like protein	Not significant
Avin_02800	C1DI43	Avin_02800	-0.9283	0.0003602	0.001813	Endoribonuclease L-PSP family protein	Not significant
cas1	C1DNW8	Avin_31580	-0.9324	0.0006626	0.002899	CRISPR-associated endonuclease Cas1 (EC 3.1.-.-)	Not significant
groES	C1DQC1	Avin_13470	-0.9349	0.0008235	0.003435	Co-chaperonin GroES (10 kDa chaperonin) (Chaperonin-10) (Cpn10)	Not significant
ilvD	C1DI94	Avin_03310	-0.9415	0.01337	0.03154	Dihydroxy-acid dehydratase (DAD) (EC 4.2.1.9)	Not significant
nifF	C1DH27	Avin_01710	-0.9432	9.866e-05	0.0005959	Flavodoxin	Not significant
purT	C1DDZ2	Avin_39610	-0.9483	3.987e-05	0.0002814	Formate-dependent phosphoribosylglycinamide formyltransferase (EC 6.3.1.21) (5'-phosphoribosylglycinamide transformylase 2) (Formate-dependent GAR transformylase) (GAR transformylase 2) (GART 2) (Non-folate glycinamide ribonucleotide transformylase) (Phosphoribosylglycinamide formyltransferase 2)	Not significant
nafY	Q9F5X9		-0.9512	0.2257	0.3156	Nitrogenase gamma subunit	Not significant
ppa	C1DLU1	Avin_07940	-0.9544	0.0003478	0.001787	Inorganic pyrophosphatase (EC 3.6.1.1) (Pyrophosphate phospho-hydrolase) (PPase)	Not significant
rplT	C1DF45	Avin_20450	-0.9568	0.01819	0.041	Large ribosomal subunit protein bL20 (50S ribosomal protein L20)	Not significant
aroA	C1DRR2	Avin_15850	-0.9598	0.1165	0.1821	3-phosphoshikimate 1-carboxyvinyltransferase (EC 2.5.1.19) (5-enolpyruvylshikimate-3-phosphate synthase) (EPSP synthase) (EPSPS)	Not significant
lepA	C1DQS0	Avin_13740	-0.9616	0.002996	0.009121	Elongation factor 4 (EF-4) (EC 3.6.5.n1) (Ribosomal back-translocase LepA)	Not significant
rplU	C1DEA6	Avin_40790	-0.9641	0.004215	0.01224	Large ribosomal subunit protein bL21 (50S ribosomal protein L21)	Not significant
Avin_35170	C1DQN0	Avin_35170	-0.9675	0.02679	0.05676	C-terminal peptidase, S41A subfamily	Not significant
asd	C1DQD8	Avin_34250	-0.9718	0.002265	0.00737	Aspartate-semialdehyde dehydrogenase (EC 1.2.1.11)	Not significant
oprI	C1DGI7	Avin_23100	-0.9769	0.1064	0.1692	Outer membrane lipoprotein OprI	Not significant
rplM	C1DQ78	Avin_13040	-0.9771	0.05707	0.1026	Large ribosomal subunit protein uL13 (50S ribosomal protein L13)	Not significant
rplI	C1DLR5	Avin_07670	-0.9856	6.359e-06	6.863e-05	Large ribosomal subunit protein bL9 (50S ribosomal protein L9)	Not significant
Avin_41140	C1DER8	Avin_41140	-1.0105	0.000494	0.002331	OmpA family protein	Down
etfB2	C1DRJ5	Avin_15180	-1.0163	0.008857	0.02267	Electron transfer flavoprotein subunit beta (Electron transfer flavoprotein small subunit)	Down
nuoB	C1DL15	Avin_28450	-1.0245	0.006074	0.0165	NADH-quinone oxidoreductase subunit B (EC 7.1.1.-) (NADH dehydrogenase I subunit B) (NDH-1 subunit B)	Down
murE	C1DQ94	Avin_13200	-1.0358	0.001849	0.006433	UDP-N-acetylmuramoyl-L-alanyl-D-glutamate--2,6-diaminopimelate ligase (EC 6.3.2.13) (Meso-A2pm-adding enzyme) (Meso-diaminopimelate-adding enzyme) (UDP-MurNAc-L-Ala-D-Glu:meso-diaminopimelate ligase) (UDP-MurNAc-tripeptide synthetase) (UDP-N-acetylmuramyl-tripeptide synthetase)	Down
iolA	C1DLA5	Avin_50080	-1.039	0.08007	0.1355	methylmalonate-semialdehyde dehydrogenase (CoA acylating) (EC 1.2.1.27)	Not significant
ndk	C1DE61	Avin_40330	-1.0414	8.09e-06	8.036e-05	Nucleoside diphosphate kinase (NDK) (NDP kinase) (EC 2.7.4.6) (Nucleoside-2-P kinase)	Down
Avin_05620	C1DKF2	Avin_05620	-1.0473	0.01234	0.0293	Oxidoreductase, NAD-binding Rossmann fold, GFO_IDH_MocA family	Down
rpsG	C1DKK8	Avin_06200	-1.0473	0.0003594	0.001813	Small ribosomal subunit protein uS7 (30S ribosomal protein S7)	Down
atpA	C1DND5	Avin_52180	-1.0519	4.705e-06	5.823e-05	ATP synthase subunit alpha (EC 7.1.2.2) (ATP synthase F1 sector subunit alpha) (F-ATPase subunit alpha)	Down
icd	C1DL01	Avin_28310	-1.0567	1.572e-06	2.457e-05	Isocitrate dehydrogenase [NADP] (EC 1.1.1.42) (Oxalosuccinate decarboxylase)	Down
eftA2	C1DRJ6	Avin_15190	-1.0671	1.48e-05	0.0001315	Electron transfer flavoprotein subunit alpha (Electron transfer flavoprotein large subunit)	Down
Avin_25860	C1DJJ6	Avin_25860	-1.0678	0.02152	0.04695	Aldo/keto reductase protein	Down
Avin_01370	C1DGZ5	Avin_01370	-1.068	0.003584	0.01065	Uncharacterized protein	Down
fklB	C1DEA9	Avin_40820	-1.0683	0.0005344	0.002445	Peptidyl-prolyl cis-trans isomerase (EC 5.2.1.8)	Down
cysN	C1DQ72	Avin_12980	-1.0691	0.005553	0.0153	Multifunctional fusion protein [Includes: Sulfate adenylyltransferase subunit 1 (EC 2.7.7.4) (ATP-sulfurylase large subunit) (Sulfate adenylate transferase) (SAT); Adenylyl-sulfate kinase (EC 2.7.1.25) (APS kinase) (ATP adenosine-5'-phosphosulfate 3'-phosphotransferase) (Adenosine-5'-phosphosulfate kinase)]	Down
rpsP	C1DDY7	Avin_39560	-1.0709	0.001703	0.006007	Small ribosomal subunit protein bS16 (30S ribosomal protein S16)	Down
Avin_37630	C1DS32	Avin_37630	-1.073	0.004277	0.01237	Uncharacterized protein	Down
Avin_20130	C1DEN4	Avin_20130	-1.0753	0.0002318	0.001277	Oxaloacetate decarboxylase (EC 4.1.1.112)	Down
Avin_43100	C1DFN5	Avin_43100	-1.1023	0.03725	0.07304	LUD domain-containing protein	Not significant
Avin_16490	C1DSA9	Avin_16490	-1.1091	0.002176	0.007236	Short-chain dehydrogenase/reductase SDR	Down
rpsS	C1DKL7	Avin_06290	-1.1104	0.01007	0.02484	Small ribosomal subunit protein uS19 (30S ribosomal protein S19)	Down
Avin_11700	C1DPG7	Avin_11700	-1.1306	1.168e-06	2.005e-05	Cold shock domain family protein	Down
efp	C1DRK5	Avin_15280	-1.131	6.216e-06	6.863e-05	Elongation factor P (EF-P)	Down
Avin_05770	C1DKG7	Avin_05770	-1.1391	0.0009628	0.003826	Glutathione S-transferase-like protein	Down
actP	C1DQL6	Avin_35030	-1.1393	0.02588	0.05541	Cation/acetate symporter ActP (Acetate permease) (Acetate transporter ActP)	Not significant
Avin_44580	C1DGT0	Avin_44580	-1.15	0.004848	0.01363	ADP-ribose pyrophosphatase (EC 3.6.1.13) (ADP-ribose diphosphatase) (ADP-ribose phosphohydrolase) (Adenosine diphosphoribose pyrophosphatase)	Down
gltB	C1DHQ3	Avin_45210	-1.1729	0.003674	0.01086	Glutamate synthase [NADPH] large chain (EC 1.4.1.13) (Glutamate synthase subunit alpha)	Down
Avin_27210	C1DJX6	Avin_27210	-1.1852	9.502e-08	3.262e-06	Glyceraldehyde-3-phosphate dehydrogenase	Down
talB-3	C1DP74	Avin_32700	-1.1865	1.696e-05	0.0001455	Transaldolase (EC 2.2.1.2)	Down
gloB	C1DM41	Avin_29620	-1.1866	0.00487	0.01363	Hydroxyacylglutathione hydrolase (EC 3.1.2.6) (Glyoxalase II) (Glx II)	Down
deaD	C1DRL4	Avin_15370	-1.1878	0.08979	0.1477	ATP-dependent RNA helicase DeaD (EC 3.6.4.13) (Cold-shock DEAD box protein A)	Not significant
hisD	C1DQ67	Avin_12930	-1.1924	0.0004675	0.002234	Histidinol dehydrogenase (HDH) (EC 1.1.1.23)	Down
Avin_16740	C1DSD2	Avin_16740	-1.1964	0.2793	0.3741	SRPBCC family protein	Not significant
rpsN	C1DKM6	Avin_06380	-1.2035	0.0008116	0.003404	Small ribosomal subunit protein uS14	Down
atpF	C1DND7	Avin_52200	-1.2134	2.725e-05	0.0002079	ATP synthase subunit b (ATP synthase F(0) sector subunit b) (ATPase subunit I) (F-type ATPase subunit b) (F-ATPase subunit b)	Down
rplR	C1DKM9	Avin_06410	-1.2225	0.001418	0.005355	Large ribosomal subunit protein uL18 (50S ribosomal protein L18)	Down
gerC	C1DEA8	Avin_40810	-1.2254	0.0003559	0.001813	Octaprenyl diphosphate synthase (EC 2.5.1.90) (All-trans-octaprenyl-diphosphate synthase) (Octaprenyl pyrophosphate synthase)	Down
Avin_07980	C1DML3	Avin_07980	-1.2379	4.233e-06	5.416e-05	Iron-containing alcohol dehydrogenase	Down
ccoP	C1DEM0	Avin_19980	-1.2417	5.639e-06	6.669e-05	Cbb3-type cytochrome c oxidase subunit	Down
rpsI	C1DQ79	Avin_13050	-1.2426	1.887e-05	0.0001583	Small ribosomal subunit protein uS9 (30S ribosomal protein S9)	Down
ychF	C1DEV8	Avin_41550	-1.2443	0.03863	0.0746	Ribosome-binding ATPase YchF	Not significant
hisC	C1DQ68	Avin_12940	-1.2496	0.009148	0.02318	Histidinol-phosphate aminotransferase (EC 2.6.1.9) (Imidazole acetol-phosphate transaminase)	Down
acnB	C1DHE0	Avin_23470	-1.2523	5.897e-08	2.615e-06	Aconitate hydratase B (EC 4.2.1.3) (EC 4.2.1.99) (2-methylisocitrate dehydratase)	Down
Avin_43090	C1DFN4	Avin_43090	-1.2623	2.53e-05	0.0001949	Iron-sulfur cluster binding protein-like protein	Down
ettA	C1DEQ2	Avin_40960	-1.2722	2.477e-05	0.0001946	Energy-dependent translational throttle protein EttA (EC 3.6.1.-) (Translational regulatory factor EttA)	Down
rplP	C1DKM0	Avin_06320	-1.2981	5.852e-05	0.0003945	Large ribosomal subunit protein uL16 (50S ribosomal protein L16)	Down
Avin_41290	C1DET3	Avin_41290	-1.3247	0.02016	0.04438	Acyltransferase	Down
crp	C1DHY6	Avin_46100	-1.3529	4.532e-06	5.703e-05	Catabolite gene activator, c-AMP receptor protein Crp/Vfr	Down
atpC	C1DND2	Avin_52150	-1.3594	5.253e-06	6.397e-05	ATP synthase epsilon chain (ATP synthase F1 sector epsilon subunit) (F-ATPase epsilon subunit)	Down
fusA	C1DKL0	Avin_06220	-1.37	4.733e-07	9.658e-06	Elongation factor G (EF-G)	Down
aroG	C1DGJ0	Avin_23130	-1.3976	2.015e-05	0.0001654	Phospho-2-dehydro-3-deoxyheptonate aldolase (EC 2.5.1.54)	Down
sodB	C1DS51	Avin_37820	-1.4374	1.36e-06	2.201e-05	Superoxide dismutase (EC 1.15.1.1)	Down
Avin_43450	C1DFS0	Avin_43450	-1.4458	0.006526	0.01753	ABC-type transport auxiliary lipoprotein component domain-containing protein	Down
pykA-6	C1DSP0	Avin_38410	-1.4754	3.305e-06	4.537e-05	Pyruvate kinase (EC 2.7.1.40)	Down
tig	C1DHE8	Avin_23550	-1.4826	2.006e-05	0.0001654	Trigger factor (TF) (EC 5.2.1.8) (PPIase)	Down
Avin_27530	C1DKS5	Avin_27530	-1.4844	0.0005015	0.00235	Oxidoreductase	Down
rpsU	C1DIY4	Avin_46980	-1.4864	2.156e-06	3.192e-05	Small ribosomal subunit protein bS21 (30S ribosomal protein S21)	Down
argD	C1DQG3	Avin_34500	-1.5004	9.002e-06	8.826e-05	Acetylornithine aminotransferase (ACOAT) (EC 2.6.1.11)	Down
rpsK	C1DKN6	Avin_06480	-1.5143	6.429e-05	0.0004246	Small ribosomal subunit protein uS11 (30S ribosomal protein S11)	Down
rpsJ	C1DKL2	Avin_06240	-1.5325	7.538e-05	0.0004865	Small ribosomal subunit protein uS10 (30S ribosomal protein S10)	Down
Avin_03220	C1DI85	Avin_03220	-1.551	0.001946	0.006679	Tryptophan 2-monooxygenase (EC 1.13.12.3)	Down
phbB	C1DHF8	Avin_23650	-1.5519	7.257e-08	2.884e-06	2,3-dihydroxy-2,3-dihydro-p-cumate dehydrogenase (EC 1.3.1.58) (Biphenyl-2,3-dihydro-2,3-diol dehydrogenase)	Down
clpXnif	C1DH26	Avin_01700	-1.5672	0.0002549	0.001385	ATP-dependent Clp protease ATP-binding subunit ClpX	Down
ispG	C1DE57	Avin_40290	-1.5675	0.0004425	0.002142	4-hydroxy-3-methylbut-2-en-1-yl diphosphate synthase (flavodoxin) (EC 1.17.7.3) (1-hydroxy-2-methyl-2-(E)-butenyl 4-diphosphate synthase)	Down
Avin_21060	C1DFA4	Avin_21060	-1.5685	0.0364	0.07233	3-hydroxyisobutyryl-CoA hydrolase (EC 3.1.2.4)	Not significant
glcB	C1DFQ4	Avin_43290	-1.6229	2.406e-05	0.0001913	Malate synthase G (EC 2.3.3.9)	Down
tsf	C1DSU5	Avin_38980	-1.6297	3.106e-07	7.688e-06	Elongation factor Ts (EF-Ts)	Down
cspD	C1DKZ9	Avin_28290	-1.6371	9.035e-08	3.262e-06	Cold shock-like protein CspD	Down
rplB	C1DKL6	Avin_06280	-1.6434	6.389e-06	6.863e-05	Large ribosomal subunit protein uL2 (50S ribosomal protein L2)	Down
Avin_01360	C1DGZ4	Avin_01360	-1.6475	4.695e-08	2.215e-06	Uncharacterized protein	Down
leuD	C1DQE0	Avin_34270	-1.6683	0.002247	0.007358	3-isopropylmalate dehydratase small subunit (EC 4.2.1.33) (Alpha-IPM isomerase) (IPMI) (Isopropylmalate isomerase)	Down
Avin_10230	C1DNN9	Avin_10230	-1.7264	9.04e-05	0.0005504	Di-heme cytochrome c peroxidase, CCP_MauG family	Down
eno-6	C1DSS6	Avin_38790	-1.7312	5.861e-06	6.767e-05	Enolase (EC 4.2.1.11) (2-phospho-D-glycerate hydro-lyase) (2-phosphoglycerate dehydratase)	Down
algC	C1DI54	Avin_02910	-1.7514	5.692e-07	1.131e-05	Phosphomannomutase/phosphoglucomutase (EC 5.4.2.2) (EC 5.4.2.8)	Down
fabD	C1DRG8	Avin_14910	-1.7703	0.000794	0.003357	Malonyl CoA-acyl carrier protein transacylase (EC 2.3.1.39)	Down
Avin_44380	C1DGR0	Avin_44380	-1.7923	2.979e-05	0.00022	Aspartyl/Asparaginyl beta-hydroxylase family protein	Down
Avin_17670	C1DDK9	Avin_17670	-1.8023	6.236e-08	2.615e-06	PfkB-family carbohydrate kinase	Down
htpX	C1DRL7	Avin_15400	-1.8081	7.092e-06	7.236e-05	Protease HtpX (EC 3.4.24.-) (Heat shock protein HtpX)	Down
arsA	C1DM35	Avin_29560	-1.8156	0.001617	0.005815	Type I fatty acid synthase ArsA	Down
pgm-2	C1DKR6	Avin_27440	-2.0514	3.608e-07	8.512e-06	2,3-bisphosphoglycerate-independent phosphoglycerate mutase (BPG-independent PGAM) (Phosphoglyceromutase) (iPGM) (EC 5.4.2.12)	Down
Avin_18740	C1DDW5	Avin_18740	-2.083	4.364e-10	5.491e-08	Acetyl-CoA hydrolase/transferase	Down
fumB	C1DSP2	Avin_38440	-2.2088	2.768e-08	1.741e-06	Fumarate hydratase class I (EC 4.2.1.2)	Down
Avin_39700	C1DE01	Avin_39700	-2.2676	0.001237	0.004718	Ferredoxin	Down
aglA-2	C1DHA1	Avin_02470	-2.3061	4.349e-07	9.381e-06	Alpha-glucosidase	Down
arsD	C1DM32	Avin_29520	-2.6166	6.546e-07	1.267e-05	Type I fatty acid synthase ArsD	Down
nrdA	C1DPR2	Avin_33290	-2.9603	2.452e-06	3.513e-05	Ribonucleoside-diphosphate reductase (EC 1.17.4.1)	Down
nqrA	C1DR02	Avin_14590	-2.9962	3.418e-08	1.985e-06	Na(+)-translocating NADH-quinone reductase subunit A (Na(+)-NQR subunit A) (Na(+)-translocating NQR subunit A) (EC 7.2.1.1) (NQR complex subunit A) (NQR-1 subunit A)	Down
eda-1	C1DKP7	Avin_27250	-3.1066	5.876e-11	8.873e-09	2-dehydro-3-deoxy-phosphogluconate aldolase (EC 4.1.2.14)	Down
nifS	C1DH19	Avin_01630	-3.1311	2.863e-07	7.453e-06	Cysteine desulfurase (EC 2.8.1.7) (Nitrogenase metalloclusters biosynthesis protein NifS)	Down
Avin_26320	C1DJN9	Avin_26320	-3.2148	1.65e-06	2.491e-05	Alkyl hydroperoxide reductase subunit F	Down
Avin_18090	C1DDQ1	Avin_18090	-3.4386	1.37e-06	2.201e-05	Periplasmic ligand-binding sensor protein	Down
Avin_08970	C1DMV6	Avin_08970	-3.5138	1.235e-08	8.477e-07	Uncharacterized protein	Down
nifU	C1DH18	Avin_01620	-3.6664	2.807e-09	2.649e-07	Nitrogen fixation protein NifU	Down
Avin_01490	C1DH06	Avin_01490	-3.7596	1.354e-07	4.395e-06	Nitrogen fixation protein	Down
scrB	C1DMH9	Avin_51810	-3.8134	1.004e-08	7.578e-07	Sucrose-6-phosphate hydrolase (EC 3.2.1.26) (Invertase)	Down
nifH	C1DGZ6	Avin_01380	-9.7615	2.754e-15	2.079e-12	Nitrogenase iron protein (EC 1.18.6.1) (Nitrogenase Fe protein) (Nitrogenase component II) (Nitrogenase reductase)	Down
nifD	C1DGZ7	Avin_01390	-10.4179	2.164e-12	5.447e-10	Nitrogenase protein alpha chain (EC 1.18.6.1)	Down
nifK	C1DGZ8	Avin_01400	-11.2038	8.527e-14	3.219e-11	Nitrogenase molybdenum-iron protein beta chain (EC 1.18.6.1) (Dinitrogenase)	Down

## Sheet: Table S9
Table S9: Differential protein expression analysis of Azotobacter vinelandii AV3 comparing co-culture on Day 16 with Day 8
Significance cut-offs: |Log2FC| >= 1; adjusted p-value < 0.05.
Gene name	Uniprot ID	Gene locus	Log2FC (Day 16/Day 8)	P.Value_Coculture__vs__Monoculture	adj.P.Val_Coculture__vs__Monoculture	Protein name	Significant?
mfd	C1DR00	Avin_14570	3.949	1.596e-06	2.797e-05	Transcription-repair-coupling factor (TRCF) (EC 3.6.4.-)	Up
nifD	C1DGZ7	Avin_01390	3.8865	5.546e-05	0.0003769	Nitrogenase protein alpha chain (EC 1.18.6.1)	Up
Avin_15980	C1DRS5	Avin_15980	3.7306	3.639e-07	1.212e-05	Glycosyl transferase, family 2	Up
leuD	C1DQE0	Avin_34270	3.7262	0.002292	0.006523	3-isopropylmalate dehydratase small subunit (EC 4.2.1.33) (Alpha-IPM isomerase) (IPMI) (Isopropylmalate isomerase)	Up
Avin_44580	C1DGT0	Avin_44580	3.1004	0.0001232	0.0006289	ADP-ribose pyrophosphatase (EC 3.6.1.13) (ADP-ribose diphosphatase) (ADP-ribose phosphohydrolase) (Adenosine diphosphoribose pyrophosphatase)	Up
rnfC1	C1DMA6	Avin_50960	3.0939	0.002937	0.007888	Ion-translocating oxidoreductase complex subunit C (EC 7.-.-.-) (Rnf electron transport complex subunit C)	Up
Avin_13940	C1DQT8	Avin_13940	2.7564	0.0003457	0.001495	TonB-dependent receptor	Up
Avin_25650	C1DIR4	Avin_25650	2.7284	0.0001601	0.0007727	Non-ribosomal peptide synthase:Amino acid adenylation	Up
nifH	C1DGZ6	Avin_01380	2.6838	0.0001789	0.000851	Nitrogenase iron protein (EC 1.18.6.1) (Nitrogenase Fe protein) (Nitrogenase component II) (Nitrogenase reductase)	Up
flgE	C1DHJ5	Avin_24030	2.678	1.55e-06	2.797e-05	Flagellar hook protein FlgE	Up
ubiB	C1DHS4	Avin_45430	2.6499	8.101e-05	0.0004651	Probable protein kinase UbiB (EC 2.7.-.-) (Ubiquinone biosynthesis protein UbiB)	Up
Avin_45100	C1DHP2	Avin_45100	2.6036	2.934e-06	3.908e-05	MscS Mechanosensitive ion channel protein	Up
nifK	C1DGZ8	Avin_01400	2.4759	0.001487	0.004629	Nitrogenase molybdenum-iron protein beta chain (EC 1.18.6.1) (Dinitrogenase)	Up
Avin_16730	C1DSD1	Avin_16730	2.4404	2.533e-05	0.0002009	Glucose/ribitol dehydrogenase family protein	Up
tyrS	C1DHX5	Avin_45990	2.4291	0.0009761	0.003458	Tyrosine--tRNA ligase (EC 6.1.1.1) (Tyrosyl-tRNA synthetase) (TyrRS)	Up
acnD	C1DHB6	Avin_23230	2.3873	1.42e-06	2.797e-05	Aconitate hydratase (Aconitase) (EC 4.2.1.3)	Up
gpsA	C1DLY5	Avin_29030	2.3395	5.429e-06	6.234e-05	Glycerol-3-phosphate dehydrogenase [NAD(P)+] (EC 1.1.1.94) (NAD(P)(+)-dependent glycerol-3-phosphate dehydrogenase) (NAD(P)H-dependent dihydroxyacetone-phosphate reductase)	Up
Avin_25170	C1DIM0	Avin_25170	2.3379	2.508e-06	3.631e-05	Sensory/regulatory protein RpfC (EC 2.7.13.3)	Up
tldE	C1DQ48	Avin_12740	2.2965	5.702e-05	0.0003785	Peptidase U62, modulator of DNA gyrase activity	Up
lptB	C1DQ54	Avin_12800	2.2805	2.244e-05	0.0001823	Lipopolysaccharide export system ATP-binding protein LptB	Up
nuoM	C1DL25	Avin_28550	2.2608	0.0002128	0.0009843	NADH-quinone oxidoreductase subunit M (NADH dehydrogenase I subunit M) (NDH-1 subunit M)	Up
Avin_05510	C1DKE1	Avin_05510	2.2471	0.001886	0.005602	Beta-ketoacyl synthase	Up
gltB	C1DHQ3	Avin_45210	2.2168	0.01076	0.02421	Glutamate synthase [NADPH] large chain (EC 1.4.1.13) (Glutamate synthase subunit alpha)	Up
algQ	C1DJ41	Avin_47550	2.096	6.977e-05	0.0004303	Regulator of RNA polymerase sigma(70) subunit, Rsd/AlgQ	Up
glyA	C1DEQ3	Avin_40970	2.0773	1.402e-05	0.0001328	Serine hydroxymethyltransferase (SHMT) (Serine methylase) (EC 2.1.2.1)	Up
algE1	C1DMC6	Avin_51190	2.0467	4.381e-05	0.0003104	mannuronan 5-epimerase (EC 5.1.3.37)	Up
metE	C1DQU2	Avin_13980	2.0283	0.00288	0.007798	5-methyltetrahydropteroyltriglutamate--homocysteine methyltransferase (EC 2.1.1.14) (Cobalamin-independent methionine synthase) (Methionine synthase, vitamin-B12 independent isozyme)	Up
Avin_12690	C1DQ43	Avin_12690	1.9793	0.001383	0.004429	Ribonuclease E/G	Up
Avin_16040	C1DRT1	Avin_16040	1.925	9.547e-09	1.59e-06	Uncharacterized protein	Up
Avin_12860	C1DQ60	Avin_12860	1.9187	7.281e-08	8.082e-06	Intermembrane phospholipid transport system permease protein MlaE	Up
rpoD	C1DIY6	Avin_47000	1.8932	2.332e-06	3.594e-05	RNA polymerase sigma factor RpoD (Sigma-70)	Up
purF	C1DQC8	Avin_34150	1.8606	8.75e-05	0.0004817	Amidophosphoribosyltransferase (ATase) (EC 2.4.2.14) (Glutamine phosphoribosylpyrophosphate amidotransferase) (GPATase)	Up
ribB	C1DLH7	Avin_06740	1.8258	0.0002792	0.001256	3,4-dihydroxy-2-butanone 4-phosphate synthase (DHBP synthase) (EC 4.1.99.12)	Up
rplN	C1DKM3	Avin_06350	1.7732	1.435e-05	0.0001328	Large ribosomal subunit protein uL14	Up
Avin_04640	C1DJD4	Avin_04640	1.7595	1.158e-05	0.0001154	Carboxyl-terminal protease S41A	Up
Avin_01240	C1DGY4	Avin_01240	1.7519	4.345e-05	0.0003104	OprE-like outer membrane porin	Up
uvrD	C1DFZ2	Avin_00520	1.7197	0.00129	0.004171	DNA 3'-5' helicase (EC 5.6.2.4) (DNA 3'-5' helicase II)	Up
Avin_37680	C1DS37	Avin_37680	1.6931	0.0003785	0.001616	DUF403 domain-containing protein	Up
Avin_30140	C1DN12	Avin_30140	1.652	0.02536	0.0491	Long-chain-fatty-acid--CoA ligase (EC 6.2.1.3) (Long-chain acyl-CoA synthetase)	Up
oprG-2	C1DLG2	Avin_06590	1.6307	0.001918	0.005602	OmpW family outer membrane porin	Up
Avin_44170	C1DGP2	Avin_44170	1.6271	0.0002067	0.0009694	AI-2E family transporter	Up
Avin_19810	C1DEK5	Avin_19810	1.6178	0.003931	0.01015	Hydroxypyruvate isomerase protein	Up
Avin_18740	C1DDW5	Avin_18740	1.5756	0.0006997	0.002678	Acetyl-CoA hydrolase/transferase	Up
Avin_50810	C1DM91	Avin_50810	1.567	4e-06	4.934e-05	DUF877 family protein	Up
Avin_50800	C1DM90	Avin_50800	1.5497	5.146e-07	1.428e-05	Type VI secretion system contractile sheath small subunit	Up
Avin_48920	C1DK87	Avin_48920	1.4343	2.201e-07	9.161e-06	Bacterial outer membrane porin	Up
hemF	C1DFW3	Avin_00220	1.4108	0.01258	0.02757	Oxygen-dependent coproporphyrinogen-III oxidase (CPO) (Coprogen oxidase) (Coproporphyrinogenase) (EC 1.3.3.3)	Up
lysA	C1DJ55	Avin_47700	1.3805	0.005977	0.01457	Diaminopimelate decarboxylase (DAP decarboxylase) (DAPDC) (EC 4.1.1.20)	Up
oprI	C1DGI7	Avin_23100	1.3512	0.03318	0.06006	Outer membrane lipoprotein OprI	Not significant
rplQ	C1DKN9	Avin_06510	1.3272	0.0006568	0.002543	Large ribosomal subunit protein bL17 (50S ribosomal protein L17)	Up
Avin_04320	C1DJA3	Avin_04320	1.3174	0.001444	0.004536	Transglutaminase domain protein	Up
fabG	C1DRG9	Avin_14920	1.3169	0.01699	0.03536	3-oxoacyl-[acyl-carrier-protein] reductase (EC 1.1.1.100)	Up
purA	C1DLQ8	Avin_07600	1.297	0.0009525	0.00342	Adenylosuccinate synthetase (AMPSase) (AdSS) (EC 6.3.4.4) (IMP--aspartate ligase)	Up
Avin_10680	C1DNT3	Avin_10680	1.2954	0.004041	0.01035	3-sulfinopropanoyl-CoA desulfinase (EC 1.3.8.10) (EC 3.13.1.4) (3-sulfinopropionyl coenzyme A desulfinase) (Cyclohex-1-ene-1-carbonyl-CoA dehydrogenase)	Up
atpD	C1DND3	Avin_52160	1.2872	0.0008351	0.00309	ATP synthase subunit beta (EC 7.1.2.2) (ATP synthase F1 sector subunit beta) (F-ATPase subunit beta)	Up
nusG	C1DKK0	Avin_06110	1.2476	0.0181	0.0372	Transcription termination/antitermination protein NusG	Up
Avin_07310	C1DLM9	Avin_07310	1.1889	0.03427	0.06168	Amino acid ABC transporter, permease protein	Not significant
Avin_51570	C1DMF7	Avin_51570	1.1843	8.045e-05	0.0004651	Multidrug efflux pump RND-family outer membrane protein	Up
fabZ	C1DST5	Avin_38880	1.1835	0.006233	0.01483	3-hydroxyacyl-[acyl-carrier-protein] dehydratase FabZ (EC 4.2.1.59) ((3R)-hydroxymyristoyl-[acyl-carrier-protein] dehydratase) ((3R)-hydroxymyristoyl-ACP dehydrase) (Beta-hydroxyacyl-ACP dehydratase)	Up
Avin_50820	C1DM92	Avin_50820	1.1404	0.07716	0.1195	DUF796 family protein	Not significant
tyrB	C1DEN0	Avin_20090	1.1332	0.001413	0.004482	Aminotransferase (EC 2.6.1.-)	Up
typA	C1DHW1	Avin_45830	1.0689	0.02306	0.04571	Large ribosomal subunit assembly factor BipA (EC 3.6.5.-) (GTP-binding protein BipA)	Up
purM	C1DRW0	Avin_36890	1.0425	0.02832	0.0524	Phosphoribosylformylglycinamidine cyclo-ligase (EC 6.3.3.1) (AIR synthase) (AIRS) (Phosphoribosyl-aminoimidazole synthetase)	Not significant
Avin_27200	C1DJX5	Avin_27200	1.0346	0.047	0.07986	LamB type porin	Not significant
Avin_30130	C1DN11	Avin_30130	1.0053	0.05208	0.08715	Polysaccharide export protein	Not significant
glyS	C1DFV1	Avin_00100	0.9566	0.1214	0.1766	Glycine--tRNA ligase beta subunit (EC 6.1.1.14) (Glycyl-tRNA synthetase beta subunit) (GlyRS)	Not significant
iscS	C1DE68	Avin_40400	0.946	0.03842	0.06769	Cysteine desulfurase IscS (EC 2.8.1.7)	Not significant
tuf	C1DKJ8	Avin_06090 Avin_06230	0.9435	0.003018	0.007976	Elongation factor Tu (EF-Tu) (EC 3.6.5.3)	Not significant
hemB	C1DJ31	Avin_47450	0.9023	0.005343	0.01328	Delta-aminolevulinic acid dehydratase (EC 4.2.1.24)	Not significant
Avin_09350	C1DMZ4	Avin_09350	0.9022	0.1706	0.2373	TonB-dependent siderophore receptor	Not significant
ettA	C1DEQ2	Avin_40960	0.8649	0.05614	0.09255	Energy-dependent translational throttle protein EttA (EC 3.6.1.-) (Translational regulatory factor EttA)	Not significant
Avin_28420	C1DL12	Avin_28420	0.8607	0.1611	0.2283	Isocitrate lyase (Isocitrase) (Isocitratase)	Not significant
hfq	C1DLQ2	Avin_07540	0.8505	4.324e-05	0.0003104	RNA-binding protein Hfq	Not significant
Avin_47030	C1DIY9	Avin_47030	0.8309	0.001903	0.005602	LemA family protein	Not significant
hisD	C1DQ67	Avin_12930	0.8279	0.171	0.2373	Histidinol dehydrogenase (HDH) (EC 1.1.1.23)	Not significant
ileS	C1DPH5	Avin_11780	0.8221	0.0493	0.08333	Isoleucine--tRNA ligase (EC 6.1.1.5) (Isoleucyl-tRNA synthetase) (IleRS)	Not significant
recA	C1DSQ4	Avin_38560	0.8165	0.06632	0.1052	Protein RecA (Recombinase A)	Not significant
sucC	C1DM52	Avin_29730	0.813	0.005393	0.0133	Succinate--CoA ligase [ADP-forming] subunit alpha (EC 6.2.1.5) (Succinyl-CoA synthetase subunit alpha) (SCS-alpha)	Not significant
algJ	C1DP92	Avin_10930	0.8109	0.02784	0.05203	Alginate biosynthesis outer membrane protein AlgJ	Not significant
serB	C1DLN9	Avin_07410	0.8078	0.1123	0.1655	Phosphoserine phosphatase (EC 3.1.3.3) (O-phosphoserine phosphohydrolase)	Not significant
glgX	C1DII9	Avin_24860	0.7894	0.02572	0.04921	Glycogen debranching enzyme	Not significant
pagL	C1DH46	Avin_01920	0.7812	0.001035	0.003463	Lipid A deacylase (EC 3.1.1.77) (LPS 3-O-deacylase) (Outer membrane enzyme)	Not significant
oprF	C1DHC6	Avin_23330	0.7657	0.007502	0.01735	Major outer membrane porin OprF	Not significant
rpsD	C1DKN7	Avin_06490	0.7487	0.01342	0.02921	Small ribosomal subunit protein uS4 (30S ribosomal protein S4)	Not significant
pycA	C1DH59	Avin_02050	0.7278	0.04342	0.07462	Biotin carboxylase (Acetyl-coenzyme A carboxylase biotin carboxylase subunit A)	Not significant
mreB	C1DQ39	Avin_12650	0.7224	0.1787	0.2454	Cell shape-determining protein MreB	Not significant
fliC	C1DKU0	Avin_27700	0.6998	0.000713	0.002698	Flagellin	Not significant
Avin_20850	C1DF83	Avin_20850	0.6875	0.1271	0.1831	DUF2158 domain-containing protein	Not significant
Avin_41320	C1DET6	Avin_41320	0.6752	0.0004143	0.00172	Lipoprotein	Not significant
purB	C1DL08	Avin_28380	0.6628	0.2952	0.3745	Adenylosuccinate lyase (ASL) (EC 4.3.2.2) (Adenylosuccinase)	Not significant
metZ	C1DQC7	Avin_34140	0.6335	0.1474	0.2097	O-succinylhomoserine sulfhydrylase (OSH sulfhydrylase) (OSHS sulfhydrylase) (EC 2.5.1.-)	Not significant
eno-6	C1DSS6	Avin_38790	0.6302	0.006749	0.01572	Enolase (EC 4.2.1.11) (2-phospho-D-glycerate hydro-lyase) (2-phosphoglycerate dehydratase)	Not significant
carB	C1DFL9	Avin_42930	0.6213	0.08136	0.1248	Carbamoyl phosphate synthase large chain (EC 6.3.4.16) (EC 6.3.5.5) (Carbamoyl phosphate synthetase ammonia chain)	Not significant
rpsF	C1DLR2	Avin_07640	0.6167	0.2958	0.3745	Small ribosomal subunit protein bS6 (30S ribosomal protein S6)	Not significant
Avin_12870	C1DQ61	Avin_12870	0.6049	0.002971	0.007914	Organic solvent tolerance ABC efflux transporter, substrate binding protein	Not significant
Avin_32810	C1DPL7	Avin_32810	0.602	0.05944	0.09609	Metal-binding protein	Not significant
pycB	C1DH60	Avin_02060	0.5983	0.01394	0.03015	Pyruvate carboxylase subunit B	Not significant
hslU	C1DHS0	Avin_45390	0.5907	0.195	0.2646	ATP-dependent protease ATPase subunit HslU (Unfoldase HslU)	Not significant
bfr	C1DQU9	Avin_14050	0.5852	0.00252	0.007053	Bacterioferritin (EC 1.16.3.1)	Not significant
Avin_13000	C1DQ74	Avin_13000	0.5742	0.2068	0.2787	AB hydrolase-1 domain-containing protein	Not significant
pta-3	C1DGM7	Avin_44020	0.5655	0.1675	0.2344	Phosphate acetyltransferase	Not significant
Avin_29470	C1DM27	Avin_29470	0.554	0.1204	0.1759	Uncharacterized protein	Not significant
rpoC	C1DKK6	Avin_06180	0.546	0.02418	0.04736	DNA-directed RNA polymerase subunit beta' (RNAP subunit beta') (EC 2.7.7.6) (RNA polymerase subunit beta') (Transcriptase subunit beta')	Not significant
gcvT3	C1DJL3	Avin_26050	0.5379	0.2079	0.2791	aminomethyltransferase (EC 2.1.2.10) (Glycine cleavage system T protein)	Not significant
atpA	C1DND5	Avin_52180	0.5226	0.03768	0.06711	ATP synthase subunit alpha (EC 7.1.2.2) (ATP synthase F1 sector subunit alpha) (F-ATPase subunit alpha)	Not significant
Avin_37880	C1DS57	Avin_37880	0.5169	0.09083	0.1371	Hemolysin activation/secretion protein	Not significant
rplT	C1DF45	Avin_20450	0.4952	0.506	0.5871	Large ribosomal subunit protein bL20 (50S ribosomal protein L20)	Not significant
alaS	C1DQF9	Avin_34460	0.4845	0.1275	0.1831	Alanine--tRNA ligase (EC 6.1.1.7) (Alanyl-tRNA synthetase) (AlaRS)	Not significant
cysB	C1DGJ1	Avin_23140	0.4703	0.106	0.1576	LysR family transcriptional regulator protein	Not significant
aldH	C1DK02	Avin_48030	0.4631	0.05724	0.0939	Aldehyde dehydrogenase (NAD+)	Not significant
glnK	C1DJ64	Avin_47790	0.4397	0.03646	0.06528	Nitrogen regulatory protein P-II GlnK	Not significant
rpoA	C1DKN8	Avin_06500	0.4279	0.1659	0.2339	DNA-directed RNA polymerase subunit alpha (RNAP subunit alpha) (EC 2.7.7.6) (RNA polymerase subunit alpha) (Transcriptase subunit alpha)	Not significant
prkA	C1DIX3	Avin_46870	0.4031	0.01186	0.0265	Serine protein kinase PrkA	Not significant
rpiA-2	C1DK26	Avin_48280	0.3813	0.3712	0.4515	Ribose-5-phosphate isomerase A (EC 5.3.1.6) (Phosphoriboisomerase A) (PRI)	Not significant
Avin_10150	C1DNN1	Avin_10150	0.3754	0.3119	0.392	DUF4892 domain-containing protein	Not significant
rho	C1DJ27	Avin_47410	0.3592	0.1791	0.2454	Transcription termination factor Rho (EC 3.6.4.-) (ATP-dependent helicase Rho)	Not significant
rpsM	C1DKN5	Avin_06470	0.3562	0.3438	0.4272	Small ribosomal subunit protein uS13 (30S ribosomal protein S13)	Not significant
guaB	C1DE04	Avin_39730	0.3405	0.1101	0.163	Inosine-5'-monophosphate dehydrogenase (IMP dehydrogenase) (IMPD) (IMPDH) (EC 1.1.1.205)	Not significant
aldA	C1DML5	Avin_08000	0.3339	0.3548	0.4375	Aldehyde dehydrogenase (NAD+)	Not significant
Avin_17570	C1DDJ9	Avin_17570	0.3246	0.3738	0.4527	3-oxoadipate CoA-transferase (EC 2.8.3.6)	Not significant
fadB1	C1DQY7	Avin_14440	0.3166	0.07602	0.1188	enoyl-CoA hydratase (EC 4.2.1.17)	Not significant
fabA	C1DLY7	Avin_29050	0.2965	0.2719	0.3509	3-hydroxydecanoyl-[acyl-carrier-protein] dehydratase (EC 4.2.1.59) (3-hydroxyacyl-[acyl-carrier-protein] dehydratase FabA) (Beta-hydroxydecanoyl thioester dehydrase) (Trans-2-decenoyl-[acyl-carrier-protein] isomerase) (EC 5.3.3.14)	Not significant
acnA	C1DEM6	Avin_20040	0.2909	0.2355	0.3112	Aconitate hydratase (Aconitase) (EC 4.2.1.3)	Not significant
upp	C1DEU0	Avin_41360	0.2825	0.37	0.4515	Uracil phosphoribosyltransferase (EC 2.4.2.9) (UMP pyrophosphorylase) (UPRTase)	Not significant
ompR	C1DJI0	Avin_05120	0.2804	0.6003	0.6776	DNA-binding dual transcriptional regulator OmpR (Transcriptional regulatory protein OmpR)	Not significant
trxA	C1DJ28	Avin_47420	0.2678	0.4278	0.5106	Thioredoxin	Not significant
pepS16	C1DHF2	Avin_23590	0.2653	0.1664	0.2339	Lon protease (EC 3.4.21.53) (ATP-dependent protease La)	Not significant
spuB	C1DK81	Avin_48860	0.2616	0.649	0.7168	Putative glutamine synthetase	Not significant
tsf	C1DSU5	Avin_38980	0.2345	0.2953	0.3745	Elongation factor Ts (EF-Ts)	Not significant
rpsB	C1DSU6	Avin_38990	0.2333	0.4594	0.5386	Small ribosomal subunit protein uS2 (30S ribosomal protein S2)	Not significant
ribH	C1DLH8	Avin_06750	0.2279	0.5685	0.6505	6,7-dimethyl-8-ribityllumazine synthase (DMRL synthase) (LS) (Lumazine synthase) (EC 2.5.1.78)	Not significant
secA	C1DQA8	Avin_13340	0.2223	0.4867	0.5667	Protein translocase subunit SecA (EC 7.4.2.8)	Not significant
Avin_38490	C1DSP7	Avin_38490	0.2139	0.5773	0.6583	Response regulator, LuxR family	Not significant
fabI	C1DM48	Avin_29690	0.1931	0.626	0.7019	Enoyl-[acyl-carrier-protein] reductase [NADH] (EC 1.3.1.9)	Not significant
rpsC	C1DKL9	Avin_06310	0.1846	0.5435	0.6241	Small ribosomal subunit protein uS3	Not significant
gapA	C1DJJ9	Avin_25890	0.1835	0.6867	0.7546	Glyceraldehyde-3-phosphate dehydrogenase (EC 1.2.1.-)	Not significant
ilvD	C1DI94	Avin_03310	0.1666	0.8056	0.8543	Dihydroxy-acid dehydratase (DAD) (EC 4.2.1.9)	Not significant
nfi	C1DQ77	Avin_13030	0.155	0.8795	0.9068	Endonuclease V (EC 3.1.21.7) (Deoxyinosine 3'endonuclease) (Deoxyribonuclease V) (DNase V)	Not significant
ndk	C1DE61	Avin_40330	0.1477	0.588	0.6679	Nucleoside diphosphate kinase (NDK) (NDP kinase) (EC 2.7.4.6) (Nucleoside-2-P kinase)	Not significant
Avin_45920	C1DHW9	Avin_45920	0.0983	0.7443	0.8026	3-methylmercaptopropionyl-CoA dehydrogenase (EC 1.3.99.41)	Not significant
Avin_48300	C1DK28	Avin_48300	0.0743	0.7832	0.8386	Fumarylacetoacetate (FAA) hydrolase family protein	Not significant
Avin_20570	C1DF57	Avin_20570	0.0719	0.7334	0.7981	VacJ-like lipoprotein	Not significant
Avin_00020	C1DFU3	Avin_00020	0.0457	0.8964	0.9213	Beta sliding clamp	Not significant
Avin_06540	C1DKP2	Avin_06540	0.0247	0.8779	0.9068	Single-stranded DNA-binding protein (SSB)	Not significant
ftsH1	C1DFL5	Avin_42890	-0.0045	0.9804	0.9863	ATP-dependent zinc metalloprotease FtsH (EC 3.4.24.-)	Not significant
rpsJ	C1DKL2	Avin_06240	-0.006	0.9891	0.9907	Small ribosomal subunit protein uS10 (30S ribosomal protein S10)	Not significant
envZ	C1DJI1	Avin_05130	-0.0074	0.9907	0.9907	histidine kinase (EC 2.7.13.3)	Not significant
speC	C1DQ07	Avin_12320	-0.0123	0.9694	0.9809	ornithine decarboxylase (EC 4.1.1.17)	Not significant
Avin_17200	C1DSH8	Avin_17200	-0.013	0.9462	0.9665	CRISPR-associated protein, CT1975	Not significant
Avin_13550	C1DQQ6	Avin_13550	-0.0169	0.9672	0.9809	Enoyl-CoA hydratase/isomerase	Not significant
Avin_14140	C1DQV7	Avin_14140	-0.0213	0.9615	0.9792	Probable lipid kinase YegS-like (EC 2.7.1.-)	Not significant
Avin_19520	C1DEH6	Avin_19520	-0.0269	0.9108	0.9332	Outer membrane lipoprotein	Not significant
tctC	C1DL48	Avin_49460	-0.0324	0.972	0.9809	Tripartite tricarboxylate transporter periplasmic receptor protein	Not significant
Avin_31830	C1DNZ3	Avin_31830	-0.0412	0.8253	0.8697	Lipoprotein	Not significant
yajC	C1DE75	Avin_40470	-0.0477	0.8669	0.8993	Sec translocon accessory complex subunit YajC	Not significant
Avin_22620	C1DGE2	Avin_22620	-0.0516	0.8162	0.8629	Glutathione S-transferase protein	Not significant
Avin_07980	C1DML3	Avin_07980	-0.053	0.8435	0.8832	Iron-containing alcohol dehydrogenase	Not significant
Avin_34340	C1DQE7	Avin_34340	-0.0781	0.7369	0.7993	2-dehydro-3-deoxy-phosphogluconate aldolase (EC 4.1.2.14)	Not significant
cccA	C1DKF8	Avin_05680	-0.0791	0.63	0.704	Cytochrome c Catalase, CCC	Not significant
lysS	C1DSY6	Avin_39390	-0.0811	0.8387	0.881	Lysine--tRNA ligase (EC 6.1.1.6) (Lysyl-tRNA synthetase) (LysRS)	Not significant
icd	C1DL01	Avin_28310	-0.0893	0.5896	0.6679	Isocitrate dehydrogenase [NADP] (EC 1.1.1.42) (Oxalosuccinate decarboxylase)	Not significant
Avin_17190	C1DSH7	Avin_17190	-0.0925	0.7448	0.8026	CRISPR-associated protein, Cse2 family	Not significant
argJ	C1DQA9	Avin_13350	-0.0983	0.7993	0.8504	Arginine biosynthesis bifunctional protein ArgJ [Cleaved into: Arginine biosynthesis bifunctional protein ArgJ alpha chain; Arginine biosynthesis bifunctional protein ArgJ beta chain] [Includes: Glutamate N-acetyltransferase (EC 2.3.1.35) (Ornithine acetyltransferase) (OATase) (Ornithine transacetylase); Amino-acid acetyltransferase (EC 2.3.1.1) (N-acetylglutamate synthase) (AGSase)]	Not significant
rpsG	C1DKK8	Avin_06200	-0.1099	0.7601	0.8165	Small ribosomal subunit protein uS7 (30S ribosomal protein S7)	Not significant
ilvH	C1DFH8	Avin_42510	-0.1151	0.5148	0.5953	Acetolactate synthase small subunit (AHAS) (ALS) (EC 2.2.1.6) (Acetohydroxy-acid synthase small subunit)	Not significant
rplK	C1DKK1	Avin_06120	-0.1163	0.7887	0.8418	Large ribosomal subunit protein uL11 (50S ribosomal protein L11)	Not significant
Avin_47580	C1DJ44	Avin_47580	-0.1418	0.6099	0.6861	HemX-like protein	Not significant
Avin_01490	C1DH06	Avin_01490	-0.1438	0.8651	0.8993	Nitrogen fixation protein	Not significant
rpsE	C1DKN0	Avin_06420	-0.1444	0.5274	0.6077	Small ribosomal subunit protein uS5 (30S ribosomal protein S5)	Not significant
Avin_25790	C1DIS8	Avin_25790	-0.1475	0.8525	0.8899	Universal stress protein, UspA family	Not significant
accA	C1DST0	Avin_38830	-0.1553	0.7088	0.7764	Acetyl-coenzyme A carboxylase carboxyl transferase subunit alpha (ACCase subunit alpha) (Acetyl-CoA carboxylase carboxyltransferase subunit alpha) (EC 2.1.3.15)	Not significant
hflK	C1DLQ4	Avin_07560	-0.1571	0.6466	0.7168	Protein HflK	Not significant
Avin_25770	C1DIS6	Avin_25770	-0.162	0.6358	0.7081	Heat shock Hsp20 protein	Not significant
rplE	C1DKM5	Avin_06370	-0.1856	0.2509	0.3263	Large ribosomal subunit protein uL5 (50S ribosomal protein L5)	Not significant
accC	C1DLJ7	Avin_06950	-0.1985	0.2856	0.3672	Biotin carboxylase (EC 6.3.4.14) (Acetyl-coenzyme A carboxylase biotin carboxylase subunit A)	Not significant
infB	C1DFK9	Avin_42820	-0.2023	0.4321	0.5139	Translation initiation factor IF-2	Not significant
Avin_09850	C1DNK1	Avin_09850	-0.2031	0.2649	0.3432	Tellurite resistance TerB	Not significant
rpsA	C1DRR4	Avin_15870	-0.205	0.4421	0.5202	30S ribosomal protein S1	Not significant
eno-1	C1DJX7	Avin_27220	-0.2066	0.2415	0.3179	Enolase (EC 4.2.1.11) (2-phospho-D-glycerate hydro-lyase) (2-phosphoglycerate dehydratase)	Not significant
rplB	C1DKL6	Avin_06280	-0.2396	0.4137	0.4955	Large ribosomal subunit protein uL2 (50S ribosomal protein L2)	Not significant
Avin_46290	C1DI03	Avin_46290	-0.245	0.7201	0.7862	Poly(3-hydroxybutyrate) synthase subunit	Not significant
speA	C1DLK7	Avin_07050	-0.2515	0.328	0.4091	Biosynthetic arginine decarboxylase (ADC) (EC 4.1.1.19)	Not significant
Avin_05740	C1DKG4	Avin_05740	-0.2647	0.4348	0.5152	Integral membrane protein, band 7 family	Not significant
ppa	C1DLU1	Avin_07940	-0.266	0.4757	0.5558	Inorganic pyrophosphatase (EC 3.6.1.1) (Pyrophosphate phospho-hydrolase) (PPase)	Not significant
rplU	C1DEA6	Avin_40790	-0.2842	0.3704	0.4515	Large ribosomal subunit protein bL21 (50S ribosomal protein L21)	Not significant
nifF	C1DH27	Avin_01710	-0.3049	0.1285	0.1836	Flavodoxin	Not significant
Avin_18090	C1DDQ1	Avin_18090	-0.3089	0.65	0.7168	Periplasmic ligand-binding sensor protein	Not significant
atpH	C1DND6	Avin_52190	-0.3148	0.2258	0.2996	ATP synthase subunit delta (ATP synthase F(1) sector subunit delta) (F-type ATPase subunit delta) (F-ATPase subunit delta)	Not significant
adk	C1DSX5	Avin_39280	-0.3326	0.2907	0.3723	Adenylate kinase (AK) (EC 2.7.4.3) (ATP-AMP transphosphorylase) (ATP:AMP phosphotransferase) (Adenylate monophosphate kinase)	Not significant
trpS	C1DQ75	Avin_13010	-0.3392	0.4059	0.4879	Tryptophan--tRNA ligase (EC 6.1.1.2) (Tryptophanyl-tRNA synthetase) (TrpRS)	Not significant
Avin_47540	C1DJ40	Avin_47540	-0.3469	0.3533	0.4374	Regulatory protein	Not significant
anmK	C1DHX7	Avin_46010	-0.3976	0.175	0.2419	Anhydro-N-acetylmuramic acid kinase (EC 2.7.1.170) (AnhMurNAc kinase)	Not significant
Avin_41380	C1DEU2	Avin_41380	-0.4062	0.4416	0.5202	Sugar nucleotide epimerase	Not significant
fba	C1DKF0	Avin_05600	-0.4142	0.1798	0.2454	Fructose-1,6-bisphosphate aldolase (FBP aldolase) (EC 4.1.2.13)	Not significant
rplC	C1DKL3	Avin_06250	-0.4395	0.244	0.3199	Large ribosomal subunit protein uL3	Not significant
Avin_39420	C1DSY8	Avin_39420	-0.4435	0.2973	0.375	Tellurite resistance TerB family protein	Not significant
amn	C1DMZ6	Avin_09370	-0.4496	0.2102	0.2811	AMP nucleosidase (EC 3.2.2.4)	Not significant
clpA	C1DKZ7	Avin_28270	-0.4512	0.09084	0.1371	ATP-dependent clp protease, ATP-binding subunit, ClipA	Not significant
Avin_06990	C1DLK1	Avin_06990	-0.4541	0.2221	0.2959	DUF2333 domain-containing protein	Not significant
glnA	C1DHW3	Avin_45850	-0.4932	0.04111	0.0713	Glutamine synthetase (EC 6.3.1.2)	Not significant
rplY	C1DEV6	Avin_41530	-0.5039	0.02734	0.05143	Large ribosomal subunit protein bL25 (50S ribosomal protein L25) (General stress protein CTC)	Not significant
nuoF	C1DL18	Avin_28480	-0.5048	0.3185	0.3987	NADH-quinone oxidoreductase subunit F (EC 7.1.1.-)	Not significant
atpF	C1DND7	Avin_52200	-0.5127	0.02523	0.0491	ATP synthase subunit b (ATP synthase F(0) sector subunit b) (ATPase subunit I) (F-type ATPase subunit b) (F-ATPase subunit b)	Not significant
Avin_02840	C1DI47	Avin_02840	-0.5148	0.1954	0.2646	YicC family protein	Not significant
Avin_25730	C1DIS2	Avin_25730	-0.521	0.3854	0.465	Dienelactone hydrolase domain-containing protein	Not significant
Avin_15160	C1DRJ3	Avin_15160	-0.5385	0.05586	0.09255	Electron transfer flavoprotein-ubiquinone oxidoreductase (ETF-QO) (EC 1.5.5.1)	Not significant
Avin_00380	C1DFX8	Avin_00380	-0.5391	0.05508	0.09171	NAD(P)H dehydrogenase (quinone) (EC 1.6.5.2) (Flavoprotein WrbA) (NAD(P)H:quinone oxidoreductase) (NQO)	Not significant
Avin_36080	C1DR97	Avin_36080	-0.5479	0.1197	0.1756	histidine kinase (EC 2.7.13.3)	Not significant
clpX	C1DHF1	Avin_23580	-0.5492	0.01574	0.03339	ATP-dependent Clp protease ATP-binding subunit ClpX	Not significant
rpsI	C1DQ79	Avin_13050	-0.5495	0.03149	0.05762	Small ribosomal subunit protein uS9 (30S ribosomal protein S9)	Not significant
phoU	C1DK52	Avin_48560	-0.5636	0.05775	0.09426	Phosphate-specific transport system accessory protein PhoU	Not significant
rplX	C1DKM4	Avin_06360	-0.5779	0.07203	0.1131	Large ribosomal subunit protein uL24 (50S ribosomal protein L24)	Not significant
pepA	C1DPG2	Avin_11650	-0.5785	0.02071	0.04206	Probable cytosol aminopeptidase (EC 3.4.11.1) (Leucine aminopeptidase) (LAP) (EC 3.4.11.10) (Leucyl aminopeptidase)	Not significant
Avin_12880	C1DQ62	Avin_12880	-0.5847	0.03195	0.05814	Organic solvent tolerance ABC efflux transporter, auxiliary component	Not significant
nusA	C1DFL0	Avin_42830	-0.5984	0.0235	0.0463	Transcription termination/antitermination protein NusA	Not significant
Avin_10050	C1DNM1	Avin_10050	-0.5985	0.06849	0.1081	Bacterioferritin (EC 1.16.3.1)	Not significant
Avin_17670	C1DDK9	Avin_17670	-0.6196	0.006426	0.01518	PfkB-family carbohydrate kinase	Not significant
Avin_06390	C1DKM7	Avin_06390	-0.6212	0.01546	0.03301	Small ribosomal subunit protein uS8 (30S ribosomal protein S8)	Not significant
atpG	C1DND4	Avin_52170	-0.6335	0.04347	0.07462	ATP synthase gamma chain (ATP synthase F1 sector gamma subunit) (F-ATPase gamma subunit)	Not significant
pepN	C1DDW4	Avin_18730	-0.6388	0.3715	0.4515	Aminopeptidase N (EC 3.4.11.2)	Not significant
Avin_32740	C1DPL0	Avin_32740	-0.6629	0.0633	0.1013	Chromosome segregation ATPase	Not significant
sucB	C1DM55	Avin_29760	-0.6805	0.000283	0.001257	Dihydrolipoyllysine-residue succinyltransferase component of 2-oxoglutarate dehydrogenase complex (EC 2.3.1.61) (2-oxoglutarate dehydrogenase complex component E2)	Not significant
pheT	C1DF47	Avin_20470	-0.6839	0.05132	0.08632	Phenylalanine--tRNA ligase beta subunit (EC 6.1.1.20) (Phenylalanyl-tRNA synthetase beta subunit) (PheRS)	Not significant
Avin_13110	C1DQ85	Avin_13110	-0.6891	0.09712	0.145	BON domain-containing protein	Not significant
fumC	C1DQK1	Avin_34880	-0.6944	0.1223	0.1771	Fumarate hydratase class II (Fumarase C) (EC 4.2.1.2) (Aerobic fumarase) (Iron-independent fumarase)	Not significant
Avin_11700	C1DPG7	Avin_11700	-0.7097	0.03798	0.06728	Cold shock domain family protein	Not significant
Avin_22760	C1DGF6	Avin_22760	-0.72	0.007663	0.0176	Ferritin, Dps family protein	Not significant
pnp	C1DFK5	Avin_42780	-0.7242	0.005995	0.01457	Polyribonucleotide nucleotidyltransferase (EC 2.7.7.8) (Polynucleotide phosphorylase) (PNPase)	Not significant
Avin_35170	C1DQN0	Avin_35170	-0.7971	0.2494	0.3257	C-terminal peptidase, S41A subfamily	Not significant
rpoB	C1DKK5	Avin_06170	-0.8008	0.0003205	0.001404	DNA-directed RNA polymerase subunit beta (RNAP subunit beta) (EC 2.7.7.6) (RNA polymerase subunit beta) (Transcriptase subunit beta)	Not significant
katG	C1DKH8	Avin_05880	-0.8025	0.0005039	0.002022	Catalase-peroxidase (CP) (EC 1.11.1.21) (Peroxidase/catalase)	Not significant
Avin_18990	C1DEC6	Avin_18990	-0.8112	0.09096	0.1371	DUF883 domain-containing protein	Not significant
mucD	C1DQR9	Avin_13730	-0.8125	0.00242	0.00683	Probable periplasmic serine endoprotease DegP-like (EC 3.4.21.107) (Protease Do)	Not significant
argB	C1DI53	Avin_02900	-0.8155	0.05849	0.09501	Acetylglutamate kinase (EC 2.7.2.8) (N-acetyl-L-glutamate 5-phosphotransferase) (NAG kinase) (NAGK)	Not significant
Avin_23600	C1DHF3	Avin_23600	-0.8204	0.002687	0.007334	DNA-binding protein HU-beta	Not significant
rplV	C1DKL8	Avin_06300	-0.8218	0.02642	0.05027	Large ribosomal subunit protein uL22	Not significant
eda-1	C1DKP7	Avin_27250	-0.8298	0.04044	0.07088	2-dehydro-3-deoxy-phosphogluconate aldolase (EC 4.1.2.14)	Not significant
mosA	P84308	Avin_43200	-0.8396	0.0002579	0.001177	Molybdenum storage protein subunit alpha (Mo storage protein subunit alpha) (MoSto subunit alpha)	Not significant
rplD	C1DKL4	Avin_06260	-0.8397	0.002279	0.006523	Large ribosomal subunit protein uL4 (50S ribosomal protein L4)	Not significant
Avin_01860	C1DH41	Avin_01860	-0.851	0.01683	0.03524	NAD(P) transhydrogenase subunit alpha part 1 (EC 7.1.1.1) (Nicotinamide nucleotide transhydrogenase subunit alpha 1) (Pyridine nucleotide transhydrogenase subunit alpha 1)	Not significant
Avin_06670	C1DLH0	Avin_06670	-0.8788	0.004271	0.01077	Thioredoxin	Not significant
Avin_01060	C1DG46	Avin_01060	-0.8913	0.006117	0.01465	Carbonic anhydrase (EC 4.2.1.1) (Carbonate dehydratase)	Not significant
rplP	C1DKM0	Avin_06320	-0.8922	0.006093	0.01465	Large ribosomal subunit protein uL16 (50S ribosomal protein L16)	Not significant
sucC	C1DM53	Avin_29740	-0.8945	0.002655	0.007306	Succinate--CoA ligase [ADP-forming] subunit beta (EC 6.2.1.5) (Succinyl-CoA synthetase subunit beta) (SCS-beta)	Not significant
Avin_27210	C1DJX6	Avin_27210	-0.9022	6.843e-05	0.0004299	Glyceraldehyde-3-phosphate dehydrogenase	Not significant
rplS	C1DSZ9	Avin_39530	-0.9155	0.003798	0.00988	Large ribosomal subunit protein bL19 (50S ribosomal protein L19)	Not significant
mqo	C1DET7	Avin_41330	-0.9191	0.004199	0.01067	Probable malate:quinone oxidoreductase (EC 1.1.5.4) (MQO) (Malate dehydrogenase [quinone])	Not significant
ilvC	C1DFH7	Avin_42500	-0.9203	0.009624	0.0218	Ketol-acid reductoisomerase (NADP(+)) (KARI) (EC 1.1.1.86) (Acetohydroxy-acid isomeroreductase) (AHIR) (Alpha-keto-beta-hydroxylacyl reductoisomerase) (Ketol-acid reductoisomerase type 1) (Ketol-acid reductoisomerase type I)	Not significant
accD	C1DQD2	Avin_34190	-0.9457	0.02797	0.05203	Acetyl-coenzyme A carboxylase carboxyl transferase subunit beta (ACCase subunit beta) (Acetyl-CoA carboxylase carboxyltransferase subunit beta) (EC 2.1.3.15)	Not significant
aceE	C1DGW1	Avin_44900	-0.9519	8.526e-05	0.0004812	Pyruvate dehydrogenase E1 component (EC 1.2.4.1)	Not significant
etfB2	C1DRJ5	Avin_15180	-0.9523	0.08574	0.131	Electron transfer flavoprotein subunit beta (Electron transfer flavoprotein small subunit)	Not significant
Avin_31440	C1DNV4	Avin_31440	-0.9542	0.003749	0.009829	Hydrolase, isochorismatase family	Not significant
rplW	C1DKL5	Avin_06270	-0.9661	0.02208	0.0443	Large ribosomal subunit protein uL23 (50S ribosomal protein L23)	Not significant
Avin_35160	C1DQM9	Avin_35160	-0.9709	0.0007582	0.002837	Zinc-containing alcohol dehydrogenase-like protein	Not significant
gltA	C1DM61	Avin_29820	-0.9814	0.006588	0.01545	Citrate synthase	Not significant
zwf-1	C1DKP8	Avin_27260	-1.0023	0.0941	0.1411	Glucose-6-phosphate 1-dehydrogenase (G6PD) (EC 1.1.1.49)	Not significant
galU	C1DIK2	Avin_24990	-1.0033	0.02567	0.04921	UTP--glucose-1-phosphate uridylyltransferase (EC 2.7.7.9) (UDP-glucose pyrophosphorylase)	Down
Avin_44930	C1DGW4	Avin_44930	-1.0158	2.036e-05	0.0001695	Usp-like protein	Down
arsA	C1DM35	Avin_29560	-1.017	0.06389	0.1018	Type I fatty acid synthase ArsA	Not significant
rpsS	C1DKL7	Avin_06290	-1.0226	0.07961	0.1227	Small ribosomal subunit protein uS19 (30S ribosomal protein S19)	Not significant
Avin_17180	C1DSH6	Avin_17180	-1.0351	0.07718	0.1195	CRISPR-associated protein, Cse1 family	Not significant
rplL	C1DKK4	Avin_06160	-1.0436	0.001516	0.004674	Large ribosomal subunit protein bL12 (50S ribosomal protein L7/L12)	Down
Avin_17970	C1DDN9	Avin_17970	-1.0647	0.001004	0.003463	Universal stress protein family	Down
clpB	C1DPJ2	Avin_11960	-1.0942	0.0004327	0.001757	Chaperone protein ClpB	Down
pykA-6	C1DSP0	Avin_38410	-1.097	0.04394	0.07503	Pyruvate kinase (EC 2.7.1.40)	Not significant
aspS	C1DRG2	Avin_36730	-1.1124	0.002629	0.007296	Aspartate--tRNA(Asp/Asn) ligase (EC 6.1.1.23) (Aspartyl-tRNA synthetase) (AspRS) (Non-discriminating aspartyl-tRNA synthetase) (ND-AspRS)	Down
rplO	C1DKN2	Avin_06440	-1.1248	0.009096	0.02075	Large ribosomal subunit protein uL15 (50S ribosomal protein L15)	Down
fusA	C1DKL0	Avin_06220	-1.1388	0.0003955	0.001667	Elongation factor G (EF-G)	Down
phbP	C1DHG0	Avin_23670	-1.1396	7.633e-05	0.0004539	Phasin protein	Down
ftsY	C1DK09	Avin_48100	-1.1528	0.02102	0.04242	Signal recognition particle receptor FtsY (SRP receptor) (EC 3.6.5.4)	Down
hflC	C1DLQ5	Avin_07570	-1.1577	0.02681	0.05073	Protein HflC	Not significant
rplI	C1DLR5	Avin_07670	-1.168	0.0009551	0.00342	Large ribosomal subunit protein bL9 (50S ribosomal protein L9)	Down
rplJ	C1DKK3	Avin_06150	-1.1832	0.001013	0.003463	Large ribosomal subunit protein uL10 (50S ribosomal protein L10)	Down
secB	C1DJD9	Avin_04700	-1.1904	0.01487	0.03195	Protein-export protein SecB	Down
csd2	C1DNX0	Avin_31600	-1.2061	0.0006519	0.002543	CRISPR-associated protein Csd2	Down
Avin_32730	C1DP77	Avin_32730	-1.2141	0.01197	0.02657	VacJ-like lipoprotein	Down
mosB	P84253	Avin_43210	-1.217	6.238e-06	6.924e-05	Molybdenum storage protein subunit beta (Mo storage protein subunit beta) (MoSto subunit beta)	Down
pykA-1	C1DJX9	Avin_27240	-1.219	9.284e-05	0.0004986	Pyruvate kinase (EC 2.7.1.40)	Down
Avin_49120	C1DKA6	Avin_49120	-1.2203	0.02241	0.04468	Aldo/keto reductase	Down
Avin_17680	C1DDL0	Avin_17680	-1.2206	0.002171	0.006288	DUF4432 domain-containing protein	Down
Avin_43110	C1DFN6	Avin_43110	-1.2308	0.06127	0.09856	D-lactate dehydrogenase (cytochrome) (EC 1.1.2.4)	Not significant
lpd	C1DGW2	Avin_44910	-1.2407	9.447e-06	9.831e-05	Acetyltransferase component of pyruvate dehydrogenase complex (EC 2.3.1.12)	Down
Avin_02460	C1DHA0	Avin_02460	-1.2722	0.00104	0.003463	DUF4432 domain-containing protein	Down
rne	C1DR24	Avin_14810	-1.2773	1.467e-06	2.797e-05	Ribonuclease E (RNase E) (EC 3.1.26.12)	Down
ppsA	C1DHC1	Avin_23280	-1.3082	0.0001384	0.0006877	Phosphoenolpyruvate synthase (PEP synthase) (EC 2.7.9.2) (Pyruvate, water dikinase)	Down
treZ	C1DIJ3	Avin_24900	-1.3097	0.004592	0.0115	Malto-oligosyltrehalose trehalohydrolase (MTHase) (EC 3.2.1.141) (4-alpha-D-((1->4)-alpha-D-glucano)trehalose trehalohydrolase) (Maltooligosyl trehalose trehalohydrolase)	Down
sdhA	C1DM58	Avin_29790	-1.3142	9.931e-05	0.0005249	Succinate dehydrogenase flavoprotein subunit (EC 1.3.5.1)	Down
pgi-1	C1DDK7	Avin_17650	-1.3208	0.001037	0.003463	Glucose-6-phosphate isomerase (GPI) (EC 5.3.1.9) (Phosphoglucose isomerase) (PGI) (Phosphohexose isomerase) (PHI)	Down
groEL	C1DQC2	Avin_13480	-1.322	2.575e-07	9.527e-06	Chaperonin GroEL (EC 5.6.1.7) (60 kDa chaperonin) (Chaperonin-60) (Cpn60)	Down
ahpC	C1DHW8	Avin_45910	-1.3336	4.913e-05	0.0003408	Alkyl hydroperoxide reductase C (EC 1.11.1.26) (Peroxiredoxin) (Thioredoxin peroxidase)	Down
oprL	C1DRF2	Avin_36630	-1.3363	0.0001456	0.0007131	Peptidoglycan-associated lipoprotein (PAL)	Down
sucA	C1DM56	Avin_29770	-1.3558	0.001244	0.00406	2-oxoglutarate dehydrogenase E1 component (EC 1.2.4.2) (Alpha-ketoglutarate dehydrogenase)	Down
Avin_05380	C1DKC8	Avin_05380	-1.358	0.001006	0.003463	Type IV secretion system putative lipoprotein virB7	Down
sodB	C1DS51	Avin_37820	-1.3801	0.001757	0.00532	Superoxide dismutase (EC 1.15.1.1)	Down
Avin_06400	C1DKM8	Avin_06400	-1.3849	0.001877	0.005602	50S ribosomal protein L6	Down
Avin_34720	C1DQI5	Avin_34720	-1.4177	3.86e-06	4.934e-05	Uncharacterized protein	Down
rpmC	C1DKM1	Avin_06330	-1.4185	3.462e-05	0.0002681	Large ribosomal subunit protein uL29 (50S ribosomal protein L29)	Down
acpP	C1DRH0	Avin_14930	-1.4372	5.87e-05	0.0003785	Acyl carrier protein (ACP)	Down
petC	C1DQ82	Avin_13080	-1.4505	0.001682	0.005139	Ubiquinol--cytochrome c reductase, cytochrome c1	Down
Avin_03930	C1DJ66	Avin_03930	-1.4618	3.947e-05	0.0002987	Phasin family protein	Down
maeB	C1DHR4	Avin_45330	-1.4656	7.089e-07	1.686e-05	NADP-dependent malic enzyme (EC 1.1.1.40)	Down
Avin_01360	C1DGZ4	Avin_01360	-1.4717	7.59e-05	0.0004539	Uncharacterized protein	Down
algR	C1DJ47	Avin_47610	-1.4815	0.02026	0.04138	Encystment and alginate biosynthesis response regulator AlgR	Down
phbB	C1DHF8	Avin_23650	-1.5136	2.059e-07	9.161e-06	2,3-dihydroxy-2,3-dihydro-p-cumate dehydrogenase (EC 1.3.1.58) (Biphenyl-2,3-dihydro-2,3-diol dehydrogenase)	Down
aroQ	C1DLJ9	Avin_06970	-1.5482	0.01782	0.03685	3-dehydroquinate dehydratase (3-dehydroquinase) (EC 4.2.1.10) (Type II DHQase)	Down
mvaT	C1DSN0	Avin_38310	-1.6184	1.571e-07	9.161e-06	Transcriptional regulator MvaT	Down
accB	C1DLJ8	Avin_06960	-1.6359	0.0001246	0.0006289	Biotin carboxyl carrier protein of acetyl-CoA carboxylase	Down
hutI	C1DJM3	Avin_26160	-1.6657	0.04098	0.0713	Imidazolonepropionase (EC 3.5.2.7) (Imidazolone-5-propionate hydrolase)	Not significant
groES	C1DQC1	Avin_13470	-1.6657	1.982e-07	9.161e-06	Co-chaperonin GroES (10 kDa chaperonin) (Chaperonin-10) (Cpn10)	Down
Avin_51780	C1DMH6	Avin_51780	-1.672	0.01586	0.03343	Alpha-glucosidase	Down
fruB	C1DPZ4	Avin_12190	-1.7164	4.344e-06	5.166e-05	phosphoenolpyruvate--protein phosphotransferase (EC 2.7.3.9)	Down
sdhB	C1DM57	Avin_29780	-1.7176	0.001141	0.003763	Succinate dehydrogenase iron-sulfur subunit (EC 1.3.5.1)	Down
zwf-2	C1DDK5	Avin_17630	-1.7397	0.0005251	0.002081	Glucose-6-phosphate 1-dehydrogenase (G6PD) (EC 1.1.1.49)	Down
rplA	C1DKK2	Avin_06130	-1.7759	1.732e-06	2.883e-05	Large ribosomal subunit protein uL1 (50S ribosomal protein L1)	Down
htpG	C1DEE4	Avin_19170	-1.8135	1.628e-05	0.0001427	Chaperone protein HtpG (Heat shock protein HtpG) (High temperature protein G)	Down
ndh	C1DPJ4	Avin_12000	-1.8506	8.22e-06	8.83e-05	Uncoupled NADH:quinone oxidoreductase	Down
Avin_45140	C1DHP6	Avin_45140	-1.8688	0.01242	0.02739	Thioredoxin 2, TxrC	Down
groEL	C1DIS7	Avin_25780	-1.9842	0.03135	0.05762	Chaperonin GroEL (EC 5.6.1.7) (60 kDa chaperonin) (Chaperonin-60) (Cpn60)	Not significant
Avin_35210	C1DQN4	Avin_35210	-2.0455	0.0004185	0.00172	Peptidyl-prolyl cis-trans isomerase (EC 5.2.1.8)	Down
serA	C1DK31	Avin_48330	-2.0614	5.934e-07	1.52e-05	D-3-phosphoglycerate dehydrogenase (EC 1.1.1.399) (EC 1.1.1.95) (2-oxoglutarate reductase)	Down
phbA	C1DHF7	Avin_23640	-2.0702	2.141e-07	9.161e-06	Polyhydroxybutyrate biosynthetic beta-ketothiolase	Down
ppc	C1DSX7	Avin_39300	-2.1287	0.0009267	0.003391	Phosphoenolpyruvate carboxylase (PEPC) (PEPCase) (EC 4.1.1.31)	Down
fumB	C1DSP2	Avin_38440	-2.1413	8.824e-05	0.0004817	Fumarate hydratase class I (EC 4.2.1.2)	Down
phbC	C1DHF6	Avin_23630	-2.1505	2.751e-06	3.818e-05	PHB synthase	Down
dnaK	C1DFM3	Avin_42970	-2.222	1.945e-05	0.000166	Chaperone protein DnaK (HSP70) (Heat shock 70 kDa protein) (Heat shock protein 70)	Down
arsC	C1DM33	Avin_29530	-2.2676	2.374e-06	3.594e-05	Type III polyketide synthase	Down
edd-2	C1DKQ0	Avin_27280	-2.4798	1.178e-05	0.0001154	Phosphogluconate dehydratase (EC 4.2.1.12)	Down
lpdA	C1DM54	Avin_29750	-2.5222	9.289e-07	2.062e-05	Dihydrolipoyl dehydrogenase (EC 1.8.1.4)	Down
Avin_07420	C1DLP0	Avin_07420	-2.5771	1.531e-05	0.0001378	Zinc-containing alcohol dehydrogenase superfamily	Down
nuoC	C1DL16	Avin_28460	-2.5946	5.911e-05	0.0003785	NADH-quinone oxidoreductase subunit C/D (EC 7.1.1.-) (NADH dehydrogenase I subunit C/D) (NDH-1 subunit C/D)	Down
Avin_03910	C1DIF2	Avin_03910	-2.5964	4.49e-07	1.359e-05	Esterase, poly(3-hydroxybutyrate) depolymerase	Down
acnB	C1DHE0	Avin_23470	-2.6768	0.0001178	0.0006129	Aconitate hydratase B (EC 4.2.1.3) (EC 4.2.1.99) (2-methylisocitrate dehydratase)	Down
nuoG	C1DL19	Avin_28490	-2.749	1.201e-09	3.999e-07	NADH-quinone oxidoreductase (EC 7.1.1.-)	Down

## Sheet: Table S10
Table S10: Differential protein expression analysis of Synechococcus elongatus PCC 7942 cscB/SPS comparing co-culture on Day 4 with Day 0
Significance cut-offs: |Log2FC| >= 1; adjusted p-value < 0.05.
Gene name	Uniprot ID	Gene locus	Log2FC (Day 4/Day 0)	P.Value_Coculture__vs__Monoculture	adj.P.Val_Coculture__vs__Monoculture	Protein name	Significant?
Synpcc7942_1661	Q31MM8	Synpcc7942_1661	6.2492	3.616e-16	3.992e-13	Uncharacterized protein	Up
Synpcc7942_0013	Q31SC4	Synpcc7942_0013	5.7745	1.508e-12	7.271e-10	HTH cro/C1-type domain-containing protein	Up
Synpcc7942_1548	Q31MZ1	Synpcc7942_1548	4.4544	8.084e-08	1.382e-06	Probable amidase	Up
Synpcc7942_0365	Q31RC2	Synpcc7942_0365	3.7267	5.942e-08	1.058e-06	Response regulator receiver domain protein (CheY-like)	Up
Synpcc7942_1039	Q31PF0	Synpcc7942_1039	3.4271	1.856e-08	4.554e-07	Uncharacterized protein	Up
Synpcc7942_1446	Q31N93	Synpcc7942_1446	2.6702	8.774e-08	1.446e-06	Uncharacterized protein	Up
Synpcc7942_0834	Q31Q04	Synpcc7942_0834	2.4963	1.666e-10	2.503e-08	DUF1400 domain-containing protein	Up
cheY	Q79PF9	Synpcc7942_1221	2.3461	7.224e-06	4.069e-05	CheY	Up
Synpcc7942_B2634	Q31JU4	Synpcc7942_B2634	2.2315	3.213e-06	2.245e-05	DUF1254 domain-containing protein	Up
petE	P55020	Synpcc7942_1088	2.1737	2.629e-06	1.975e-05	Plastocyanin	Up
Synpcc7942_2387	Q31KK2	Synpcc7942_2387	2.1242	2.592e-06	1.975e-05	Cytochrome c domain-containing protein	Up
Synpcc7942_0429	Q31R58	Synpcc7942_0429	2.0706	5.771e-10	6.372e-08	Uncharacterized protein	Up
Synpcc7942_1696	Q31MJ3	Synpcc7942_1696	2.0572	2.883e-06	2.072e-05	Pirin-like	Up
Synpcc7942_0964	Q31PM5	Synpcc7942_0964	2.0398	0.0001275	0.0004586	Uncharacterized protein	Up
glnN	Q9KHM5		1.9974	3.686e-07	4.283e-06	Glutamine synthetase III (EC 6.3.1.2)	Up
Synpcc7942_1949	Q54771	Synpcc7942_1949	1.9605	0.01271	0.02263	Thylakoid-associated protein	Up
pur6	Q8GMR3	Synpcc7942_0441	1.9482	0.006034	0.01192	N5-carboxyaminoimidazole ribonucleotide mutase (N5-CAIR mutase) (EC 5.4.99.18) (5-(carboxyamino)imidazole ribonucleotide mutase)	Up
Synpcc7942_2388	Q31KK1	Synpcc7942_2388	1.9391	1.696e-09	1.337e-07	Oxalate decarboxylase (EC 4.1.1.2)	Up
Synpcc7942_0575	Q31QR2	Synpcc7942_0575	1.851	3.947e-06	2.625e-05	Uncharacterized protein	Up
Synpcc7942_0195	Q31RU2	Synpcc7942_0195	1.8431	1.779e-06	1.444e-05	Pentapeptide repeat	Up
Synpcc7942_1649	Q31MP0	Synpcc7942_1649	1.8278	1.004e-06	8.943e-06	Rubrerythrin	Up
Synpcc7942_1761	Q31MC8	Synpcc7942_1761	1.8025	1.537e-09	1.305e-07	Outer membrane efflux protein	Up
Synpcc7942_0096	Q31S41	Synpcc7942_0096	1.7997	6.26e-06	3.667e-05	Membrane protein of uknown function UCP014873	Up
Synpcc7942_2380	Q31KK9	Synpcc7942_2380	1.7784	9.997e-09	3.334e-07	Uncharacterized protein	Up
Synpcc7942_2466	Q31KC3	Synpcc7942_2466	1.7508	0.003851	0.00813	Two component transcriptional regulator, winged helix family	Up
Synpcc7942_1033	Q31PF6	Synpcc7942_1033	1.7395	0.001632	0.003908	DUF403 domain-containing protein	Up
Synpcc7942_2599	Q31JZ0	Synpcc7942_2599	1.7258	0.003263	0.007022	L-dopachrome isomerase (EC 5.3.2.1) (EC 5.3.3.12) (L-dopachrome tautomerase) (Phenylpyruvate tautomerase)	Up
Synpcc7942_0769	Q31Q68	Synpcc7942_0769	1.7218	5.357e-09	2.19e-07	VCBS repeat-containing protein	Up
Synpcc7942_0423	Q31R64	Synpcc7942_0423	1.7208	0.001566	0.003784	Glycogen debranching protein	Up
Synpcc7942_1401	Q31ND8	Synpcc7942_1401	1.6995	1.269e-08	3.891e-07	VOC domain-containing protein	Up
SEA0040	Q8GIT2	Synpcc7942_2486	1.6813	0.0002582	0.0008382	Type 4 fimbrial biogenesis protein PilX N-terminal domain-containing protein	Up
sodB	P18655	Synpcc7942_0801	1.6453	9.252e-08	1.502e-06	Superoxide dismutase [Fe] (EC 1.15.1.1)	Up
Synpcc7942_0770	Q31Q67	Synpcc7942_0770	1.6347	3.403e-09	1.712e-07	5'-nucleotidase	Up
isiB	P10340	Synpcc7942_1541	1.6264	2.34e-08	5.403e-07	Flavodoxin	Up
Synpcc7942_0595	Q31QP2	Synpcc7942_0595	1.6029	2.91e-09	1.712e-07	DUF2808 domain-containing protein	Up
Synpcc7942_1899	Q31LZ0	Synpcc7942_1899	1.5972	0.003518	0.007527	DUF985 domain-containing protein	Up
Synpcc7942_1659	Q31MN0	Synpcc7942_1659	1.5963	8.827e-09	3.144e-07	Nitroreductase	Up
psaC	Q31QV2	Synpcc7942_0535	1.5338	3.755e-06	2.512e-05	Photosystem I iron-sulfur center (EC 1.97.1.12) (9 kDa polypeptide) (PSI-C) (Photosystem I subunit VII) (PsaC)	Up
Synpcc7942_0044	Q31S93	Synpcc7942_0044	1.5139	4.754e-06	2.975e-05	FAD dependent oxidoreductase	Up
Synpcc7942_2150	Q31L89	Synpcc7942_2150	1.5101	1.927e-07	2.727e-06	Penicillin V acylase. Cysteine peptidase. MEROPS family C59 (EC 3.5.1.11)	Up
Synpcc7942_0620	Q31QL7	Synpcc7942_0620	1.5076	8.137e-08	1.382e-06	Outer membrane protein	Up
Synpcc7942_B2654	Q8KUU6	Synpcc7942_B2654	1.4871	2.393e-05	0.0001121	ANL35	Up
Synpcc7942_0375	Q31RB2	Synpcc7942_0375	1.4701	0.001071	0.002745	Processing protease	Up
Synpcc7942_0369	Q31RB8	Synpcc7942_0369	1.4676	3.961e-08	8.098e-07	Flavin-containing monoamine oxidase	Up
Synpcc7942_1356	Q31NI3	Synpcc7942_1356	1.4608	0.01268	0.02261	Response regulator receiver domain protein (CheY-like)	Up
psaE	Q31NL7	Synpcc7942_1322	1.46	0.0007912	0.00208	Photosystem I reaction center subunit IV	Up
Synpcc7942_0076	Q31S61	Synpcc7942_0076	1.4394	6.587e-07	6.422e-06	Extracellular solute-binding protein, family 3	Up
Synpcc7942_0928	Q31PR1	Synpcc7942_0928	1.4371	2.872e-09	1.712e-07	Outer envelope membrane protein	Up
irpA	P12608	Synpcc7942_1462	1.436	4.392e-05	0.0001844	Iron-regulated protein A	Up
Synpcc7942_0828	Q31Q09	Synpcc7942_0828	1.433	0.01148	0.02073	DUF2237 domain-containing protein	Up
Synpcc7942_0391	Q31R96	Synpcc7942_0391	1.4236	8.628e-08	1.443e-06	DUF1400 domain-containing protein	Up
psbV	Q31LM9	Synpcc7942_2010	1.4198	5.289e-07	5.406e-06	Photosystem II extrinsic protein V (PsbV) (Cytochrome c-550) (Cytochrome c550) (Low-potential cytochrome c)	Up
Synpcc7942_1032	Q31PF7	Synpcc7942_1032	1.4174	0.0001295	0.0004626	Circularly permuted ATP-grasp type 2 domain-containing protein	Up
Synpcc7942_1536	Q31N03	Synpcc7942_1536	1.3973	0.001731	0.004128	Probable amidotransferase	Up
Synpcc7942_0955	Q31PN4	Synpcc7942_0955	1.3689	0.001827	0.004283	Uncharacterized protein	Up
Synpcc7942_1606	Q31MT3	Synpcc7942_1606	1.36	0.0004956	0.001403	Beta-Ig-H3/fasciclin	Up
Synpcc7942_1827	Q31M62	Synpcc7942_1827	1.3527	4.445e-06	2.853e-05	Uncharacterized protein	Up
Synpcc7942_0544	Q31QU3	Synpcc7942_0544	1.3496	0.004997	0.01007	YCII-related domain-containing protein	Up
Synpcc7942_0418	Q31R69	Synpcc7942_0418	1.3492	0.0007826	0.002067	DUF1257 domain-containing protein	Up
Synpcc7942_1412	Q31NC7	Synpcc7942_1412	1.3355	3.274e-08	6.952e-07	YbjN domain-containing protein	Up
Synpcc7942_1802	Q31M87	Synpcc7942_1802	1.3285	0.00368	0.007828	Response regulator receiver domain protein (CheY-like)	Up
Synpcc7942_0376	Q31RB1	Synpcc7942_0376	1.3005	0.0002736	0.0008755	Zinc protease protein	Up
Synpcc7942_0259	Q31RM8	Synpcc7942_0259	1.2949	0.004794	0.009765	Uncharacterized protein	Up
Synpcc7942_0503	Q31QY4	Synpcc7942_0503	1.2942	0.01014	0.01881	ABM domain-containing protein	Up
nrtA	P38043	Synpcc7942_1239	1.2706	2.213e-06	1.745e-05	Nitrate/nitrite binding protein NrtA	Up
Synpcc7942_0245	Q31RP2	Synpcc7942_0245	1.262	0.009546	0.01786	Glyceraldehyde-3-phosphate dehydrogenase (EC 1.2.1.-)	Up
Synpcc7942_1734	Q31MF5	Synpcc7942_1734	1.2547	0.005321	0.01068	Ferredoxin-thioredoxin reductase, catalytic chain (EC 1.8.7.2) (Ferredoxin-thioredoxin reductase subunit B)	Up
gcvH	Q31LJ3	Synpcc7942_2046	1.2449	2.003e-07	2.765e-06	Glycine cleavage system H protein	Up
Synpcc7942_1508	Q31N31	Synpcc7942_1508	1.2403	0.001052	0.0027	SPOR domain-containing protein	Up
trpC	Q8KPR4	Synpcc7942_1197	1.2392	0.002539	0.005652	Indole-3-glycerol phosphate synthase (IGPS) (EC 4.1.1.48)	Up
Synpcc7942_2296	Q31KU3	Synpcc7942_2296	1.2383	0.002514	0.005606	L-glutamine synthetase (EC 6.3.1.2)	Up
SEF0033	Q8KPR1		1.2301	1.76e-06	1.439e-05	Uncharacterized protein SEF0033	Up
sepA1	A8DZ36		1.225	0.0004509	0.00129	ANL29.5	Up
Synpcc7942_0363	Q31RC4	Synpcc7942_0363	1.2204	0.01162	0.02094	DUF7734 domain-containing protein	Up
Synpcc7942_0630	Q31QK7	Synpcc7942_0630	1.2203	0.0005318	0.001498	DUF3747 domain-containing protein	Up
Synpcc7942_1385	Q31NF4	Synpcc7942_1385	1.2171	0.004871	0.009866	Uncharacterized protein	Up
Synpcc7942_0904	Q31PT5	Synpcc7942_0904	1.2149	0.002894	0.006316	Uncharacterized protein	Up
Synpcc7942_1613	Q31MS6	Synpcc7942_1613	1.2106	1.614e-06	1.34e-05	DUF2808 domain-containing protein	Up
Synpcc7942_1506	Q31N33	Synpcc7942_1506	1.1951	0.01823	0.03111	Co-chaperone DjlA N-terminal domain-containing protein	Up
cp12	Q6BBK3	Synpcc7942_0361	1.1943	0.04754	0.07249	CP12	Not significant
Synpcc7942_0714	Q31QC3	Synpcc7942_0714	1.191	0.0001634	0.0005601	Cell wall hydrolase/autolysin	Up
xseB	Q31R15	Synpcc7942_0472	1.1839	0.06687	0.09727	Exodeoxyribonuclease 7 small subunit (EC 3.1.11.6) (Exodeoxyribonuclease VII small subunit) (Exonuclease VII small subunit)	Not significant
Synpcc7942_1604	Q31MT5	Synpcc7942_1604	1.1786	6.666e-07	6.422e-06	DUF3370 domain-containing protein	Up
Synpcc7942_0677	Q31QG0	Synpcc7942_0677	1.1779	0.03702	0.05797	Transcriptional regulator, PadR family	Not significant
Synpcc7942_1397	Q31NE2	Synpcc7942_1397	1.1681	1.019e-06	8.998e-06	Uncharacterized protein	Up
Synpcc7942_2267	Q31KX2	Synpcc7942_2267	1.1609	0.07574	0.1082	Uncharacterized protein	Not significant
Synpcc7942_0972	Q31PL7	Synpcc7942_0972	1.1597	2.107e-06	1.674e-05	YjgF-like protein	Up
aroQ	Q31PS4	Synpcc7942_0915	1.1572	0.05209	0.07845	3-dehydroquinate dehydratase (3-dehydroquinase) (EC 4.2.1.10) (Type II DHQase)	Not significant
Synpcc7942_1706	Q31MI3	Synpcc7942_1706	1.1559	4.086e-06	2.669e-05	DUF3769 domain-containing protein	Up
Synpcc7942_2609	Q31JY0	Synpcc7942_2609	1.1334	4.551e-06	2.904e-05	DUF1400 domain-containing protein	Up
mtnD	Q31QM9	Synpcc7942_0608	1.1216	2.627e-07	3.306e-06	Acireductone dioxygenase (1,2-dihydroxy-3-keto-5-methylthiopentene dioxygenase) (DHK-MTPene dioxygenase) (Acireductone dioxygenase (Fe(2+)-requiring)) (ARD') (Fe-ARD) (EC 1.13.11.54) (Acireductone dioxygenase (Ni(2+)-requiring)) (ARD) (Ni-ARD) (EC 1.13.11.53)	Up
Synpcc7942_0524	Q31QW3	Synpcc7942_0524	1.1162	0.06334	0.09287	Ester cyclase	Not significant
Synpcc7942_1451	Q31N88	Synpcc7942_1451	1.1029	9.514e-06	5.05e-05	Biotin carboxylase	Up
gatC	Q31KR7	Synpcc7942_2322	1.1009	0.0001869	0.0006253	Aspartyl/glutamyl-tRNA(Asn/Gln) amidotransferase subunit C (Asp/Glu-ADT subunit C) (EC 6.3.5.-)	Up
Synpcc7942_0007	Q31SD0	Synpcc7942_0007	1.0998	2.518e-05	0.0001163	Gas vesicle protein	Up
Synpcc7942_0516	Q31QX1	Synpcc7942_0516	1.0866	0.0001175	0.0004266	C-terminal processing peptidase-2. Serine peptidase. MEROPS family S41A	Up
Synpcc7942_2450	Q31KD9	Synpcc7942_2450	1.0837	1.047e-05	5.518e-05	General secretion pathway protein D	Up
groES	P22880	Synpcc7942_2314	1.0824	1.055e-05	5.522e-05	Co-chaperonin GroES (10 kDa chaperonin) (Chaperonin-10) (Cpn10)	Up
Synpcc7942_0593	Q31QP4	Synpcc7942_0593	1.0703	4.769e-06	2.975e-05	DUF3887 domain-containing protein	Up
Synpcc7942_2306	Q31KT3	Synpcc7942_2306	1.0697	2.957e-06	2.1e-05	Heat shock protein DnaJ-like	Up
psb28	Q31ML0	Synpcc7942_1679	1.069	5.575e-06	3.401e-05	Photosystem II reaction center Psb28 protein (Photosystem II 13 kDa protein) (Photosystem II reaction center W protein)	Up
Synpcc7942_1463	Q31N76	Synpcc7942_1463	1.063	0.02348	0.03878	Probable porin	Up
Synpcc7942_1871	Q31M18	Synpcc7942_1871	1.058	0.0006736	0.00185	YHS domain protein	Up
Synpcc7942_0969	Q31PM0	Synpcc7942_0969	1.0488	0.006338	0.01238	Carboxymethylenebutenolidase (EC 3.1.1.45)	Up
Synpcc7942_1793	Q31M96	Synpcc7942_1793	1.04	4.666e-06	2.959e-05	Thioredoxin	Up
Synpcc7942_1390	P32084	Synpcc7942_1390	1.019	3.149e-05	0.0001436	Uncharacterized HIT-like protein Synpcc7942_1390 (ORF 1)	Up
Synpcc7942_0025	Q31SB2	Synpcc7942_0025	1.0137	0.008294	0.01568	DUF1400 domain-containing protein	Up
trxA	P12243	Synpcc7942_1830	1.0044	3.266e-05	0.0001472	Thioredoxin 1 (Trx-1) (Thioredoxin-M)	Up
Synpcc7942_2311	Q31KS8	Synpcc7942_2311	0.9897	0.0001011	0.000377	Nuclear transport factor 2 family protein	Not significant
Synpcc7942_1664	Q31MM5	Synpcc7942_1664	0.9854	0.002122	0.00488	Uncharacterized protein	Not significant
Synpcc7942_0889	Q31PV0	Synpcc7942_0889	0.9725	0.0004604	0.001313	Phosphodiester glycosidase domain-containing protein	Not significant
Synpcc7942_1701	Q31MI8	Synpcc7942_1701	0.9723	0.01842	0.03134	TIGR04376 family protein	Not significant
Synpcc7942_1653	Q31MN6	Synpcc7942_1653	0.9659	0.1414	0.1839	Glycerol dehydrogenase (EC 1.1.1.6)	Not significant
Synpcc7942_1998	Q31LP1	Synpcc7942_1998	0.9617	0.004495	0.009224	GAF	Not significant
Synpcc7942_0327	Q31RG0	Synpcc7942_0327	0.9546	2.507e-06	1.935e-05	Allophycocyanin alpha chain	Not significant
SEA0041	Q8GIT1	Synpcc7942_2485	0.9462	0.06463	0.09463	Pilin-like protein	Not significant
Synpcc7942_0846	Q31PZ2	Synpcc7942_0846	0.9461	6.332e-06	3.672e-05	Putative glucose-6-phosphate 1-epimerase (EC 5.1.3.15)	Not significant
Synpcc7942_2395	Q31KJ4	Synpcc7942_2395	0.9452	0.0003316	0.001017	Uncharacterized protein	Not significant
Synpcc7942_0961	Q31PM8	Synpcc7942_0961	0.945	0.1067	0.144	Cell envelope-related function transcriptional attenuator common domain	Not significant
Synpcc7942_1934	Q31LV5	Synpcc7942_1934	0.9313	0.0002836	0.0008995	D-alanyl-D-alanine carboxypeptidase/D-alanyl-D-alanine-endopeptidase	Not significant
SEA0043	Q8GIS9		0.9213	5.207e-06	3.212e-05	Type 4 fimbrial biogenesis protein PilX N-terminal domain-containing protein	Not significant
Synpcc7942_0662	Q31QH5	Synpcc7942_0662	0.9197	0.0009072	0.002366	FecR protein domain-containing protein	Not significant
Synpcc7942_0867	Q31PX2	Synpcc7942_0867	0.9106	0.0005225	0.001475	Uncharacterized protein	Not significant
Synpcc7942_1192	Q31NZ7	Synpcc7942_1192	0.91	1.617e-05	8.023e-05	TPR repeat	Not significant
sek0027	Q8GMR4	Synpcc7942_0443	0.9085	8.275e-06	4.467e-05	SLH domain-containing protein	Not significant
Synpcc7942_0473	Q31R14	Synpcc7942_0473	0.907	1.517e-05	7.61e-05	NADH:flavin oxidoreductases Old Yellow Enzyme family-like	Not significant
Synpcc7942_0338	Q31RE9	Synpcc7942_0338	0.8984	0.005772	0.01149	Ferredoxin (2Fe-2S)	Not significant
Synpcc7942_2447	Q31KE2	Synpcc7942_2447	0.8849	4.504e-05	0.0001876	Uncharacterized protein	Not significant
ybeY	Q31R85	Synpcc7942_0402	0.8831	0.0272	0.04429	Endoribonuclease YbeY (EC 3.1.-.-)	Not significant
Synpcc7942_1108	Q31P81	Synpcc7942_1108	0.8819	0.06584	0.09602	Bacterial nucleoid protein Hbs	Not significant
nadA	Q9L790	Synpcc7942_1448	0.8762	0.000699	0.001901	Quinolinate synthase (EC 2.5.1.72)	Not significant
rimP	Q31LL6	Synpcc7942_2023	0.8682	0.08929	0.1235	Ribosome maturation factor RimP	Not significant
Synpcc7942_0572	Q31QR5	Synpcc7942_0572	0.861	0.01118	0.02027	VOC domain-containing protein	Not significant
Synpcc7942_2366	Q31KM3	Synpcc7942_2366	0.8597	0.01562	0.02732	Nif11 domain-containing protein	Not significant
Synpcc7942_0574	Q31QR3	Synpcc7942_0574	0.8519	0.2166	0.2687	DUF3598 domain-containing protein	Not significant
Synpcc7942_0514	Q31QX3	Synpcc7942_0514	0.8424	7.802e-05	0.0003044	Organic solvent tolerance-like N-terminal domain-containing protein	Not significant
Synpcc7942_0926	Q31PR3	Synpcc7942_0926	0.8332	0.1025	0.139	TPR repeat	Not significant
Synpcc7942_0917	Q31PS2	Synpcc7942_0917	0.8324	0.0003218	0.0009951	NIL domain-containing protein	Not significant
Synpcc7942_2578	O33700	Synpcc7942_2578	0.8308	0.002885	0.006316	DUF3110 domain-containing protein	Not significant
Synpcc7942_0218	Q31RR9	Synpcc7942_0218	0.8288	0.005009	0.01007	Light-independent protochlorophyllide reductase subunit B-like C-terminal domain-containing protein	Not significant
Synpcc7942_1015	Q31PH4	Synpcc7942_1015	0.8261	4.005e-05	0.000172	Methyl-accepting chemotaxis sensory transducer	Not significant
Synpcc7942_2163	Q31L76	Synpcc7942_2163	0.8187	0.0009771	0.002532	Uncharacterized protein	Not significant
dapF	Q31LW2	Synpcc7942_1927	0.8176	0.001048	0.002696	Diaminopimelate epimerase (DAP epimerase) (EC 5.1.1.7) (PLP-independent amino acid racemase)	Not significant
Synpcc7942_1131	Q31P58	Synpcc7942_1131	0.8146	0.01619	0.02819	Ferredoxin-thioredoxin reductase variable subunit	Not significant
Synpcc7942_0531	Q31QV6	Synpcc7942_0531	0.8082	0.01636	0.02844	TPR repeat	Not significant
Synpcc7942_0617	Q31QM0	Synpcc7942_0617	0.804	0.04477	0.06874	Uncharacterized protein	Not significant
Synpcc7942_0089	Q31S48	Synpcc7942_0089	0.7792	4.333e-05	0.0001826	Carboxymethylenebutenolidase (EC 3.1.1.45)	Not significant
Synpcc7942_2357	Q31KN2	Synpcc7942_2357	0.7692	0.0838	0.1173	Glycosyl hydrolase-like 10 domain-containing protein	Not significant
cynA	O07334		0.765	0.0002852	0.000902	Periplasmic substrate binding protein	Not significant
tpiA	Q31NS8	Synpcc7942_1261	0.7554	0.06968	0.101	Triosephosphate isomerase (TIM) (TPI) (EC 5.3.1.1) (Triose-phosphate isomerase)	Not significant
Synpcc7942_2449	Q31KE0	Synpcc7942_2449	0.7531	0.0001091	0.0004015	1-Cys peroxiredoxin (EC 1.11.1.24)	Not significant
dpsA	Q9R6T3	syc1924_d	0.7499	0.001943	0.004525	Nutrient stress-induced DNA-binding protein	Not significant
Synpcc7942_0168	Q31RW9	Synpcc7942_0168	0.7454	0.02266	0.03774	Lipoprotein	Not significant
Synpcc7942_2075	Q31LG4	Synpcc7942_2075	0.7441	0.08394	0.1173	UPF0033 domain-containing protein	Not significant
Synpcc7942_1125	Q31P64	Synpcc7942_1125	0.7436	0.001964	0.004565	CheA signal transduction histidine kinases, no good domain identification	Not significant
apcF	O50209	Synpcc7942_2158	0.7335	3.177e-05	0.0001443	Allophycocyanin, beta subunit (Phycobilisome core component)	Not significant
nrtD	P38046	Synpcc7942_1236	0.7315	0.00225	0.005121	Nitrate import ATP-binding protein NrtD (EC 7.3.2.4)	Not significant
Synpcc7942_0919	Q31PS0	Synpcc7942_0919	0.7313	0.0004309	0.001249	YlqD protein	Not significant
Synpcc7942_0712	Q31QC5	Synpcc7942_0712	0.7279	0.001253	0.003115	Carboxyl-terminal-processing protease (EC 3.4.21.102) (CtpA)	Not significant
Synpcc7942_0519	Q31QW8	Synpcc7942_0519	0.7226	0.003464	0.007441	Uncharacterized protein	Not significant
psbU	Q31M07	Synpcc7942_1882	0.7213	5.456e-05	0.000219	Photosystem II extrinsic protein U (PSII-U) (PsbU) (Photosystem II 12 kDa extrinsic protein) (PS II complex 12 kDa extrinsic protein)	Not significant
Synpcc7942_0313	Q31RH4	Synpcc7942_0313	0.7161	0.0003949	0.00116	Pentapeptide repeat	Not significant
Synpcc7942_2355	Q31KN4	Synpcc7942_2355	0.7141	0.186	0.2341	Phasin family protein	Not significant
cpcD	Q44114	syc0497_c	0.7031	0.0317	0.05029	9 kD rod-rod linker (Phycocyanin linker protein 9K)	Not significant
Synpcc7942_0946	Q31PP3	Synpcc7942_0946	0.6957	0.01803	0.03086	UDP-galactopyranose mutase (EC 5.4.99.9)	Not significant
atpH	Q31RF2	Synpcc7942_0335	0.6925	0.0004676	0.00133	ATP synthase subunit delta (ATP synthase F(1) sector subunit delta) (F-type ATPase subunit delta) (F-ATPase subunit delta)	Not significant
	Q9FD90		0.6526	0.2834	0.3412	RNA polymerase sigma factor	Not significant
Synpcc7942_1417	Q31NC2	Synpcc7942_1417	0.6468	0.01865	0.03167	SLH domain-containing protein	Not significant
Synpcc7942_1626	Q31MR3	Synpcc7942_1626	0.6443	0.002404	0.005395	Uncharacterized protein	Not significant
pyrE	Q31JZ7	Synpcc7942_2592	0.6427	0.06505	0.095	Orotate phosphoribosyltransferase (OPRT) (OPRTase) (EC 2.4.2.10)	Not significant
Synpcc7942_0102	Q31S35	Synpcc7942_0102	0.6399	0.006866	0.01325	Putative restriction endonuclease domain-containing protein	Not significant
Synpcc7942_1650	Q31MN9	Synpcc7942_1650	0.6355	0.1033	0.1399	Phosphorylase kinase alpha subunit	Not significant
Synpcc7942_2397	Q31KJ2	Synpcc7942_2397	0.6269	0.002128	0.004883	DUF3727 domain-containing protein	Not significant
Synpcc7942_0109	Q31S28	Synpcc7942_0109	0.6223	0.001748	0.004133	DNA-binding ferritin-like protein (Oxidative damage protectant)-like	Not significant
Synpcc7942_2038	Q31LK1	Synpcc7942_2038	0.6222	0.01098	0.02	Transcriptional regulator, XRE family with cupin sensor domain	Not significant
Synpcc7942_2118	Q31LC1	Synpcc7942_2118	0.6167	0.008465	0.01598	DUF1816 domain-containing protein	Not significant
Synpcc7942_1730	Q31MF9	Synpcc7942_1730	0.6085	0.01711	0.0296	Thioredoxin domain-containing protein	Not significant
Synpcc7942_2401	Q31KI8	Synpcc7942_2401	0.5955	0.04741	0.0724	Heat shock protein Hsp20	Not significant
cpcA1	P13530	Synpcc7942_1048; Synpcc7942_1053	0.5949	0.01101	0.02002	C-phycocyanin alpha subunit	Not significant
purN	Q31PN1	Synpcc7942_0958	0.593	0.02889	0.04649	Phosphoribosylglycinamide formyltransferase (EC 2.1.2.2) (5'-phosphoribosylglycinamide transformylase) (GAR transformylase) (GART)	Not significant
Synpcc7942_2089	Q31LF0	Synpcc7942_2089	0.5904	0.004352	0.009014	Thioredoxin domain 2	Not significant
Synpcc7942_1866	Q31M23	Synpcc7942_1866	0.5786	0.0698	0.101	DUF1824 domain-containing protein	Not significant
clpP2	O34125	Synpcc7942_2525	0.5776	0.1147	0.1539	ATP-dependent Clp protease proteolytic subunit 2 (EC 3.4.21.92) (Endopeptidase Clp 2)	Not significant
Synpcc7942_1598	Q31MU1	Synpcc7942_1598	0.5756	0.04776	0.07262	Phenazine biosynthesis PhzC/PhzF protein	Not significant
SED0021	Q8KPT7	Synpcc7942_1587	0.5752	0.000685	0.001877	Integral membrane protein-like	Not significant
Synpcc7942_0802	Q31Q35	Synpcc7942_0802	0.5711	0.007471	0.01429	Allophycocyanin alpha chain-like	Not significant
purS	Q31Q19	Synpcc7942_0818	0.5704	0.1182	0.1578	Phosphoribosylformylglycinamidine synthase subunit PurS (FGAM synthase) (EC 6.3.5.3) (Formylglycinamide ribonucleotide amidotransferase subunit III) (FGAR amidotransferase III) (FGAR-AT III) (Phosphoribosylformylglycinamidine synthase subunit III)	Not significant
Synpcc7942_1338	Q31NK1	Synpcc7942_1338	0.5662	0.00289	0.006316	DUF3747 domain-containing protein	Not significant
Synpcc7942_0079	Q31S58	Synpcc7942_0079	0.5607	0.01616	0.02818	Single-stranded DNA-binding protein	Not significant
Synpcc7942_0387	Q31RA0	Synpcc7942_0387	0.5573	0.09631	0.1318	tRNA threonylcarbamoyladenosine biosynthesis protein TsaE (t(6)A37 threonylcarbamoyladenosine biosynthesis protein TsaE)	Not significant
grpE	Q59984	Synpcc7942_2072	0.5562	0.0009404	0.002443	Protein GrpE (HSP-70 cofactor)	Not significant
Synpcc7942_2004	Q31LN5	Synpcc7942_2004	0.5467	0.1702	0.216	Sigma-24 (FecI-like)	Not significant
Synpcc7942_2033	Q31LK6	Synpcc7942_2033	0.5456	0.01052	0.01933	Methyltransferase type 11 domain-containing protein	Not significant
petJ	P25935	Synpcc7942_1630	0.5383	0.1014	0.1379	Cytochrome c6 (Cytochrome c-553) (Cytochrome c553) (Soluble cytochrome f)	Not significant
cpcB1	P06539	Synpcc7942_1047; Synpcc7942_1052	0.5299	0.001228	0.003075	C-phycocyanin beta subunit	Not significant
Synpcc7942_0293	Q31RJ4	Synpcc7942_0293	0.5292	0.1617	0.2059	Uncharacterized protein	Not significant
hisA	Q8GJM0	Synpcc7942_1829	0.5271	0.004986	0.01006	1-(5-phosphoribosyl)-5-[(5-phosphoribosylamino)methylideneamino] imidazole-4-carboxamide isomerase (EC 5.3.1.16) (Phosphoribosylformimino-5-aminoimidazole carboxamide ribotide isomerase)	Not significant
Synpcc7942_0787	Q31Q50	Synpcc7942_0787	0.5251	0.008937	0.01681	acid phosphatase (EC 3.1.3.2)	Not significant
Synpcc7942_2169	Q31L70	Synpcc7942_2169	0.5181	0.4057	0.4681	Uncharacterized protein	Not significant
Synpcc7942_0768	Q31Q69	Synpcc7942_0768	0.5085	0.005423	0.01087	Coenzyme Q (Ubiquinone) biosynthesis protein Coq4	Not significant
Synpcc7942_2350	Q31KN9	Synpcc7942_2350	0.5027	0.146	0.1886	Translation factor SUA5	Not significant
purU	Q31PI1	Synpcc7942_1008	0.5026	0.07188	0.1037	Formyltetrahydrofolate deformylase (EC 3.5.1.10) (Formyl-FH(4) hydrolase)	Not significant
glyA	Q31RK5	Synpcc7942_0282	0.4947	0.009751	0.01818	Serine hydroxymethyltransferase (SHMT) (Serine methylase) (EC 2.1.2.1)	Not significant
Synpcc7942_0092	Q31S45	Synpcc7942_0092	0.4943	0.04576	0.07007	Uncharacterized protein	Not significant
prmA	Q31N39	Synpcc7942_1500	0.4915	0.4698	0.5277	Ribosomal protein L11 methyltransferase (L11 Mtase) (EC 2.1.1.-)	Not significant
ORF1	Q07948	Synpcc7942_2008	0.4874	0.02963	0.04749	ORF1	Not significant
Synpcc7942_0781	Q31Q56	Synpcc7942_0781	0.4743	0.2588	0.315	Phosphoenolpyruvate synthase (PEP synthase) (EC 2.7.9.2) (Pyruvate, water dikinase)	Not significant
Synpcc7942_1254	Q31NT5	Synpcc7942_1254	0.4722	0.1926	0.2419	Cyclic nucleotide-binding domain (cNMP-BD) protein	Not significant
ribH	Q31KZ5	Synpcc7942_2244	0.4721	0.1635	0.208	6,7-dimethyl-8-ribityllumazine synthase (DMRL synthase) (LS) (Lumazine synthase) (EC 2.5.1.78)	Not significant
Synpcc7942_1711	Q31MH8	Synpcc7942_1711	0.4651	0.07912	0.1118	Uncharacterized protein	Not significant
Synpcc7942_1919	Q31LX0	Synpcc7942_1919	0.4555	0.006334	0.01238	Transcriptional regulator, XRE family	Not significant
Synpcc7942_2134	Q31LA5	Synpcc7942_2134	0.455	0.1306	0.1724	Cell wall hydrolase/autolysin	Not significant
Synpcc7942_1391	Q31NE8	Synpcc7942_1391	0.4511	0.1446	0.1874	Mg chelatase-related protein	Not significant
Synpcc7942_1923	Q31LW6	Synpcc7942_1923	0.4359	0.4635	0.5227	Sigma-24 (FecI-like)	Not significant
Synpcc7942_0807	Q31Q30	Synpcc7942_0807	0.4347	0.1485	0.1915	DUF4351 domain-containing protein	Not significant
Synpcc7942_2360	Q31KM9	Synpcc7942_2360	0.4317	0.02998	0.04789	N-acetylmuramoyl-L-alanine amidase (EC 3.5.1.28)	Not significant
Synpcc7942_0318	Q31RG9	Synpcc7942_0318	0.4299	0.01943	0.03286	Uncharacterized protein	Not significant
Synpcc7942_0422	Q31R65	Synpcc7942_0422	0.4262	0.01372	0.02419	Uncharacterized protein	Not significant
Synpcc7942_0131	Q31S06	Synpcc7942_0131	0.4239	0.08249	0.1156	Cyclic nucleotide-binding domain (cNMP-BD) protein	Not significant
Synpcc7942_1773	Q31MB6	Synpcc7942_1773	0.4191	0.02183	0.03651	Uncharacterized protein	Not significant
Synpcc7942_1624	Q31MR5	Synpcc7942_1624	0.4175	0.1409	0.1837	Riboflavin synthase (EC 2.5.1.9)	Not significant
Synpcc7942_B2635	Q8KUW7	Synpcc7942_B2635	0.4142	0.2291	0.2823	ANL06	Not significant
Synpcc7942_1788	Q31MA1	Synpcc7942_1788	0.4041	0.1412	0.1838	DUF3971 domain-containing protein	Not significant
Synpcc7942_2548	Q31K41	Synpcc7942_2548	0.4028	0.05692	0.08503	3-isopropylmalate dehydratase small subunit (EC 4.2.1.33) (Alpha-IPM isomerase) (Isopropylmalate isomerase)	Not significant
Synpcc7942_1961	Q31LS8	Synpcc7942_1961	0.4015	0.1664	0.2115	Ferripyochelin binding protein	Not significant
bioD	Q31SA7	Synpcc7942_0030	0.3974	0.05717	0.08529	ATP-dependent dethiobiotin synthetase BioD (EC 6.3.3.3) (DTB synthetase) (DTBS) (Dethiobiotin synthase)	Not significant
Synpcc7942_0615	Q31QM2	Synpcc7942_0615	0.3961	0.05996	0.08861	Rhodanese-like	Not significant
Synpcc7942_2147	Q31L92	Synpcc7942_2147	0.3935	0.1441	0.1869	PIN domain-containing protein	Not significant
Synpcc7942_0895	Q31PU4	Synpcc7942_0895	0.3932	0.1043	0.1411	Pyridine nucleotide-disulphide oxidoreductase dimerisation domain-containing protein	Not significant
petC	Q31NV7	Synpcc7942_1232	0.3887	0.02239	0.03733	Cytochrome b6-f complex iron-sulfur subunit (EC 7.1.1.6) (Plastohydroquinone:plastocyanin oxidoreductase iron-sulfur protein) (ISP) (RISP) (Rieske iron-sulfur protein)	Not significant
Synpcc7942_2354	Q31KN5	Synpcc7942_2354	0.3835	0.4237	0.4872	Peptidyl-prolyl cis-trans isomerase (EC 5.2.1.8)	Not significant
Synpcc7942_1924	Q31LW5	Synpcc7942_1924	0.3823	0.07644	0.1089	Uncharacterized protein	Not significant
hisS	Q31KX6	Synpcc7942_2263	0.3813	0.2966	0.356	Histidine--tRNA ligase (EC 6.1.1.21) (Histidyl-tRNA synthetase) (HisRS)	Not significant
Synpcc7942_1551	Q31MY8	Synpcc7942_1551	0.3755	0.3215	0.3837	Uncharacterized protein	Not significant
cpcT	Q31Q37	Synpcc7942_0800	0.3753	0.07344	0.1057	Chromophore lyase CpcT/CpeT (EC 4.-.-.-)	Not significant
Synpcc7942_2256	Q31KY3	Synpcc7942_2256	0.374	0.3843	0.4485	DUF1400 domain-containing protein	Not significant
Synpcc7942_1801	Q31M88	Synpcc7942_1801	0.3725	0.1545	0.198	AB hydrolase-1 domain-containing protein	Not significant
nrdR	Q31QE2	Synpcc7942_0695	0.3623	0.3389	0.401	Transcriptional repressor NrdR	Not significant
Synpcc7942_2507	Q31K82	Synpcc7942_2507	0.3604	0.07539	0.1079	Uncharacterized protein	Not significant
Synpcc7942_0326	Q31RG1	Synpcc7942_0326	0.3527	0.01802	0.03086	Allophycocyanin, beta subunit	Not significant
SEM0025	Q8GJL5	Synpcc7942_1824	0.351	0.04	0.06202	CBS	Not significant
Synpcc7942_0077	Q31S60	Synpcc7942_0077	0.3502	0.2771	0.3354	Transcriptional regulator, XRE family	Not significant
Synpcc7942_0903	Q31PT6	Synpcc7942_0903	0.3496	0.06271	0.09231	Aconitate hydratase B (EC 4.2.1.3) (EC 4.2.1.99) (2-methylisocitrate dehydratase)	Not significant
Synpcc7942_2607	Q31JY2	Synpcc7942_2607	0.3432	0.2797	0.3371	Exodeoxyribonuclease III (EC 3.1.11.2)	Not significant
Synpcc7942_1110	Q31P79	Synpcc7942_1110	0.3406	0.02768	0.04501	Response regulator receiver domain protein (CheY-like)	Not significant
ispF	Q31P19	Synpcc7942_1170	0.3403	0.2291	0.2823	2-C-methyl-D-erythritol 2,4-cyclodiphosphate synthase (MECDP-synthase) (MECPP-synthase) (MECPS) (EC 4.6.1.12)	Not significant
dhg2	Q8KPV3	Synpcc7942_1573	0.3228	0.0936	0.1284	3-oxoacyl-(Acyl-carrier protein) reductase (Dhg2 (EC 1.1.1.47))	Not significant
Synpcc7942_1678	Q31ML1	Synpcc7942_1678	0.3201	0.1755	0.2216	Photosystem II protein PsbQ	Not significant
speE	Q31QK9	Synpcc7942_0628	0.3173	0.05484	0.08248	Polyamine aminopropyltransferase (Putrescine aminopropyltransferase) (PAPT) (Spermidine synthase) (SPDS) (SPDSY) (EC 2.5.1.16)	Not significant
rpiA	Q31QQ3	Synpcc7942_0584	0.3154	0.0357	0.05614	Ribose-5-phosphate isomerase A (EC 5.3.1.6) (Phosphoriboisomerase A) (PRI)	Not significant
aroE	Q31KC2	Synpcc7942_2467	0.3117	0.3918	0.4546	Shikimate dehydrogenase (NADP(+)) (SDH) (EC 1.1.1.25)	Not significant
Synpcc7942_2347	Q31KP2	Synpcc7942_2347	0.3108	0.5134	0.5697	Cupin	Not significant
cpcT	Q31Q65	Synpcc7942_0772	0.305	0.08116	0.114	Chromophore lyase CpcT/CpeT (EC 4.-.-.-)	Not significant
Synpcc7942_0244	Q31RP3	Synpcc7942_0244	0.3042	0.02964	0.04749	Alpha-1,4 glucan phosphorylase (EC 2.4.1.1)	Not significant
idiA	Q5N0R0	syc1920_d	0.3019	0.01543	0.02703	Iron deficiency-induced protein A	Not significant
Synpcc7942_1271	Q31NR8	Synpcc7942_1271	0.2992	0.4359	0.4987	Glycosyl transferase family 8	Not significant
Synpcc7942_0564	Q31QS3	Synpcc7942_0564	0.2924	0.1223	0.1627	ATPase	Not significant
Synpcc7942_1999	Q31LP0	Synpcc7942_1999	0.2916	0.1527	0.1963	RNA-binding region RNP-1	Not significant
Synpcc7942_0812	Q31Q25	Synpcc7942_0812	0.29	0.3429	0.4044	Heat shock protein DnaJ-like	Not significant
Synpcc7942_0305	Q31RI2	Synpcc7942_0305	0.2897	0.5652	0.6178	Addiction module component	Not significant
Synpcc7942_1860	Q31M29	Synpcc7942_1860	0.2877	0.1164	0.156	Two component transcriptional regulator, LuxR family	Not significant
msrB	Q31L49	Synpcc7942_2190	0.2872	0.07365	0.1059	Peptide methionine sulfoxide reductase MsrB (EC 1.8.4.12) (Peptide-methionine (R)-S-oxide reductase)	Not significant
Synpcc7942_0794	Q31Q43	Synpcc7942_0794	0.2866	0.1429	0.1855	Membrane-associated 30 kD protein-like	Not significant
Synpcc7942_2248	Q31KZ1	Synpcc7942_2248	0.2799	0.2163	0.2686	Bacterial nucleoid protein Hbs	Not significant
SED0024	Q79PG5	Synpcc7942_1590	0.2747	0.2009	0.2512	Uncharacterized protein SED0024	Not significant
Synpcc7942_2006	Q31LN3	Synpcc7942_2006	0.2724	0.2782	0.3361	Uncharacterized protein	Not significant
Synpcc7942_1376	Q31NG3	Synpcc7942_1376	0.267	0.2742	0.3326	Uncharacterized protein	Not significant
Synpcc7942_1482	Q31N57	Synpcc7942_1482	0.2666	0.4616	0.5227	DUF3370 domain-containing protein	Not significant
Synpcc7942_0971	Q31PL8	Synpcc7942_0971	0.2637	0.09283	0.1275	Rho termination factor-like N-terminal domain-containing protein	Not significant
Synpcc7942_0240	Q31RP7	Synpcc7942_0240	0.2625	0.04782	0.07262	Allophycocyanin alpha-B chain	Not significant
cpcS	Q31RX6	Synpcc7942_0161	0.258	0.3359	0.3978	Chromophore lyase CpcS/CpeS (EC 4.-.-.-)	Not significant
Synpcc7942_0163	Q31RX4	Synpcc7942_0163	0.2579	0.4533	0.5164	Methyltransferase domain-containing protein	Not significant
Synpcc7942_2050	Q31LI9	Synpcc7942_2050	0.2448	0.1339	0.1761	FHA domain containing protein	Not significant
Synpcc7942_2540	Q31K49	Synpcc7942_2540	0.2437	0.4394	0.5016	Blue-copper-protein-like protein	Not significant
Synpcc7942_0966	Q31PM3	Synpcc7942_0966	0.239	0.4857	0.5422	DNA-binding domain-containing protein	Not significant
Synpcc7942_1361	Q31NH8	Synpcc7942_1361	0.2387	0.5005	0.557	Pentapeptide repeat	Not significant
Synpcc7942_1130	Q31P59	Synpcc7942_1130	0.2383	0.1834	0.2314	Protein serine/threonine phosphatase	Not significant
Synpcc7942_1781	Q31MA8	Synpcc7942_1781	0.2382	0.2511	0.307	Uncharacterized protein	Not significant
Synpcc7942_0028	Q31SA9	Synpcc7942_0028	0.2325	0.3395	0.4013	Alpha/beta hydrolase	Not significant
Synpcc7942_1915	Q31LX4	Synpcc7942_1915	0.2257	0.3875	0.4517	chorismate mutase (EC 5.4.99.5)	Not significant
Synpcc7942_2271	Q31KW8	Synpcc7942_2271	0.2253	0.2514	0.3071	ADP-ribose pyrophosphatase	Not significant
thrB	Q31N99	Synpcc7942_1440	0.2225	0.4091	0.4714	Homoserine kinase (HK) (HSK) (EC 2.7.1.39)	Not significant
coaD	Q55235	Synpcc7942_2007	0.2205	0.4337	0.4967	Phosphopantetheine adenylyltransferase (EC 2.7.7.3) (Dephospho-CoA pyrophosphorylase) (Pantetheine-phosphate adenylyltransferase) (PPAT)	Not significant
Synpcc7942_1607	Q9KHA8	Synpcc7942_1607	0.2186	0.05955	0.08812	Probable porin major outer membrane protein (SomA-like protein Rev11)	Not significant
ccmK2	Q03511	Synpcc7942_1421	0.2064	0.1374	0.1799	Carboxysome shell protein CcmK2 (Carbon dioxide-concentrating mechanism protein CcmK2)	Not significant
Synpcc7942_1776	Q31MB3	Synpcc7942_1776	0.2022	0.6541	0.699	Uncharacterized protein	Not significant
cpcS	Q31P22	Synpcc7942_1167	0.1954	0.5581	0.613	Chromophore lyase CpcS/CpeS (EC 4.-.-.-)	Not significant
SEF0013	Q79PF2	Synpcc7942_1214	0.1953	0.5685	0.6208	Glutathione peroxidase	Not significant
Synpcc7942_0488	Q31QZ9	Synpcc7942_0488	0.1931	0.468	0.5261	Dihydroorotase, multifunctional complex type (EC 3.5.2.3)	Not significant
Synpcc7942_0950	Q31PN9	Synpcc7942_0950	0.187	0.5404	0.596	Multiple sugar transport system substrate-binding protein	Not significant
Synpcc7942_0877	Q31PW2	Synpcc7942_0877	0.1743	0.754	0.789	Elongator protein 3/MiaB/NifB	Not significant
Synpcc7942_2427	Q31KG2	Synpcc7942_2427	0.1672	0.5894	0.638	3-mercaptopyruvate sulfurtransferase (EC 2.8.1.2)	Not significant
raf1	Q31Q05	Synpcc7942_0833	0.1654	0.7985	0.8262	RuBisCO accumulation factor 1	Not significant
Synpcc7942_2264	Q31KX5	Synpcc7942_2264	0.1613	0.7628	0.7967	Transcriptional regulator, LuxR family	Not significant
Synpcc7942_1832	Q31M57	Synpcc7942_1832	0.1601	0.3721	0.4356	Cyanobacterial aminoacyl-tRNA synthetase CAAD domain-containing protein	Not significant
Synpcc7942_0567	Q31QS0	Synpcc7942_0567	0.1567	0.4628	0.5227	FAD-binding PCMH-type domain-containing protein	Not significant
Synpcc7942_2101	Q31LD8	Synpcc7942_2101	0.1562	0.6371	0.6835	Glucose-1-phosphate thymidylyltransferase (EC 2.7.7.24)	Not significant
Synpcc7942_2144	Q31L95	Synpcc7942_2144	0.1539	0.7581	0.7926	Nuclease (SNase-like)	Not significant
Synpcc7942_2451	Q31KD8	Synpcc7942_2451	0.1517	0.4323	0.4956	Type IV pilus assembly protein PilO	Not significant
Synpcc7942_1864	Q31M25	Synpcc7942_1864	0.1499	0.4314	0.495	L-threonylcarbamoyladenylate synthase (EC 2.7.7.87) (L-threonylcarbamoyladenylate synthase)	Not significant
Synpcc7942_1950	Q31LT9	Synpcc7942_1950	0.1499	0.4911	0.5471	Cytochrome c oxidase subunit Va	Not significant
Synpcc7942_1906	Q31LY3	Synpcc7942_1906	0.1371	0.5974	0.646	peptidylprolyl isomerase (EC 5.2.1.8)	Not significant
pyrF	Q31K20	Synpcc7942_2569	0.1322	0.7901	0.8195	Orotidine 5'-phosphate decarboxylase (EC 4.1.1.23) (OMP decarboxylase) (OMPDCase) (OMPdecase)	Not significant
Synpcc7942_2280	Q31KV9	Synpcc7942_2280	0.1256	0.6959	0.738	TPR repeat	Not significant
rsfS	Q31RX3	Synpcc7942_0164	0.1164	0.58	0.6315	Ribosomal silencing factor RsfS	Not significant
Synpcc7942_0440	Q31R47	Synpcc7942_0440	0.1157	0.6187	0.6668	N-acetylglucosamine 6-phosphate deacetylase (EC 3.5.1.25)	Not significant
rimM	Q31KY0	Synpcc7942_2259	0.1154	0.7079	0.7457	Ribosome maturation factor RimM	Not significant
rplL	Q31QK6	Synpcc7942_0631	0.1135	0.3645	0.4277	Large ribosomal subunit protein bL12 (50S ribosomal protein L7/L12)	Not significant
mnmA	Q31N30	Synpcc7942_1509	0.1102	0.6191	0.6668	tRNA-specific 2-thiouridylase MnmA (EC 2.8.1.13)	Not significant
Synpcc7942_1636	Q31MQ3	Synpcc7942_1636	0.1101	0.5607	0.6154	4a-hydroxytetrahydrobiopterin dehydratase (EC 4.2.1.96)	Not significant
Synpcc7942_2003	Q31LN6	Synpcc7942_2003	0.0994	0.7269	0.7628	CHRD domain-containing protein	Not significant
nblB	Q9Z3G5	Synpcc7942_1823	0.0984	0.7219	0.7583	PBS lyase HEAT-like repeat (Phycocyanin alpha phycocyanobilin lyase related protein NblB)	Not significant
Synpcc7942_1942	Q31LU7	Synpcc7942_1942	0.095	0.6793	0.7235	thioredoxin-dependent peroxiredoxin (EC 1.11.1.24) (Bacterioferritin comigratory protein) (Thioredoxin peroxidase)	Not significant
atpF	Q31RF3	Synpcc7942_0334	0.086	0.7454	0.7808	ATP synthase subunit b (ATP synthase F(0) sector subunit b) (ATPase subunit I) (F-type ATPase subunit b) (F-ATPase subunit b)	Not significant
Synpcc7942_0612	Q31QM5	Synpcc7942_0612	0.0834	0.8045	0.831	Citrate synthase	Not significant
Synpcc7942_2323	Q31KR6	Synpcc7942_2323	0.0808	0.5988	0.6469	Glutaredoxin	Not significant
Synpcc7942_1141	Q31P48	Synpcc7942_1141	0.0744	0.8502	0.8747	Mo-dependent nitrogenase C-terminal domain-containing protein	Not significant
ppa	Q31NF6	Synpcc7942_1383	0.0741	0.7762	0.8076	Inorganic pyrophosphatase (EC 3.6.1.1) (Pyrophosphate phospho-hydrolase) (PPase)	Not significant
	Q8KJR2		0.0707	0.7902	0.8195	Uncharacterized protein	Not significant
Synpcc7942_1932	Q31LV7	Synpcc7942_1932	0.0678	0.641	0.6863	DUF4330 domain-containing protein	Not significant
SEC0004	Q8KPV4		0.064	0.7803	0.8112	Dehydrogenase subunit-like protein	Not significant
Synpcc7942_1635	Q31MQ4	Synpcc7942_1635	0.0618	0.5878	0.638	Probable porin major outer membrane protein	Not significant
fbp	Q59943	Synpcc7942_2335	0.0569	0.772	0.804	Fructose-1,6-bisphosphatase class 1 (FBPase class 1) (EC 3.1.3.11) (D-fructose-1,6-bisphosphate 1-phosphohydrolase class 1) (Fructose-1,6-bisphosphatase F-II)	Not significant
argJ	Q31LZ3	Synpcc7942_1896	0.0523	0.7211	0.7582	Arginine biosynthesis bifunctional protein ArgJ [Cleaved into: Arginine biosynthesis bifunctional protein ArgJ alpha chain; Arginine biosynthesis bifunctional protein ArgJ beta chain] [Includes: Glutamate N-acetyltransferase (EC 2.3.1.35) (Ornithine acetyltransferase) (OATase) (Ornithine transacetylase); Amino-acid acetyltransferase (EC 2.3.1.1) (N-acetylglutamate synthase) (AGSase)]	Not significant
Synpcc7942_0129	Q31S08	Synpcc7942_0129	0.0473	0.9402	0.9523	Resolvase, RNase H-like fold	Not significant
tmk	Q31S44	Synpcc7942_0093	0.0443	0.8988	0.9171	Thymidylate kinase (EC 2.7.4.9) (dTMP kinase)	Not significant
Synpcc7942_2180	Q31L59	Synpcc7942_2180	0.0419	0.7331	0.7686	thioredoxin-dependent peroxiredoxin (EC 1.11.1.24) (Bacterioferritin comigratory protein) (Thioredoxin peroxidase)	Not significant
Synpcc7942_1115	Q31P74	Synpcc7942_1115	0.0275	0.8825	0.903	UspA domain-containing protein	Not significant
Synpcc7942_2196	Q31L43	Synpcc7942_2196	0.0262	0.8772	0.8992	FecR protein domain-containing protein	Not significant
Synpcc7942_0523	Q31QW4	Synpcc7942_0523	0.0237	0.9749	0.9767	MAPEG family protein	Not significant
Synpcc7942_1002	Q31PI7	Synpcc7942_1002	0.0197	0.9128	0.9291	Photosystem I reaction center subunit II	Not significant
Synpcc7942_1977	Q31LR2	Synpcc7942_1977	0.0187	0.9705	0.974	Proton-translocating NADH-quinone oxidoreductase, chain L (EC 1.6.5.11)	Not significant
Synpcc7942_1925	Q31LW4	Synpcc7942_1925	0.0186	0.9281	0.9409	Probable peptidase	Not significant
Synpcc7942_0317	Q31RH0	Synpcc7942_0317	0.0184	0.9127	0.9291	Uncharacterized protein	Not significant
cpcE	Q44115	Synpcc7942_1054	0.0177	0.9541	0.9637	Phycocyanobilin lyase subunit alpha (EC 4.-.-.-) (Phycocyanin operon protein CpcE)	Not significant
Synpcc7942_0944	Q31PP5	Synpcc7942_0944	0.0171	0.9647	0.97	tetrahydrofolate synthase (EC 6.3.2.17) (Tetrahydrofolylpolyglutamate synthase)	Not significant
ndk	P50590	Synpcc7942_2497	0.0103	0.9611	0.9682	Nucleoside diphosphate kinase (NDK) (NDP kinase) (EC 2.7.4.6) (Nucleoside-2-P kinase)	Not significant
Synpcc7942_2384	Q31KK5	Synpcc7942_2384	0.0031	0.9935	0.9944	Pyruvate-flavodoxin oxidoreductase (EC 1.2.7.-)	Not significant
cynS	Q59948	Synpcc7942_2104	0.0012	0.9971	0.9971	Cyanate hydratase (Cyanase) (EC 4.2.1.104) (Cyanate hydrolase) (Cyanate lyase)	Not significant
Synpcc7942_0496	Q31QZ1	Synpcc7942_0496	-0.0056	0.9732	0.9759	Methyltransferase type 11 domain-containing protein	Not significant
Synpcc7942_0565	Q31QS2	Synpcc7942_0565	-0.0125	0.9688	0.9732	FHA domain containing protein	Not significant
Synpcc7942_1618	Q31MS1	Synpcc7942_1618	-0.0144	0.9612	0.9682	Single-stranded nucleic acid binding R3H	Not significant
ntcA	P29283	Synpcc7942_0127	-0.0156	0.9601	0.9682	Global nitrogen regulator	Not significant
Synpcc7942_0464	Q8GMT0	Synpcc7942_0464	-0.0182	0.9415	0.9527	Nucleoid-associated protein Synpcc7942_0464	Not significant
Synpcc7942_0481	Q31R06	Synpcc7942_0481	-0.0224	0.8936	0.9127	Protease	Not significant
Synpcc7942_2408	Q31KI1	Synpcc7942_2408	-0.023	0.9621	0.9682	Uncharacterized protein	Not significant
mtnC	Q31LP5	Synpcc7942_1994	-0.0259	0.9497	0.9602	Enolase-phosphatase E1 (EC 3.1.3.77) (2,3-diketo-5-methylthio-1-phosphopentane phosphatase)	Not significant
tal	Q31KU2	Synpcc7942_2297	-0.0276	0.8262	0.8516	Transaldolase (EC 2.2.1.2)	Not significant
Synpcc7942_0380	Q31RA7	Synpcc7942_0380	-0.0321	0.9131	0.9291	DUF3086 domain-containing protein	Not significant
thiC	Q31P93	Synpcc7942_1096	-0.033	0.9258	0.9402	Phosphomethylpyrimidine synthase (EC 4.1.99.17) (Hydroxymethylpyrimidine phosphate synthase) (HMP-P synthase) (HMP-phosphate synthase) (HMPP synthase) (Thiamine biosynthesis protein ThiC)	Not significant
ccmK3	Q31RK3	Synpcc7942_0284	-0.0344	0.9272	0.9409	Carboxysome shell protein CcmK3 (Carbon dioxide-concentrating mechanism protein CcmK3)	Not significant
Synpcc7942_2509	Q31K80	Synpcc7942_2509	-0.044	0.8841	0.9037	HAD-superfamily IA hydrolase, REG-2-like	Not significant
Synpcc7942_2346	Q31KP3	Synpcc7942_2346	-0.0454	0.8054	0.831	HAD-superfamily subfamily IA	Not significant
Synpcc7942_0581	Q31QQ6	Synpcc7942_0581	-0.0455	0.9197	0.935	Uncharacterized protein	Not significant
Synpcc7942_0173	Q31RW4	Synpcc7942_0173	-0.0455	0.8648	0.8881	inositol-phosphate phosphatase (EC 3.1.3.25)	Not significant
Synpcc7942_0937	Q31PQ2	Synpcc7942_0937	-0.0459	0.875	0.8978	Metallo-beta-lactamase domain-containing protein	Not significant
Synpcc7942_0561	Q31QS6	Synpcc7942_0561	-0.0492	0.7672	0.8005	TPR repeat	Not significant
cobQ	Q31RS6	Synpcc7942_0211	-0.0571	0.7906	0.8195	Cobyric acid synthase	Not significant
37135	Q8KUV1	Synpcc7942_B2653	-0.0593	0.882	0.903	ANL29 (Transcriptional modulator of MazE/toxin, MazF)	Not significant
Synpcc7942_0821	Q31Q16	Synpcc7942_0821	-0.0696	0.8049	0.831	Periplasmic oligopeptide-binding	Not significant
Synpcc7942_1840	Q31M49	Synpcc7942_1840	-0.0729	0.5894	0.638	Pentapeptide repeat	Not significant
Synpcc7942_0220	Q31RR7	Synpcc7942_0220	-0.0745	0.6392	0.6851	Probable cell division inhibitor MinD	Not significant
devC	Q8KPS7	Synpcc7942_1223	-0.0797	0.8363	0.8613	DevC	Not significant
Synpcc7942_2060	Q31LH9	Synpcc7942_2060	-0.0828	0.6987	0.7396	Pyridoxal phosphate homeostasis protein (PLP homeostasis protein)	Not significant
Synpcc7942_2086	Q31LF3	Synpcc7942_2086	-0.0837	0.7003	0.74	Cytochrome b6-f complex subunit PetP	Not significant
Synpcc7942_0521	Q31QW6	Synpcc7942_0521	-0.0866	0.7134	0.7508	Pentapeptide repeat	Not significant
Synpcc7942_1853	Q31M36	Synpcc7942_1853	-0.0976	0.5877	0.638	Cobalt-factor II C20-methyltransferase / precorrin-2 C20-methyltransferase (EC 2.1.1.130, EC 2.1.1.151)	Not significant
Synpcc7942_0653	Q31QI4	Synpcc7942_0653	-0.0991	0.5457	0.6012	Peptidyl-prolyl cis-trans isomerase (PPIase) (EC 5.2.1.8)	Not significant
Synpcc7942_0442	Q31R45	Synpcc7942_0442	-0.1044	0.6825	0.7258	Ammonium transporter	Not significant
atpC	P0A2Z8	Synpcc7942_2316	-0.1072	0.7022	0.7404	ATP synthase epsilon chain (ATP synthase F1 sector epsilon subunit) (F-ATPase epsilon subunit)	Not significant
Synpcc7942_1750	Q31MD9	Synpcc7942_1750	-0.119	0.652	0.6975	DUF1257 domain-containing protein	Not significant
Synpcc7942_1511	Q31N28	Synpcc7942_1511	-0.1258	0.5628	0.6158	Coenzyme Q-binding protein COQ10 START domain-containing protein	Not significant
atpF2	Q31RF4	Synpcc7942_0333	-0.1287	0.4631	0.5227	ATP synthase subunit b' (ATP synthase F(0) sector subunit b') (ATPase subunit II) (F-type ATPase subunit b') (F-ATPase subunit b')	Not significant
psb27	Q31RE4	Synpcc7942_0343	-0.1291	0.5615	0.6156	Photosystem II lipoprotein Psb27 (Photosystem II 11 kDa protein)	Not significant
pacL	P37278	Synpcc7942_1082	-0.1315	0.7685	0.8012	Calcium-transporting ATPase (EC 7.2.2.10) (Calcium pump)	Not significant
Synpcc7942_0351	Q31RD6	Synpcc7942_0351	-0.133	0.6115	0.6599	ABC transport system substrate-binding protein	Not significant
Synpcc7942_1857	Q31M32	Synpcc7942_1857	-0.1336	0.5186	0.5743	3-hydroxyacid dehydrogenase	Not significant
Synpcc7942_1794	Q31M95	Synpcc7942_1794	-0.1375	0.6965	0.738	Aminotransferase (EC 2.6.1.-)	Not significant
sek0044	Q8GMQ3	Synpcc7942_0426	-0.1377	0.7005	0.74	Condensin subunit ScpB	Not significant
Synpcc7942_2528	Q31K61	Synpcc7942_2528	-0.1384	0.6719	0.7167	LRAT domain-containing protein	Not significant
Synpcc7942_1914	Q31LX5	Synpcc7942_1914	-0.1386	0.4608	0.5227	Uncharacterized protein	Not significant
Synpcc7942_1250	Q31NT9	Synpcc7942_1250	-0.1422	0.6328	0.6803	Photosystem I reaction center subunit III (PSI-F)	Not significant
Synpcc7942_1014	Q31PH5	Synpcc7942_1014	-0.1446	0.5314	0.5867	histidine kinase (EC 2.7.13.3)	Not significant
Synpcc7942_1972	Q31LR7	Synpcc7942_1972	-0.1456	0.3262	0.3876	TPR repeat	Not significant
anmK	Q31P96	Synpcc7942_1093	-0.1474	0.8532	0.877	Anhydro-N-acetylmuramic acid kinase (EC 2.7.1.170) (AnhMurNAc kinase)	Not significant
Synpcc7942_1337	Q31NK2	Synpcc7942_1337	-0.1492	0.6796	0.7235	Integrins alpha chain	Not significant
Synpcc7942_1612	Q31MS7	Synpcc7942_1612	-0.1539	0.6675	0.7127	proton-translocating NAD(P)(+) transhydrogenase (EC 7.1.1.1)	Not significant
Synpcc7942_2543	Q31K46	Synpcc7942_2543	-0.1596	0.4626	0.5227	Type-4 uracil-DNA glycosylase (EC 3.2.2.27)	Not significant
Synpcc7942_0953	Q31PN6	Synpcc7942_0953	-0.1629	0.3481	0.4102	EVE domain-containing protein	Not significant
Synpcc7942_2156	Q31L83	Synpcc7942_2156	-0.1635	0.2774	0.3355	Glutamine synthetase (EC 6.3.1.2)	Not significant
nadE	Q31S32	Synpcc7942_0105	-0.1657	0.6893	0.7318	Glutamine-dependent NAD(+) synthetase (EC 6.3.5.1) (NAD(+) synthase [glutamine-hydrolyzing])	Not significant
Synpcc7942_0498	Q31QY9	Synpcc7942_0498	-0.1695	0.5465	0.6015	Mannose-1-phosphate guanyltransferase	Not significant
mcdB	Q8GJM6	Synpcc7942_1834	-0.1733	0.5313	0.5867	Maintenance of carboxysome distribution protein B (McdB)	Not significant
cugP	Q31LR6	Synpcc7942_1973	-0.1755	0.5753	0.6276	UTP--glucose-1-phosphate uridylyltransferase (EC 2.7.7.9) (Cyanobacterial UDP-glucose pyrophosphorylase) (UDP-glucose pyrophosphorylase) (UDP-Glc PPase)	Not significant
Synpcc7942_0815	Q31Q22	Synpcc7942_0815	-0.1757	0.5012	0.5573	ATPase	Not significant
Synpcc7942_2187	Q31L52	Synpcc7942_2187	-0.1761	0.3513	0.413	Uncharacterized protein	Not significant
Synpcc7942_2438	Q31KF1	Synpcc7942_2438	-0.1763	0.4652	0.524	CheA signal transduction histidine kinases, no good domain identification	Not significant
Synpcc7942_2385	Q31KK4	Synpcc7942_2385	-0.1842	0.4418	0.5039	Dihydroorotate dehydrogenase catalytic domain-containing protein	Not significant
rpaA	Q31S42	Synpcc7942_0095	-0.1879	0.392	0.4546	DNA-binding dual master transcriptional regulator RpaA (Regulator of phycobilisome-associated protein A) (RpaA)	Not significant
purQ	Q31Q18	Synpcc7942_0819	-0.19	0.794	0.8223	Phosphoribosylformylglycinamidine synthase subunit PurQ (FGAM synthase) (EC 6.3.5.3) (Formylglycinamide ribonucleotide amidotransferase subunit I) (FGAR amidotransferase I) (FGAR-AT I) (Glutaminase PurQ) (EC 3.5.1.2) (Phosphoribosylformylglycinamidine synthase subunit I)	Not significant
Synpcc7942_1609	Q31MT0	Synpcc7942_1609	-0.1945	0.4547	0.5168	Protein splicing (Intein) site	Not significant
Synpcc7942_0459	Q31R28	Synpcc7942_0459	-0.1964	0.3697	0.4332	S-(hydroxymethyl)glutathione dehydrogenase (EC 1.1.1.284)	Not significant
SEA0044	Q8GIS8	Synpcc7942_2482	-0.1966	0.4744	0.5312	Type II secretion system protein	Not significant
Synpcc7942_1429	Q57311	Synpcc7942_1429	-0.1969	0.3989	0.4612	ORF 3	Not significant
Synpcc7942_0788	Q31Q49	Synpcc7942_0788	-0.1987	0.3961	0.4588	Glutathione S-transferase	Not significant
Synpcc7942_1526	Q31N13	Synpcc7942_1526	-0.2018	0.518	0.5741	RING-type E3 ubiquitin transferase (EC 2.3.2.27)	Not significant
SEF0041	Q8KPQ4		-0.2039	0.6881	0.7312	Uncharacterized protein SEF0041	Not significant
ndhJ	Q31P07	Synpcc7942_1182	-0.2096	0.1599	0.2041	NAD(P)H-quinone oxidoreductase subunit J (EC 7.1.1.-) (NAD(P)H dehydrogenase subunit J) (NADH-plastoquinone oxidoreductase subunit J) (NDH-1 subunit J) (NDH-J)	Not significant
Synpcc7942_1466	Q31N73	Synpcc7942_1466	-0.2129	0.4713	0.5284	Cysteine synthase (EC 2.5.1.47)	Not significant
gpsA	Q935Z2	Synpcc7942_2522	-0.218	0.6304	0.6783	Glycerol-3-phosphate dehydrogenase [NAD(P)+] (EC 1.1.1.94) (NAD(P)(+)-dependent glycerol-3-phosphate dehydrogenase) (NAD(P)H-dependent dihydroxyacetone-phosphate reductase)	Not significant
Synpcc7942_0246	Q31RP1	Synpcc7942_0246	-0.2205	0.1457	0.1883	Extracellular solute-binding protein, family 3	Not significant
Synpcc7942_1124	Q31P65	Synpcc7942_1124	-0.2213	0.5237	0.5793	Exoribonuclease II (EC 3.1.13.1)	Not significant
msrA	Q31LV2	Synpcc7942_1937	-0.2237	0.2752	0.3335	Peptide methionine sulfoxide reductase MsrA (Protein-methionine-S-oxide reductase) (EC 1.8.4.11) (Peptide-methionine (S)-S-oxide reductase) (Peptide Met(O) reductase)	Not significant
pyrB	Q31QG7	Synpcc7942_0670	-0.2255	0.3067	0.3668	Aspartate carbamoyltransferase catalytic subunit (EC 2.1.3.2) (Aspartate transcarbamylase) (ATCase)	Not significant
pgl	Q31QV8	Synpcc7942_0529	-0.2387	0.118	0.1577	6-phosphogluconolactonase (6PGL) (EC 3.1.1.31)	Not significant
Synpcc7942_0568	Q31QR9	Synpcc7942_0568	-0.2415	0.3227	0.3843	Cytosine deaminase	Not significant
Synpcc7942_0811	Q31Q26	Synpcc7942_0811	-0.2441	0.4751	0.5314	Na+/H+ antiporter	Not significant
SEF0045	Q8KPQ0	Synpcc7942_1184	-0.2444	0.1335	0.1759	6-carboxy-5,6,7,8-tetrahydropterin synthase (EC 4.1.2.50) (Queuosine biosynthesis protein QueD)	Not significant
Synpcc7942_0602	Q31QN5	Synpcc7942_0602	-0.2444	0.4667	0.5253	Uncharacterized protein	Not significant
cysC	Q31PQ0	Synpcc7942_0939	-0.2469	0.3008	0.3605	Adenylyl-sulfate kinase (EC 2.7.1.25) (APS kinase) (ATP adenosine-5'-phosphosulfate 3'-phosphotransferase) (Adenosine-5'-phosphosulfate kinase)	Not significant
trmJ	Q31MT7	Synpcc7942_1602	-0.2475	0.4251	0.4884	tRNA (cytidine/uridine-2'-O-)-methyltransferase TrmJ (EC 2.1.1.200) (tRNA (cytidine(32)/uridine(32)-2'-O)-methyltransferase) (tRNA Cm32/Um32 methyltransferase)	Not significant
surE	Q31LH6	Synpcc7942_2063	-0.2528	0.4014	0.4635	5'-nucleotidase SurE (EC 3.1.3.5) (Nucleoside 5'-monophosphate phosphohydrolase)	Not significant
def	Q31NJ9	Synpcc7942_1340	-0.2555	0.577	0.6288	Peptide deformylase (PDF) (EC 3.5.1.88) (Polypeptide deformylase)	Not significant
Synpcc7942_0235	Q31RQ2	Synpcc7942_0235	-0.257	0.463	0.5227	Cyclic nucleotide-binding domain (cNMP-BD) protein	Not significant
Synpcc7942_0638	Q31QJ9	Synpcc7942_0638	-0.2574	0.6365	0.6835	lactoylglutathione lyase (EC 4.4.1.5) (Aldoketomutase) (Glyoxalase I) (Ketone-aldehyde mutase) (Methylglyoxalase) (S-D-lactoylglutathione methylglyoxal lyase)	Not significant
Synpcc7942_1883	Q31M06	Synpcc7942_1883	-0.2595	0.4714	0.5284	GUN4-like domain-containing protein	Not significant
ftsH	Q31NM5	Synpcc7942_1314	-0.26	0.1594	0.2037	ATP-dependent zinc metalloprotease FtsH (EC 3.4.24.-)	Not significant
Synpcc7942_0901	Q31PT8	Synpcc7942_0901	-0.2619	0.3289	0.3904	Haloalkane dehalogenase (EC 3.8.1.5)	Not significant
menB	Q31QP0	Synpcc7942_0597	-0.2656	0.2861	0.3441	1,4-dihydroxy-2-naphthoyl-CoA synthase (DHNA-CoA synthase) (EC 4.1.3.36)	Not significant
Synpcc7942_1022	Q31PG7	Synpcc7942_1022	-0.2661	0.2581	0.3145	DUF1350 domain-containing protein	Not significant
sek0026	Q8GAA4	Synpcc7942_0444	-0.2674	0.3247	0.3863	Uncharacterized protein	Not significant
frr	Q31QY0	Synpcc7942_0507	-0.2711	0.2205	0.2729	Ribosome-recycling factor (RRF) (Ribosome-releasing factor)	Not significant
Synpcc7942_0843	Q31PZ5	Synpcc7942_0843	-0.2756	0.08466	0.1179	Uncharacterized protein	Not significant
glnB	P0A3F4	Synpcc7942_0321	-0.2775	0.07032	0.1016	Nitrogen regulatory protein P-II (PII signal transducing protein)	Not significant
Synpcc7942_1926	Q31LW3	Synpcc7942_1926	-0.2781	0.06323	0.09283	Hfq-related domain-containing protein	Not significant
Synpcc7942_0678	Q31QF9	Synpcc7942_0678	-0.2799	0.08725	0.1212	3'-5' exonuclease	Not significant
ccmK4	Q31RK2	Synpcc7942_0285	-0.2815	0.1939	0.2432	Carboxysome shell protein CcmK4 (Carbon dioxide-concentrating mechanism protein CcmK4)	Not significant
Synpcc7942_0874	Q31PW5	Synpcc7942_0874	-0.2832	0.5874	0.638	DEAD/DEAH box helicase-like	Not significant
sek0020	Q8GMR8	Synpcc7942_0450	-0.2838	0.3914	0.4546	NifU-like protein	Not significant
mutS	Q31KZ2	Synpcc7942_2247	-0.2906	0.3816	0.4463	DNA mismatch repair protein MutS	Not significant
Synpcc7942_0862	Q31PX7	Synpcc7942_0862	-0.2942	0.06257	0.09231	Uncharacterized protein	Not significant
Synpcc7942_1274	Q31NR5	Synpcc7942_1274	-0.2973	0.589	0.638	TPR repeat	Not significant
ispE	Q31RH7	Synpcc7942_0310	-0.3004	0.113	0.1518	4-diphosphocytidyl-2-C-methyl-D-erythritol kinase (CMK) (EC 2.7.1.148) (4-(cytidine-5'-diphospho)-2-C-methyl-D-erythritol kinase)	Not significant
opcA	Q54709	Synpcc7942_2333	-0.3023	0.3321	0.3939	Putative OxPP cycle protein OpcA	Not significant
purC	Q31PR2	Synpcc7942_0927	-0.3029	0.05875	0.0873	Phosphoribosylaminoimidazole-succinocarboxamide synthase (EC 6.3.2.6) (SAICAR synthetase)	Not significant
Synpcc7942_2435	Q31KF4	Synpcc7942_2435	-0.3126	0.3416	0.4034	SAM-dependent methyltransferase	Not significant
purM	Q31PY7	Synpcc7942_0851	-0.3136	0.5626	0.6158	Phosphoribosylformylglycinamidine cyclo-ligase (EC 6.3.3.1) (AIR synthase) (AIRS) (Phosphoribosyl-aminoimidazole synthetase)	Not significant
Synpcc7942_1056	Q31PD3	Synpcc7942_1056	-0.3151	0.07876	0.1115	Transcriptional regulator, XRE family	Not significant
petA	Q31NV8	Synpcc7942_1231	-0.3171	0.1975	0.2472	Cytochrome f	Not significant
Synpcc7942_0399	Q31R88	Synpcc7942_0399	-0.3174	0.03734	0.0584	Zn-dependent hydrolase	Not significant
Synpcc7942_0046	Q31S91	Synpcc7942_0046	-0.318	0.09686	0.1323	Methylase involved in ubiquinone/menaquinone biosynthesis-like	Not significant
Synpcc7942_0947	Q31PP2	Synpcc7942_0947	-0.3187	0.5061	0.5621	ATPase	Not significant
Synpcc7942_1862	Q31M27	Synpcc7942_1862	-0.3203	0.2797	0.3371	Tic22-like	Not significant
Synpcc7942_0269	Q31RL8	Synpcc7942_0269	-0.3234	0.455	0.5168	AB hydrolase-1 domain-containing protein	Not significant
Synpcc7942_0117	Q31S20	Synpcc7942_0117	-0.3255	0.454	0.5167	Thiol methyltransferase 1-like	Not significant
Synpcc7942_0304	Q31RI3	Synpcc7942_0304	-0.3309	0.08832	0.1223	Plastoquinone biosynthesis coenzyme/ Coq4 family protein	Not significant
hemF	Q31QG3	Synpcc7942_0674	-0.3311	0.04317	0.06654	Oxygen-dependent coproporphyrinogen-III oxidase (CPO) (Coprogen oxidase) (Coproporphyrinogenase) (EC 1.3.3.3)	Not significant
Synpcc7942_2539	Q31K50	Synpcc7942_2539	-0.3317	0.07224	0.1041	Thioredoxin domain-containing protein	Not significant
Synpcc7942_1169	Q31P20	Synpcc7942_1169	-0.332	0.2897	0.348	Oligopeptide-binding protein of oligopeptide ABC transporter	Not significant
petF1	P0A3D3	syc2484_c	-0.3371	0.7018	0.7404	Ferredoxin-1 (Ferredoxin I)	Not significant
Synpcc7942_0154	Q31RY3	Synpcc7942_0154	-0.342	0.2062	0.2572	Plastid lipid-associated protein/fibrillin conserved domain-containing protein	Not significant
Synpcc7942_1324	Q31NL5	Synpcc7942_1324	-0.347	0.06701	0.09734	DEAD/DEAH box helicase-like	Not significant
cpcF	Q44116	Synpcc7942_1055	-0.349	0.247	0.303	Phycobilisome maturation protein	Not significant
nblS	Q8RQ68	Synpcc7942_0924	-0.3524	0.09497	0.1301	histidine kinase (EC 2.7.13.3)	Not significant
Synpcc7942_2444	Q31KE5	Synpcc7942_2444	-0.3608	0.06266	0.09231	Phosphate-binding protein	Not significant
Synpcc7942_0940	Q31PP9	Synpcc7942_0940	-0.3629	0.09173	0.1264	Transcriptional regulator, XRE family	Not significant
Synpcc7942_2152	Q31L87	Synpcc7942_2152	-0.3714	0.202	0.2523	Secretion protein HlyD	Not significant
nnrE	Q31NR6	Synpcc7942_1273	-0.3717	0.4203	0.4838	Bifunctional NAD(P)H-hydrate repair enzyme (Nicotinamide nucleotide repair protein) [Includes: ADP-dependent (S)-NAD(P)H-hydrate dehydratase (EC 4.2.1.136) (ADP-dependent NAD(P)HX dehydratase); NAD(P)H-hydrate epimerase (EC 5.1.99.6)]	Not significant
Synpcc7942_1003	Q31PI6	Synpcc7942_1003	-0.3737	0.09985	0.1359	Anthranilate synthase component 1	Not significant
nrtC	P38045	Synpcc7942_1237	-0.3765	0.1375	0.1799	Nitrate import ATP-binding protein NrtC (EC 7.3.2.4)	Not significant
Synpcc7942_0256	Q31RN1	Synpcc7942_0256	-0.3807	0.2086	0.2599	Peptidase M20D, amidohydrolase (EC 3.5.1.14)	Not significant
Synpcc7942_1106	Q31P83	Synpcc7942_1106	-0.3825	0.2102	0.2614	DUF1817 domain-containing protein	Not significant
mfd	Q31NL3	Synpcc7942_1326	-0.3848	0.1449	0.1876	Transcription-repair-coupling factor (TRCF) (EC 3.6.4.-)	Not significant
Synpcc7942_2131	Q31LA8	Synpcc7942_2131	-0.3861	0.3982	0.4608	Probable soluble lytic transglycosylase	Not significant
Synpcc7942_2080	Q31LF9	Synpcc7942_2080	-0.39	0.1053	0.1423	Probable phosphoketolase (EC 4.1.2.-)	Not significant
Synpcc7942_0493	Q31QZ4	Synpcc7942_0493	-0.391	0.1742	0.2203	Polyphosphate kinase-2-related domain-containing protein	Not significant
Synpcc7942_1719	Q31MH0	Synpcc7942_1719	-0.392	0.01357	0.02405	Isocitrate dehydrogenase [NADP] (EC 1.1.1.42)	Not significant
Synpcc7942_0101	Q31S36	Synpcc7942_0101	-0.3979	0.3574	0.4197	Type 2 NADH dehydrogenase	Not significant
rot	P29820	Synpcc7942_1431	-0.3979	0.05897	0.08751	Peptidyl-prolyl cis-trans isomerase (PPIase) (EC 5.2.1.8) (Rotamase)	Not significant
hemC	Q31PM2	Synpcc7942_0967	-0.4029	0.08961	0.1237	Porphobilinogen deaminase (PBG) (EC 2.5.1.61) (Hydroxymethylbilane synthase) (HMBS) (Pre-uroporphyrinogen synthase)	Not significant
Synpcc7942_0499	Q31QY8	Synpcc7942_0499	-0.4041	0.1542	0.198	Hydroxyneurosporene-O-methyltransferase (EC 2.1.1.-)	Not significant
Synpcc7942_1465	Q31N74	Synpcc7942_1465	-0.4044	0.4371	0.4995	Transcriptional regulator, BadM/Rrf2 family	Not significant
Synpcc7942_2517	Q31K72	Synpcc7942_2517	-0.4045	0.4794	0.5357	Uncharacterized protein	Not significant
Synpcc7942_1121	Q31P68	Synpcc7942_1121	-0.4056	0.05546	0.08308	non-specific serine/threonine protein kinase (EC 2.7.11.1)	Not significant
efp	Q54760	Synpcc7942_2565	-0.4089	0.03696	0.05796	Elongation factor P (EF-P)	Not significant
Synpcc7942_2582	Q31K07	Synpcc7942_2582	-0.4113	0.07673	0.1092	Inositol-1-monophosphatase (EC 3.1.3.25)	Not significant
leuC	Q31LZ1	Synpcc7942_1898	-0.4158	0.0321	0.05084	3-isopropylmalate dehydratase large subunit (EC 4.2.1.33) (Alpha-IPM isomerase) (IPMI) (Isopropylmalate isomerase)	Not significant
Synpcc7942_0882	Q31PV7	Synpcc7942_0882	-0.4183	0.3092	0.3694	Peptidase S16, lon-like	Not significant
Synpcc7942_2349	Q31KP0	Synpcc7942_2349	-0.4184	0.1511	0.1946	Twitching motility protein	Not significant
Synpcc7942_2053	Q31LI6	Synpcc7942_2053	-0.4212	0.1354	0.1775	Probable peptidase	Not significant
Synpcc7942_0854	Q31PY5	Synpcc7942_0854	-0.4212	0.01073	0.01965	Bile acid beta-glucosidase	Not significant
folD	Q31Q60	Synpcc7942_0777	-0.4231	0.01874	0.03179	Bifunctional protein FolD [Includes: Methylenetetrahydrofolate dehydrogenase (EC 1.5.1.5); Methenyltetrahydrofolate cyclohydrolase (EC 3.5.4.9)]	Not significant
Synpcc7942_2100	Q31LD9	Synpcc7942_2100	-0.4263	0.1729	0.2189	dTDP-glucose 4,6-dehydratase (EC 4.2.1.46)	Not significant
Synpcc7942_2595	Q31JZ4	Synpcc7942_2595	-0.4271	0.4889	0.5452	HlyC/CorC family transporter	Not significant
pyrR	Q31NM0	Synpcc7942_1319	-0.4292	0.04778	0.07262	Bifunctional protein PyrR [Includes: Pyrimidine operon regulatory protein; Uracil phosphoribosyltransferase (UPRTase) (EC 2.4.2.9)]	Not significant
Synpcc7942_2373	Q31KL6	Synpcc7942_2373	-0.4311	0.2103	0.2614	Dipeptide epimerase (EC 5.1.1.-)	Not significant
Synpcc7942_2253	Q31KY6	Synpcc7942_2253	-0.4361	0.09706	0.1325	Glutamate--cysteine ligase, putative	Not significant
Synpcc7942_1149	Q31P40	Synpcc7942_1149	-0.439	0.2186	0.2708	UDP-glucuronate decarboxylase (EC 4.1.1.35)	Not significant
acsA	Q31NI7	Synpcc7942_1352	-0.44	0.01741	0.03002	Acetyl-coenzyme A synthetase (AcCoA synthetase) (Acs) (EC 6.2.1.1) (Acetate--CoA ligase) (Acyl-activating enzyme)	Not significant
Synpcc7942_1806	Q31M83	Synpcc7942_1806	-0.4449	0.003946	0.008315	thioredoxin-dependent peroxiredoxin (EC 1.11.1.24) (Bacterioferritin comigratory protein) (Thioredoxin peroxidase)	Not significant
Synpcc7942_0187	Q31RV0	Synpcc7942_0187	-0.4453	0.08239	0.1156	HlyC/CorC family transporter	Not significant
Synpcc7942_2307	Q31KT2	Synpcc7942_2307	-0.4475	0.007911	0.01503	HNH nuclease domain-containing protein	Not significant
Synpcc7942_1437	Q31NA2	Synpcc7942_1437	-0.4554	0.5573	0.6128	Uncharacterized protein	Not significant
Synpcc7942_2403	Q31KI6	Synpcc7942_2403	-0.4564	0.2661	0.3235	DUF2470 domain-containing protein	Not significant
Synpcc7942_0420	Q31R67	Synpcc7942_0420	-0.4572	0.1952	0.2446	PGM1 C-terminal domain-containing protein	Not significant
Synpcc7942_2257	Q31KY2	Synpcc7942_2257	-0.4577	0.02308	0.03832	DUF3252 domain-containing protein	Not significant
obg	Q31PN0	Synpcc7942_0959	-0.4579	0.05922	0.08775	GTPase Obg (EC 3.6.5.-) (GTP-binding protein Obg)	Not significant
parA	Q8KUU8	Synpcc7942_B2637	-0.46	0.3886	0.4525	ANL32 (ParA-like protein)	Not significant
pacS	P37279	Synpcc7942_1570	-0.4619	0.2498	0.3061	Probable copper-transporting ATPase PacS (EC 7.2.2.8)	Not significant
SEA0026	Q54705	Synpcc7942_2499	-0.4628	0.01042	0.0192	Band 7 protein	Not significant
Synpcc7942_0558	Q31QS9	Synpcc7942_0558	-0.4631	0.134	0.1761	Molecular chaperone DnaJ	Not significant
Synpcc7942_1561	Q31MX8	Synpcc7942_1561	-0.4703	0.0203	0.03411	Uncharacterized protein	Not significant
Synpcc7942_2358	Q31KN1	Synpcc7942_2358	-0.4739	0.04162	0.06436	Nitrilase-like	Not significant
Synpcc7942_1738	Q31MF1	Synpcc7942_1738	-0.4744	0.08105	0.114	cysteine desulfurase (EC 2.8.1.7)	Not significant
Synpcc7942_2424	Q31KG5	Synpcc7942_2424	-0.4745	0.1402	0.1832	Glycerophosphoryl diester phosphodiesterase membrane domain-containing protein	Not significant
sps	Q55440		-0.4763	0.001218	0.003061	sucrose-phosphate synthase (EC 2.4.1.14)	Not significant
clpP1	P54415	Synpcc7942_1554	-0.4772	0.008196	0.01553	ATP-dependent Clp protease proteolytic subunit 1 (EC 3.4.21.92) (Endopeptidase Clp 1)	Not significant
Synpcc7942_1721	Q31MG8	Synpcc7942_1721	-0.479	0.0236	0.03889	PBS lyase HEAT-like repeat	Not significant
Synpcc7942_0026	Q31SB1	Synpcc7942_0026	-0.4797	0.1323	0.1745	NADP-dependent oxidoreductase domain-containing protein	Not significant
SEA0029	Q935X0	Synpcc7942_2496	-0.4835	0.006412	0.01251	Branched-chain amino-acid ABC transport system periplasmic binding protein (LivJ)	Not significant
psbW	Q8GIS4	Synpcc7942_2478	-0.4837	0.2226	0.2752	Photosystem II reaction center Psb28 protein	Not significant
Synpcc7942_2078	Q31LG1	Synpcc7942_2078	-0.4857	0.05512	0.08274	Phosphoglycerate mutase	Not significant
txlA	P35088	Synpcc7942_2128	-0.4873	0.01337	0.02372	Thiol:disulfide interchange protein TxlA	Not significant
thiE	Q31PD2	Synpcc7942_1057	-0.4894	0.02048	0.03436	Thiamine-phosphate synthase (TP synthase) (TPS) (EC 2.5.1.3) (Thiamine-phosphate pyrophosphorylase) (TMP pyrophosphorylase) (TMP-PPase)	Not significant
kdsA	Q31KV0	Synpcc7942_2289	-0.4959	0.01767	0.03044	2-dehydro-3-deoxyphosphooctonate aldolase (EC 2.5.1.55) (3-deoxy-D-manno-octulosonic acid 8-phosphate synthase) (KDO-8-phosphate synthase) (KDO 8-P synthase) (KDOPS) (Phospho-2-dehydro-3-deoxyoctonate aldolase)	Not significant
Synpcc7942_2461	Q31KC8	Synpcc7942_2461	-0.4973	0.1266	0.168	Agmatine deiminase	Not significant
rpe	Q31QN3	Synpcc7942_0604	-0.4988	0.03561	0.05608	Ribulose-phosphate 3-epimerase (EC 5.1.3.1)	Not significant
Synpcc7942_1965	Q31LS4	Synpcc7942_1965	-0.4994	0.02669	0.04359	Exopolyphosphatase	Not significant
Synpcc7942_2452	Q31KD7	Synpcc7942_2452	-0.5048	0.03881	0.06052	Tfp pilus assembly protein PilN-like	Not significant
Synpcc7942_0185	Q31RV2	Synpcc7942_0185	-0.5104	0.2283	0.2819	Gamma-glutamyltransferase. Threonine peptidase. MEROPS family T03	Not significant
Synpcc7942_0128	Q31S09	Synpcc7942_0128	-0.5207	0.05058	0.07629	DUF3084 domain-containing protein	Not significant
Synpcc7942_1016	Q31PH3	Synpcc7942_1016	-0.5209	0.3219	0.3837	CheW protein	Not significant
proC	Q31LI1	Synpcc7942_2058	-0.5217	0.001981	0.004584	Pyrroline-5-carboxylate reductase (P5C reductase) (P5CR) (EC 1.5.1.2) (PCA reductase)	Not significant
atpD	Q31KS4	Synpcc7942_2315	-0.5228	0.01279	0.02275	ATP synthase subunit beta (EC 7.1.2.2) (ATP synthase F1 sector subunit beta) (F-ATPase subunit beta)	Not significant
eno	Q31QJ8	Synpcc7942_0639	-0.5241	0.002777	0.006149	Enolase (EC 4.2.1.11) (2-phospho-D-glycerate hydro-lyase) (2-phosphoglycerate dehydratase)	Not significant
Synpcc7942_2145	Q31L94	Synpcc7942_2145	-0.5262	0.05002	0.07555	CN hydrolase domain-containing protein	Not significant
Synpcc7942_1723	Q31MG6	Synpcc7942_1723	-0.535	0.08626	0.1199	Carotene isomerase	Not significant
Synpcc7942_0831	Q31Q06	Synpcc7942_0831	-0.5351	0.3827	0.447	HD/PDEase domain-containing protein	Not significant
speA	Q31PF2	Synpcc7942_1037	-0.5378	0.09277	0.1275	Biosynthetic arginine decarboxylase (ADC) (EC 4.1.1.19)	Not significant
Synpcc7942_2562	Q54763	Synpcc7942_2562	-0.5389	0.08762	0.1215	Aluminum resistance protein-like	Not significant
Synpcc7942_1485	Q31N54	Synpcc7942_1485	-0.5398	0.2309	0.2842	Glutaredoxin 2	Not significant
murQ	O33701	Synpcc7942_2577	-0.5409	0.006859	0.01325	N-acetylmuramic acid 6-phosphate etherase (MurNAc-6-P etherase) (EC 4.2.1.126) (N-acetylmuramic acid 6-phosphate hydrolase) (N-acetylmuramic acid 6-phosphate lyase)	Not significant
adk	Q31L26	Synpcc7942_2213	-0.5432	0.06886	0.09989	Adenylate kinase (AK) (EC 2.7.4.3) (ATP-AMP transphosphorylase) (ATP:AMP phosphotransferase) (Adenylate monophosphate kinase)	Not significant
cscB	E0IXR1	ECW_m2594	-0.5445	0.001145	0.002907	Sucrose permease	Not significant
rplJ	Q31QK5	Synpcc7942_0632	-0.5451	0.05874	0.0873	Large ribosomal subunit protein uL10 (50S ribosomal protein L10)	Not significant
Synpcc7942_2500	Q31K89	Synpcc7942_2500	-0.5475	0.111	0.1494	NfeD-like C-terminal domain-containing protein	Not significant
Synpcc7942_0706	Q31QD1	Synpcc7942_0706	-0.5521	0.04914	0.07442	Precorrin decarbocylase	Not significant
Synpcc7942_0826	Q31Q11	Synpcc7942_0826	-0.5534	0.04842	0.07343	Beta-lactamase class A catalytic domain-containing protein	Not significant
thf1	Q31MY4	Synpcc7942_1555	-0.5536	0.01095	0.01998	Protein Thf1	Not significant
gnd	P21577	Synpcc7942_0039	-0.5538	0.02809	0.04554	6-phosphogluconate dehydrogenase, decarboxylating (EC 1.1.1.44)	Not significant
Synpcc7942_0585	Q31QQ2	Synpcc7942_0585	-0.5571	0.04068	0.06299	PDZ/DHR/GLGF	Not significant
Synpcc7942_1325	Q31NL4	Synpcc7942_1325	-0.5614	0.06658	0.09698	Replicative DNA helicase (EC 5.6.2.3)	Not significant
Synpcc7942_2417	Q31KH2	Synpcc7942_2417	-0.5618	0.156	0.1998	Transcriptional regulator, ABC transporter	Not significant
accB	Q54761	Synpcc7942_2564	-0.562	0.001098	0.0028	Biotin carboxyl carrier protein of acetyl-CoA carboxylase	Not significant
ydiU	Q8KPU0	Synpcc7942_1584	-0.5652	0.05002	0.07555	Protein nucleotidyltransferase YdiU (EC 2.7.7.-) (Protein adenylyltransferase YdiU) (EC 2.7.7.108) (Protein uridylyltransferase YdiU) (EC 2.7.7.-)	Not significant
Synpcc7942_1044	Q31PE5	Synpcc7942_1044	-0.5694	0.02933	0.04714	FAD-dependent thymidylate synthase (EC 2.1.1.148)	Not significant
Synpcc7942_0762	Q31Q75	Synpcc7942_0762	-0.5729	0.01045	0.01922	Antitoxin SocA-like Panacea domain-containing protein	Not significant
gcvT	Q31KT1	Synpcc7942_2308	-0.5743	0.1871	0.2352	Aminomethyltransferase (EC 2.1.2.10) (Glycine cleavage system T protein)	Not significant
Synpcc7942_1409	Q31ND0	Synpcc7942_1409	-0.5751	0.07385	0.106	Iron transport system substrate-binding protein	Not significant
ccmP	Q31QW7	Synpcc7942_0520	-0.5758	0.0235	0.03878	Carboxysome shell protein CcmP (Carbon dioxide concentrating mechanism protein CcmP)	Not significant
Synpcc7942_1295	Q31NP4	Synpcc7942_1295	-0.5764	0.01026	0.019	Phospholipid/glycerol acyltransferase	Not significant
lpxD	Q31N90	Synpcc7942_1449	-0.5772	0.1166	0.156	UDP-3-O-acylglucosamine N-acyltransferase (EC 2.3.1.191)	Not significant
Synpcc7942_0687	Q31QF0	Synpcc7942_0687	-0.5791	0.01573	0.02747	DUF3352 domain-containing protein	Not significant
Synpcc7942_1060	Q31PC9	Synpcc7942_1060	-0.5841	0.07426	0.1065	site-specific DNA-methyltransferase (adenine-specific) (EC 2.1.1.72)	Not significant
gmk	Q8KPQ7	Synpcc7942_1191	-0.5847	0.006692	0.01298	Guanylate kinase (EC 2.7.4.8) (GMP kinase)	Not significant
thiG	Q31QR1	Synpcc7942_0576	-0.5869	0.02982	0.04771	Thiazole synthase (EC 2.8.1.10)	Not significant
nblR	O68523	Synpcc7942_2305	-0.5869	0.1301	0.172	Response regulator NblR (Two component transcriptional regulator, winged helix family)	Not significant
Synpcc7942_1265	Q31NS4	Synpcc7942_1265	-0.5996	0.04322	0.06654	Trk system potassium uptake protein TrkA	Not significant
Synpcc7942_1893	Q31LZ6	Synpcc7942_1893	-0.6076	0.006465	0.01259	ATPase	Not significant
Synpcc7942_2455	Q31KD4	Synpcc7942_2455	-0.608	0.08425	0.1174	DUF3038 domain-containing protein	Not significant
Synpcc7942_0960	Q31PM9	Synpcc7942_0960	-0.6101	0.1614	0.2058	ATPase	Not significant
glyQ	Q31KD2	Synpcc7942_2457	-0.6114	0.01706	0.02956	Glycine--tRNA ligase alpha subunit (EC 6.1.1.14) (Glycyl-tRNA synthetase alpha subunit) (GlyRS)	Not significant
cbbA	Q8VW88	Synpcc7942_1443	-0.612	0.002263	0.005141	Fructose-1,6-bisphosphate aldolase (FBP aldolase) (EC 4.1.2.13)	Not significant
Synpcc7942_0552	Q31QT5	Synpcc7942_0552	-0.6214	0.01967	0.03316	UDP-N-acetylglucosamine 2-epimerase (non-hydrolyzing) (EC 5.1.3.14)	Not significant
synR	Q31KD0	Synpcc7942_2459	-0.6225	0.01646	0.02857	SynR	Not significant
Synpcc7942_1302	Q31NN7	Synpcc7942_1302	-0.6244	0.02621	0.04287	Universal stress protein	Not significant
rpsF	Q31SC5	Synpcc7942_0012	-0.6247	0.001536	0.003718	Small ribosomal subunit protein bS6 (30S ribosomal protein S6)	Not significant
glk	Q31RR6	Synpcc7942_0221	-0.6252	0.1221	0.1626	Glucokinase (EC 2.7.1.2) (Glucose kinase)	Not significant
Synpcc7942_0255	Q31RN2	Synpcc7942_0255	-0.6253	0.1278	0.1694	ATPase	Not significant
Synpcc7942_2179	Q31L60	Synpcc7942_2179	-0.6307	0.1021	0.1386	DAGKc domain-containing protein	Not significant
mut3G	O05161	Synpcc7942_2345	-0.6326	0.0305	0.04859	Probable small ribosomal subunit protein cS23 (Probable 30S ribosomal protein PSRP-3) (Ycf65-like protein)	Not significant
Synpcc7942_1885	Q31M04	Synpcc7942_1885	-0.6328	0.1404	0.1832	HAD-superfamily hydrolase subfamily IA, variant 3	Not significant
Synpcc7942_0199	Q31RT8	Synpcc7942_0199	-0.6331	0.1715	0.2173	DUF2231 domain-containing protein	Not significant
murF	Q31M48	Synpcc7942_1841	-0.6352	0.02019	0.03398	UDP-N-acetylmuramoyl-tripeptide--D-alanyl-D-alanine ligase (EC 6.3.2.10) (D-alanyl-D-alanine-adding enzyme)	Not significant
Synpcc7942_0642	Q31QJ5	Synpcc7942_0642	-0.6352	0.002179	0.004971	thioredoxin-dependent peroxiredoxin (EC 1.11.1.24) (Bacterioferritin comigratory protein) (Thioredoxin peroxidase)	Not significant
Synpcc7942_1453	Q31N86	Synpcc7942_1453	-0.6368	0.0003871	0.001147	Probable transcriptional regulator ycf27 (OmpR-like protein)	Not significant
Synpcc7942_0116	Q31S21	Synpcc7942_0116	-0.6371	0.004229	0.008775	Fructokinase	Not significant
dapA	Q31M42	Synpcc7942_1847	-0.6386	0.0007791	0.002063	4-hydroxy-tetrahydrodipicolinate synthase (HTPA synthase) (EC 4.3.3.7)	Not significant
argC	Q31NA6	Synpcc7942_1433	-0.6402	0.007889	0.01502	N-acetyl-gamma-glutamyl-phosphate reductase (AGPR) (EC 1.2.1.38) (N-acetyl-glutamate semialdehyde dehydrogenase) (NAGSA dehydrogenase)	Not significant
Synpcc7942_1903	Q31LY6	Synpcc7942_1903	-0.6423	0.05762	0.08584	Methyltransferase type 11 domain-containing protein	Not significant
mutS2	Q31QM6	Synpcc7942_0611	-0.643	0.1569	0.2007	Endonuclease MutS2 (EC 3.1.-.-) (Ribosome-associated protein quality control-upstream factor) (RQC-upstream factor) (RqcU) (EC 3.6.4.-)	Not significant
Synpcc7942_2258	Q31KY1	Synpcc7942_2258	-0.6435	0.05516	0.08274	Aminotransferase (EC 2.6.1.-)	Not significant
Synpcc7942_1281	Q31NQ8	Synpcc7942_1281	-0.6444	0.09222	0.1269	Uncharacterized protein	Not significant
Synpcc7942_0216	Q31RS1	Synpcc7942_0216	-0.6474	0.07866	0.1115	Zinc-binding oxidoreductase	Not significant
rpmC	Q31L15	Synpcc7942_2224	-0.6517	0.03523	0.05557	Large ribosomal subunit protein uL29 (50S ribosomal protein L29)	Not significant
Synpcc7942_2255	Q31KY4	Synpcc7942_2255	-0.6551	0.0001006	0.0003763	SpoVT-AbrB domain-containing protein	Not significant
Synpcc7942_0704	Q31QD3	Synpcc7942_0704	-0.6571	0.2396	0.2942	Chloramphenicol O-acetyltransferase (EC 2.3.1.28)	Not significant
zwf	P29686	Synpcc7942_2334	-0.6572	0.001593	0.003828	Glucose-6-phosphate 1-dehydrogenase (G6PD) (EC 1.1.1.49)	Not significant
pmaA	Q53572		-0.662	0.01005	0.01868	Plasmid maintenance protein (PmaA protein)	Not significant
Synpcc7942_0171	Q31RW6	Synpcc7942_0171	-0.6626	0.0007258	0.001964	cysteine synthase (EC 2.5.1.47)	Not significant
fabZ	Q31PQ9	Synpcc7942_0930	-0.6686	0.07816	0.1109	3-hydroxyacyl-[acyl-carrier-protein] dehydratase FabZ (EC 4.2.1.59) ((3R)-hydroxymyristoyl-[acyl-carrier-protein] dehydratase) ((3R)-hydroxymyristoyl-ACP dehydrase) (Beta-hydroxyacyl-ACP dehydratase)	Not significant
pstB	Q31KE8	Synpcc7942_2441	-0.6692	0.003041	0.00661	Phosphate import ATP-binding protein PstB (EC 7.3.2.1) (ABC phosphate transporter) (Phosphate-transporting ATPase)	Not significant
Synpcc7942_0954	Q31PN5	Synpcc7942_0954	-0.6694	0.2334	0.2869	Glycine cleavage T-protein-like	Not significant
lpxC	Q31PR0	Synpcc7942_0929	-0.6707	0.1343	0.1763	UDP-3-O-acyl-N-acetylglucosamine deacetylase (UDP-3-O-acyl-GlcNAc deacetylase) (EC 3.5.1.108) (UDP-3-O-[R-3-hydroxymyristoyl]-N-acetylglucosamine deacetylase)	Not significant
Synpcc7942_2148	Q31L91	Synpcc7942_2148	-0.681	0.002868	0.006316	ATPase	Not significant
hisF	Q31LF2	Synpcc7942_2087	-0.6825	0.001176	0.002977	Imidazole glycerol phosphate synthase subunit HisF (EC 4.3.2.10) (IGP synthase cyclase subunit) (IGP synthase subunit HisF) (ImGP synthase subunit HisF) (IGPS subunit HisF)	Not significant
Synpcc7942_1321	Q31NL8	Synpcc7942_1321	-0.6891	0.1301	0.172	Uncharacterized protein	Not significant
cbbS	Q31NB2	Synpcc7942_1427	-0.6893	5.269e-05	0.0002139	Ribulose bisphosphate carboxylase small subunit (RuBisCO small subunit)	Not significant
hemL	Q31QJ2	Synpcc7942_0645	-0.6897	0.001827	0.004283	Glutamate-1-semialdehyde 2,1-aminomutase (GSA) (EC 5.4.3.8) (Glutamate-1-semialdehyde aminotransferase) (GSA-AT)	Not significant
katG	Q31MN3	Synpcc7942_1656	-0.6947	0.0001706	0.0005814	Catalase-peroxidase (CP) (EC 1.11.1.21) (Peroxidase/catalase)	Not significant
Synpcc7942_1638	Q31MQ1	Synpcc7942_1638	-0.699	0.0629	0.09246	UPF0367 protein Synpcc7942_1638	Not significant
cysS	Q31MM7	Synpcc7942_1662	-0.7009	0.02846	0.046	Cysteine--tRNA ligase (EC 6.1.1.16) (Cysteinyl-tRNA synthetase) (CysRS)	Not significant
Synpcc7942_1464	Q31N75	Synpcc7942_1464	-0.7037	0.0001425	0.0004977	Probable porin	Not significant
mtnP	Q31PR6	Synpcc7942_0923	-0.7052	0.0004056	0.001188	S-methyl-5'-thioadenosine phosphorylase (EC 2.4.2.28) (5'-methylthioadenosine phosphorylase) (MTA phosphorylase) (MTAP)	Not significant
Synpcc7942_0139	Q31RZ8	Synpcc7942_0139	-0.7059	0.02696	0.04397	Acetolactate synthase (EC 2.2.1.6)	Not significant
Synpcc7942_0701	Q31QD6	Synpcc7942_0701	-0.7065	0.3058	0.3662	Thioesterase domain-containing protein	Not significant
Synpcc7942_1608	Q31MT1	Synpcc7942_1608	-0.707	0.02327	0.03852	mannose-1-phosphate guanylyltransferase (EC 2.7.7.13)	Not significant
kdsB	Q31KU9	Synpcc7942_2290	-0.7081	0.0007848	0.002068	3-deoxy-manno-octulosonate cytidylyltransferase (EC 2.7.7.38) (CMP-2-keto-3-deoxyoctulosonic acid synthase) (CKS) (CMP-KDO synthase)	Not significant
Synpcc7942_0896	Q31PU3	Synpcc7942_0896	-0.7086	0.002132	0.004883	Septum site-determining protein MinD (Cell division inhibitor MinD)	Not significant
asd	Q31M41	Synpcc7942_1848	-0.7127	0.0776	0.1103	Aspartate-semialdehyde dehydrogenase (ASA dehydrogenase) (ASADH) (EC 1.2.1.11) (Aspartate-beta-semialdehyde dehydrogenase)	Not significant
plsX	Q31N85	Synpcc7942_1454	-0.7168	0.02229	0.03723	Phosphate acyltransferase (EC 2.3.1.274) (Acyl-ACP phosphotransacylase) (Acyl-[acyl-carrier-protein]--phosphate acyltransferase) (Phosphate-acyl-ACP acyltransferase)	Not significant
ispH	Q31S64	Synpcc7942_0073	-0.7173	0.1207	0.161	4-hydroxy-3-methylbut-2-enyl diphosphate reductase (HMBPP reductase) (EC 1.17.7.4)	Not significant
pgi	Q31LL0	Synpcc7942_2029	-0.7182	0.001915	0.00447	Glucose-6-phosphate isomerase (GPI) (EC 5.3.1.9) (Phosphoglucose isomerase) (PGI) (Phosphohexose isomerase) (PHI)	Not significant
leuB	Q31N34	Synpcc7942_1505	-0.7193	0.005932	0.01176	3-isopropylmalate dehydrogenase (EC 1.1.1.85) (3-IPM-DH) (Beta-IPM dehydrogenase) (IMDH)	Not significant
Synpcc7942_2576	Q31K13	Synpcc7942_2576	-0.7217	0.07637	0.1089	Peptidase M50 domain-containing protein	Not significant
Synpcc7942_0698	Q31QD9	Synpcc7942_0698	-0.725	0.03928	0.06116	Probable ferredoxin	Not significant
Synpcc7942_0614	Q31QM3	Synpcc7942_0614	-0.726	8.708e-05	0.0003315	DUF3352 domain-containing protein	Not significant
ndhO	Q8GIT3	Synpcc7942_2487	-0.7271	0.07929	0.1119	NAD(P)H-quinone oxidoreductase subunit O (EC 7.1.1.-) (NAD(P)H dehydrogenase I subunit O) (NDH-1 subunit O) (NDH-O)	Not significant
atpG	Q31RF0	Synpcc7942_0337	-0.7273	0.0003025	0.0009434	ATP synthase gamma chain (ATP synthase F1 sector gamma subunit) (F-ATPase gamma subunit)	Not significant
Synpcc7942_0543	Q31QU4	Synpcc7942_0543	-0.7344	0.008599	0.0162	NADPH-dependent FMN reductase-like domain-containing protein	Not significant
Synpcc7942_0682	Q31QF5	Synpcc7942_0682	-0.7388	0.003601	0.00769	Uncharacterized protein	Not significant
tpxA	Q7X4K8	Synpcc7942_2309	-0.7395	0.03575	0.05614	thioredoxin-dependent peroxiredoxin (EC 1.11.1.24)	Not significant
ndhD2	Q31LR3	Synpcc7942_1976	-0.7441	0.00486	0.009866	NAD(P)H-quinone oxidoreductase chain 4 2 (EC 7.1.1.-) (NAD(P)H dehydrogenase I, chain 4 2) (NDH-1, chain 4 2)	Not significant
Synpcc7942_0951	Q31PN8	Synpcc7942_0951	-0.7455	0.004201	0.008734	Probable nicotinate-nucleotide pyrophosphorylase [carboxylating] (EC 2.4.2.19) (Quinolinate phosphoribosyltransferase [decarboxylating])	Not significant
Synpcc7942_1943	Q93AK0	Synpcc7942_1943	-0.7467	0.00693	0.01335	Cell division protein Ftn2	Not significant
Synpcc7942_1476	Q31N63	Synpcc7942_1476	-0.7527	0.0006161	0.001705	Nitrogen regulatory protein P-II	Not significant
Synpcc7942_0053	Q31S84	Synpcc7942_0053	-0.753	0.07573	0.1082	Glycosyltransferase 2-like domain-containing protein	Not significant
Synpcc7942_0863	Q31PX6	Synpcc7942_0863	-0.7598	0.01839	0.03133	DRTGG domain-containing protein	Not significant
Synpcc7942_1394	Q31NE5	Synpcc7942_1394	-0.7611	0.01439	0.02529	PDZ/DHR/GLGF	Not significant
Synpcc7942_1916	Q31LX3	Synpcc7942_1916	-0.7621	0.0002815	0.0008957	Signal peptide peptidase A. Serine peptidase. MEROPS family S49	Not significant
Synpcc7942_1634	Q31MQ5	Synpcc7942_1634	-0.7664	0.0003552	0.001071	Adenylate kinase	Not significant
Synpcc7942_2453	Q31KD6	Synpcc7942_2453	-0.768	0.006259	0.01232	Type IV pilus assembly protein PilM	Not significant
Synpcc7942_1101	Q31P88	Synpcc7942_1101	-0.7712	0.001243	0.003097	PDZ/DHR/GLGF	Not significant
mscL	Q31LP8	Synpcc7942_1991	-0.7744	0.001589	0.003828	Large-conductance mechanosensitive channel	Not significant
nusB	Q8GIR7	Synpcc7942_2471	-0.7767	0.01952	0.03295	Transcription antitermination protein NusB (Antitermination factor NusB)	Not significant
hisG	Q31Q54	Synpcc7942_0783	-0.7828	0.03984	0.06186	ATP phosphoribosyltransferase (ATP-PRT) (ATP-PRTase) (EC 2.4.2.17)	Not significant
Synpcc7942_0978	Q31PL1	Synpcc7942_0978	-0.7829	7.684e-06	4.284e-05	Ferredoxin--NADP reductase (FNR) (EC 1.18.1.2)	Not significant
Synpcc7942_0178	Q31RV9	Synpcc7942_0178	-0.7855	0.1128	0.1516	ATPase	Not significant
Synpcc7942_0538	Q31QU9	Synpcc7942_0538	-0.7867	0.0003254	0.001001	Transketolase (EC 2.2.1.1)	Not significant
rpoZ	Q31MH9	Synpcc7942_1710	-0.7879	0.0001804	0.0006073	DNA-directed RNA polymerase subunit omega (RNAP omega subunit) (EC 2.7.7.6) (RNA polymerase omega subunit) (Transcriptase subunit omega)	Not significant
atpA	Q31RF1	Synpcc7942_0336	-0.7928	0.0005615	0.001577	ATP synthase subunit alpha (EC 7.1.2.2) (ATP synthase F1 sector subunit alpha) (F-ATPase subunit alpha)	Not significant
Synpcc7942_0700	Q31QD7	Synpcc7942_0700	-0.7983	0.0003909	0.001154	UspA domain-containing protein	Not significant
topA	P34185	Synpcc7942_1416	-0.8007	0.003754	0.00794	DNA topoisomerase 1 (EC 5.6.2.1) (DNA topoisomerase I) (Omega-protein) (Relaxing enzyme) (Swivelase) (Untwisting enzyme)	Not significant
ftsZ	O85785	Synpcc7942_2378	-0.8023	0.0001067	0.0003952	Cell division protein FtsZ	Not significant
Synpcc7942_0040	Q31S97	Synpcc7942_0040	-0.805	0.1514	0.1948	7,8-dihydroneopterin aldolase (EC 4.1.2.25)	Not significant
gpmI	Q31R18	Synpcc7942_0469	-0.8054	0.05654	0.08458	2,3-bisphosphoglycerate-independent phosphoglycerate mutase (BPG-independent PGAM) (Phosphoglyceromutase) (iPGM) (EC 5.4.2.12)	Not significant
NaH1	Q6VYY4	Synpcc7942_0546	-0.8061	0.02474	0.04065	Na+/H+ antiporter	Not significant
Synpcc7942_2278	Q31KW1	Synpcc7942_2278	-0.808	0.03323	0.05249	WYL domain-containing protein	Not significant
groEL	Q31QF2	Synpcc7942_0685	-0.81	8.899e-05	0.0003364	Chaperonin GroEL (EC 5.6.1.7) (60 kDa chaperonin) (Chaperonin-60) (Cpn60)	Not significant
Synpcc7942_0650	Q31QI7	Synpcc7942_0650	-0.8113	0.006119	0.01206	N-acetyltransferase domain-containing protein	Not significant
pdxJ	Q8KPR0	Synpcc7942_1194	-0.8126	0.01906	0.03228	Pyridoxine 5'-phosphate synthase (PNP synthase) (EC 2.6.99.2)	Not significant
pcyA	Q8KPS9	Synpcc7942_1225	-0.8165	0.01094	0.01998	Phycocyanobilin:ferredoxin oxidoreductase (EC 1.3.7.5)	Not significant
Synpcc7942_1736	Q31MF3	Synpcc7942_1736	-0.8208	0.0003846	0.001145	Iron-regulated ABC transporter ATPase subunit SufC	Not significant
Synpcc7942_1158	Q31P31	Synpcc7942_1158	-0.822	0.007323	0.01406	Diguanylate cyclase/phosphodiesterase with PAS/PAC and GAF sensor(S)	Not significant
sek0043	Q8GMQ4	Synpcc7942_0427	-0.8231	0.3506	0.4127	ATPase (Putative ABC transporter)	Not significant
proA	Q31KZ6	Synpcc7942_2243	-0.8233	0.00217	0.004959	Gamma-glutamyl phosphate reductase (GPR) (EC 1.2.1.41) (Glutamate-5-semialdehyde dehydrogenase) (Glutamyl-gamma-semialdehyde dehydrogenase) (GSA dehydrogenase)	Not significant
uvrB	Q31QS4	Synpcc7942_0563	-0.824	0.00174	0.004131	UvrABC system protein B (Protein UvrB) (Excinuclease ABC subunit B)	Not significant
ORF4	Q55237		-0.8245	0.001342	0.003322	ORF4	Not significant
Synpcc7942_1081	Q31PA8	Synpcc7942_1081	-0.827	0.000862	0.00226	TrkA family potassium uptake protein	Not significant
Synpcc7942_1975	Q31LR4	Synpcc7942_1975	-0.8281	0.002801	0.006185	Lipopolysaccharide assembly protein A domain-containing protein	Not significant
Synpcc7942_1434	Q31NA5	Synpcc7942_1434	-0.8284	2.196e-05	0.0001047	Uncharacterized protein	Not significant
Synpcc7942_2044	Q31LJ5	Synpcc7942_2044	-0.8306	0.001422	0.003505	PRC-barrel domain-containing protein	Not significant
Synpcc7942_0086	Q31S51	Synpcc7942_0086	-0.831	0.03005	0.04794	Isoamylase, glycosyl hydrolase family 13 (EC 3.2.1.68)	Not significant
Synpcc7942_2583	Q31K06	Synpcc7942_2583	-0.832	0.0001134	0.000413	DUF3386 domain-containing protein	Not significant
hemH	Q31S00	Synpcc7942_0137	-0.8343	0.08406	0.1173	Ferrochelatase (EC 4.98.1.1) (Heme synthase) (Protoheme ferro-lyase)	Not significant
Synpcc7942_0760	Q31Q77	Synpcc7942_0760	-0.8354	0.2552	0.3113	Restriction endonuclease type IV Mrr domain-containing protein	Not significant
pyrH	Q31QY1	Synpcc7942_0506	-0.8366	0.001491	0.003634	Uridylate kinase (UK) (EC 2.7.4.22) (Uridine monophosphate kinase) (UMP kinase) (UMPK)	Not significant
Synpcc7942_1565	Q31MX4	Synpcc7942_1565	-0.8376	0.04502	0.06903	Co-chaperone DjlA N-terminal domain-containing protein	Not significant
Synpcc7942_2368	Q31KM1	Synpcc7942_2368	-0.8411	0.0001386	0.0004905	Secretion protein HlyD	Not significant
aroB	Q31QW2	Synpcc7942_0525	-0.8425	0.08114	0.114	3-dehydroquinate synthase (DHQS) (EC 4.2.3.4)	Not significant
Synpcc7942_2456	Q31KD3	Synpcc7942_2456	-0.8428	0.0006872	0.001878	DUF4335 domain-containing protein	Not significant
hemE	P16891	Synpcc7942_1086	-0.8481	0.0332	0.05249	Uroporphyrinogen decarboxylase (UPD) (URO-D) (EC 4.1.1.37)	Not significant
Synpcc7942_1364	Q31NH5	Synpcc7942_1364	-0.8496	0.01793	0.03079	Uncharacterized protein	Not significant
Synpcc7942_0296	Q31RJ1	Synpcc7942_0296	-0.8506	0.0006592	0.001815	Peptidase C14 caspase domain-containing protein	Not significant
ycf48	Q31P11	Synpcc7942_1178	-0.8529	2.187e-05	0.0001047	Photosystem II assembly protein Ycf48	Not significant
guaA	Q31RU8	Synpcc7942_0189	-0.8549	0.0001571	0.0005422	GMP synthase [glutamine-hydrolyzing] (EC 6.3.5.2) (GMP synthetase) (Glutamine amidotransferase)	Not significant
dacA	Q31RM4	Synpcc7942_0263	-0.8563	0.126	0.1674	Diadenylate cyclase (DAC) (EC 2.7.7.85) (Cyclic-di-AMP synthase) (c-di-AMP synthase)	Not significant
Synpcc7942_1610	Q31MS9	Synpcc7942_1610	-0.8593	0.00231	0.005216	NAD(P) transhydrogenase subunit beta (EC 7.1.1.1) (Nicotinamide nucleotide transhydrogenase subunit beta)	Not significant
Synpcc7942_1198	Q31NZ1	Synpcc7942_1198	-0.8613	0.0001964	0.0006513	Dihydrolipoyl dehydrogenase (EC 1.8.1.4)	Not significant
Synpcc7942_0864	Q31PX5	Synpcc7942_0864	-0.8626	0.004525	0.009268	DNA recombination-mediator protein A	Not significant
ftsY	Q8GIR8		-0.8661	0.01114	0.02022	Signal recognition particle receptor FtsY (SRP receptor) (EC 3.6.5.4)	Not significant
SEA0027	Q54704	Synpcc7942_2498	-0.8677	0.0006183	0.001707	Band 7 protein	Not significant
Synpcc7942_1930	Q31LV9	Synpcc7942_1930	-0.8703	0.0004217	0.001228	DUF1995 domain-containing protein	Not significant
gltX	Q8L1E5	Synpcc7942_2393	-0.8708	0.03138	0.04985	Glutamate--tRNA ligase (EC 6.1.1.17) (Glutamyl-tRNA synthetase) (GluRS)	Not significant
cysA	P14788	Synpcc7942_1680	-0.8787	0.00365	0.007779	Sulfate/thiosulfate import ATP-binding protein CysA (EC 7.3.2.3) (Sulfate-transporting ATPase)	Not significant
Synpcc7942_1502	Q31N37	Synpcc7942_1502	-0.8811	0.04617	0.07059	Slr0613 protein	Not significant
Synpcc7942_1375	Q31NG4	Synpcc7942_1375	-0.8816	0.01814	0.031	NADPH-dependent FMN reductase-like domain-containing protein	Not significant
Synpcc7942_1879	Q31M10	Synpcc7942_1879	-0.8823	0.02295	0.03816	MoxR protein-like	Not significant
Synpcc7942_1900	Q31LY9	Synpcc7942_1900	-0.8826	0.02538	0.04157	Deoxycytidine triphosphate deaminase (EC 3.5.4.13)	Not significant
SEA0005	Q935Z1	Synpcc7942_2521	-0.8835	0.01378	0.02426	Nucleotide binding protein, PINc (PhoH)	Not significant
Synpcc7942_2085	Q31LF4	Synpcc7942_2085	-0.8865	0.003754	0.00794	Probable anion transporting ATPase	Not significant
	Q93EY3		-0.8882	0.0001045	0.0003885	UDP-glucose:tetrahydrobiopterin glucosyltransferase	Not significant
nusG	Q31QK2	Synpcc7942_0635	-0.8896	0.0003428	0.001042	Transcription termination/antitermination protein NusG	Not significant
Synpcc7942_2612	Q31JX7	Synpcc7942_2612	-0.8944	0.001365	0.003371	Threonine synthase (EC 4.2.3.1)	Not significant
Synpcc7942_0528	Q31QV9	Synpcc7942_0528	-0.8956	0.01159	0.02091	Lipopolysaccharide biosynthesis proteins LPS	Not significant
Synpcc7942_0325	Q31RG2	Synpcc7942_0325	-0.896	8.248e-06	4.467e-05	Phycobilisome 7.8 kDa linker polypeptide, allophycocyanin-associated, core	Not significant
Synpcc7942_0780	Q31Q57	Synpcc7942_0780	-0.8972	0.02509	0.04116	non-specific serine/threonine protein kinase (EC 2.7.11.1)	Not significant
Synpcc7942_2326	Q31KR3	Synpcc7942_2326	-0.8985	0.0001408	0.0004953	SIMPL domain-containing protein	Not significant
purL	Q55041	Synpcc7942_0003	-0.8989	0.001968	0.004565	Phosphoribosylformylglycinamidine synthase subunit PurL (FGAM synthase) (EC 6.3.5.3) (Formylglycinamide ribonucleotide amidotransferase subunit II) (FGAR amidotransferase II) (FGAR-AT II) (Glutamine amidotransferase PurL) (Phosphoribosylformylglycinamidine synthase subunit II)	Not significant
ispD	Q31QF6	Synpcc7942_0681	-0.8995	0.0214	0.03584	2-C-methyl-D-erythritol 4-phosphate cytidylyltransferase (EC 2.7.7.60) (4-diphosphocytidyl-2C-methyl-D-erythritol synthase) (MEP cytidylyltransferase) (MCT)	Not significant
tsf	Q31K58	Synpcc7942_2531	-0.908	0.0002882	0.0009091	Elongation factor Ts (EF-Ts)	Not significant
Synpcc7942_0270	P42460	Synpcc7942_0270	-0.911	0.001689	0.004036	TPR repeat-containing protein Synpcc7942_0270	Not significant
Synpcc7942_2071	Q31LG8	Synpcc7942_2071	-0.913	7.61e-05	0.0002979	ATPase	Not significant
Synpcc7942_0066	Q31S71	Synpcc7942_0066	-0.913	0.01793	0.03079	ABC-type uncharacterized transport system domain-containing protein	Not significant
purA	Q31KI0	Synpcc7942_2409	-0.9148	0.0001319	0.0004681	Adenylosuccinate synthetase (AMPSase) (AdSS) (EC 6.3.4.4) (IMP--aspartate ligase)	Not significant
Synpcc7942_1503	Q31N36	Synpcc7942_1503	-0.9174	0.02842	0.046	RNA-binding S4	Not significant
Synpcc7942_0301	Q31RI6	Synpcc7942_0301	-0.9238	3.368e-05	0.0001505	Single-stranded DNA-binding protein (SSB)	Not significant
Synpcc7942_1050	Q31PD9	Synpcc7942_1050	-0.9248	1.85e-05	8.997e-05	Phycobilisome rod linker polypeptide	Not significant
Synpcc7942_0808	Q31Q29	Synpcc7942_0808	-0.9313	0.001781	0.004202	sucrose-phosphate synthase (EC 2.4.1.14)	Not significant
Synpcc7942_2344	Q31KP5	Synpcc7942_2344	-0.9345	0.007826	0.01492	HEAT repeat domain-containing protein	Not significant
rpsA	O33698	Synpcc7942_1591	-0.935	9.273e-05	0.0003494	Small ribosomal subunit protein bS1 (30S ribosomal protein S1)	Not significant
Synpcc7942_0988	Q31PK1	Synpcc7942_0988	-0.9373	0.002464	0.005507	DUF2488 family protein	Not significant
Synpcc7942_2281	Q31KV8	Synpcc7942_2281	-0.9521	0.001535	0.003718	Uncharacterized protein	Not significant
rpsQ	Q31L16	Synpcc7942_2223	-0.957	0.00449	0.009224	Small ribosomal subunit protein uS17 (30S ribosomal protein S17)	Not significant
rpsO	Q31KU0	Synpcc7942_2299	-0.96	0.001241	0.003097	Small ribosomal subunit protein uS15 (30S ribosomal protein S15)	Not significant
Synpcc7942_1298	Q31NP1	Synpcc7942_1298	-0.9617	0.004866	0.009866	Diguanylate cyclase (GGDEF domain)	Not significant
kaiB	Q79PF5	Synpcc7942_1217	-0.9626	0.0003443	0.001044	Circadian clock oscillator protein KaiB	Not significant
rplM	Q31L33	Synpcc7942_2206	-0.9629	0.001438	0.003536	Large ribosomal subunit protein uL13 (50S ribosomal protein L13)	Not significant
Synpcc7942_0956	Q31PN3	Synpcc7942_0956	-0.9707	0.002043	0.004708	CobW C-terminal domain-containing protein	Not significant
proB	Q31L42	Synpcc7942_2197	-0.9721	0.2705	0.3285	Glutamate 5-kinase (EC 2.7.2.11) (Gamma-glutamyl kinase) (GK)	Not significant
cikA	Q9KHI5	Synpcc7942_0644	-0.974	0.004393	0.009082	Circadian input-output histidine kinase CikA (EC 2.7.13.3)	Not significant
Synpcc7942_0517	Q31QX0	Synpcc7942_0517	-0.9761	0.1857	0.2341	Single-stranded-DNA-specific exonuclease RecJ	Not significant
psbO	P11472	Synpcc7942_0294	-0.9776	6.214e-06	3.667e-05	Photosystem II extrinsic protein O (PsbO) (Photosystem II manganese-stabilizing polypeptide) (MSP)	Not significant
pyrD	Q31RJ7	Synpcc7942_0290	-0.9783	0.0003931	0.001157	Dihydroorotate dehydrogenase (quinone) (EC 1.3.5.2) (DHOdehase) (DHOD) (DHODase) (Dihydroorotate oxidase)	Not significant
ppc	Q31KY7	Synpcc7942_2252	-0.98	0.03081	0.04901	Phosphoenolpyruvate carboxylase (PEPC) (PEPCase) (EC 4.1.1.31)	Not significant
Synpcc7942_2390	Q31KJ9	Synpcc7942_2390	-0.9832	0.02775	0.04505	5-oxoprolinase (ATP-hydrolyzing) (EC 3.5.2.9)	Not significant
Synpcc7942_0675	Q31QG2	Synpcc7942_0675	-0.9843	0.01	0.01862	Cofactor assembly of complex C subunit B	Not significant
purK	Q54975	Synpcc7942_1428	-0.9909	0.04255	0.0657	N5-carboxyaminoimidazole ribonucleotide synthase (N5-CAIR synthase) (EC 6.3.4.18) (5-(carboxyamino)imidazole ribonucleotide synthetase)	Not significant
metK	Q31KC6	Synpcc7942_2463	-0.9935	1.454e-06	1.216e-05	S-adenosylmethionine synthase (AdoMet synthase) (EC 2.5.1.6) (MAT) (Methionine adenosyltransferase)	Not significant
tig	Q935Z3	Synpcc7942_2524	-0.9939	1.067e-05	5.554e-05	Trigger factor (TF) (EC 5.2.1.8) (PPIase)	Not significant
hisI	Q31LP4	Synpcc7942_1995	-1.002	0.003162	0.006845	Histidine biosynthesis bifunctional protein HisIE [Includes: Phosphoribosyl-AMP cyclohydrolase (PRA-CH) (EC 3.5.4.19); Phosphoribosyl-ATP pyrophosphatase (PRA-PH) (EC 3.6.1.31)]	Down
Synpcc7942_2070	Q31LG9	Synpcc7942_2070	-1.0063	4.905e-05	0.0002036	Twitching motility protein	Down
Synpcc7942_0346	Q31RE1	Synpcc7942_0346	-1.0065	0.01031	0.01903	Purine nucleoside phosphorylase	Down
pepA	O06865	Synpcc7942_1190	-1.0076	4.199e-06	2.727e-05	Probable cytosol aminopeptidase (EC 3.4.11.1) (Leucine aminopeptidase) (LAP) (EC 3.4.11.10) (Leucyl aminopeptidase)	Down
Synpcc7942_0710	Q31QC7	Synpcc7942_0710	-1.0085	0.002289	0.00519	DUF3318 domain-containing protein	Down
Synpcc7942_1861	Q31M28	Synpcc7942_1861	-1.0122	0.001904	0.004452	Periplasmic binding protein of ABC transporter for natural amino acids	Down
Synpcc7942_0100	Q31S37	Synpcc7942_0100	-1.0136	0.02857	0.04612	Uncharacterized protein	Down
psbB	P31094	Synpcc7942_0697	-1.0146	0.0002663	0.0008571	Photosystem II CP47 reaction center protein (PSII 47 kDa protein) (Protein CP-47)	Down
clpR	Q9L4P4	Synpcc7942_2538	-1.0151	0.0003725	0.001114	Putative ATP-dependent Clp protease proteolytic subunit-like (Endopeptidase Clp-like)	Down
psaB	Q31LJ1	Synpcc7942_2048	-1.0165	3.632e-06	2.475e-05	Photosystem I P700 chlorophyll a apoprotein A2 (EC 1.97.1.12) (PsaB)	Down
gshB	O32463	Synpcc7942_2324	-1.0167	2.891e-06	2.072e-05	Glutathione synthetase (EC 6.3.2.3) (GSH synthetase) (GSH-S) (GSHase) (Glutathione synthase)	Down
Synpcc7942_2241	Q31KZ8	Synpcc7942_2241	-1.0211	0.0001961	0.0006513	DUF4349 domain-containing protein	Down
Synpcc7942_0383	Q31RA4	Synpcc7942_0383	-1.0216	0.0001881	0.0006274	Glycerophosphoryl diester phosphodiesterase membrane domain-containing protein	Down
Synpcc7942_2121	Q31LB8	Synpcc7942_2121	-1.0218	1.05e-05	5.518e-05	Anti-sigma factor antagonist	Down
murD	Q31MM2	Synpcc7942_1667	-1.0229	0.02875	0.04634	UDP-N-acetylmuramoylalanine--D-glutamate ligase (EC 6.3.2.9) (D-glutamic acid-adding enzyme) (UDP-N-acetylmuramoyl-L-alanyl-D-glutamate synthetase)	Down
Synpcc7942_2069	Q31LH0	Synpcc7942_2069	-1.0236	0.001445	0.003546	Fimbrial assembly protein PilC-like	Down
Synpcc7942_1908	Q31LY1	Synpcc7942_1908	-1.0258	0.007121	0.0137	DUF2996 domain-containing protein	Down
Synpcc7942_0328	Q31RF9	Synpcc7942_0328	-1.0275	7.226e-07	6.818e-06	Phycobiliprotein ApcE	Down
Synpcc7942_2094	Q8VPV6	Synpcc7942_2094	-1.0311	0.01372	0.02419	Beta-Ig-H3/fasciclin	Down
SEM0037	Q79N42	Synpcc7942_1813	-1.033	1.257e-05	6.393e-05	ATP-binding region, ATPase-like	Down
Synpcc7942_0090	Q31S47	Synpcc7942_0090	-1.0358	0.01197	0.02148	Transcriptional regulator, GntR family	Down
Synpcc7942_2168	Q31L71	Synpcc7942_2168	-1.0364	0.005777	0.01149	ATP-dependent DNA helicase (EC 5.6.2.4)	Down
hpf	Q31KN7	Synpcc7942_2352	-1.0372	0.003171	0.006851	Ribosome hibernation promoting factor (HPF)	Down
argB	Q6V1L5	Synpcc7942_1496	-1.0373	0.00602	0.01191	Acetylglutamate kinase (EC 2.7.2.8) (N-acetyl-L-glutamate 5-phosphotransferase) (NAG kinase) (NAGK)	Down
sqdB	Q54734	Synpcc7942_0578	-1.0374	0.0001292	0.0004626	SqdB (UDP-sulfoquinovose synthase (EC 3.13.1.1))	Down
psfR	Q83ZP4		-1.0381	0.000107	0.0003952	PsbAI-stimulating factor	Down
glgB	P16954	Synpcc7942_1085	-1.0391	5.893e-06	3.498e-05	1,4-alpha-glucan branching enzyme GlgB (EC 2.4.1.18) (1,4-alpha-D-glucan:1,4-alpha-D-glucan 6-glucosyl-transferase) (Alpha-(1->4)-glucan branching enzyme) (Glycogen branching enzyme) (BE)	Down
Synpcc7942_2412	Q31KH7	Synpcc7942_2412	-1.0419	0.01534	0.02693	SPFH domain, Band 7 family protein	Down
Synpcc7942_0865	Q31PX4	Synpcc7942_0865	-1.0432	0.01233	0.0221	Nucleotide-binding protein Synpcc7942_0865	Down
psbE	Q8KPP3	Synpcc7942_1177	-1.0493	0.002779	0.006149	Cytochrome b559 subunit alpha (PSII reaction center subunit V)	Down
Synpcc7942_2566	Q31K23	Synpcc7942_2566	-1.0498	5.434e-06	3.333e-05	peptidylprolyl isomerase (EC 5.2.1.8)	Down
Synpcc7942_1763	Q31MC6	Synpcc7942_1763	-1.0519	0.01246	0.02225	Inositol monophosphate family protein	Down
Synpcc7942_0684	Q31QF3	Synpcc7942_0684	-1.0534	4.121e-07	4.69e-06	3-oxoacyl-[acyl-carrier-protein] reductase (EC 1.1.1.100)	Down
Synpcc7942_2330	Q31KQ9	Synpcc7942_2330	-1.0565	0.003476	0.007452	Carboxyl-terminal-processing protease (EC 3.4.21.102) (CtpA)	Down
rpmA	Q9Z3H6	Synpcc7942_1220	-1.0625	0.3916	0.4546	Large ribosomal subunit protein bL27 (50S ribosomal protein L27)	Not significant
Synpcc7942_1329	Q31NL0	Synpcc7942_1329	-1.0645	6.69e-07	6.422e-06	TPM domain-containing protein	Down
SEA0049	Q8GIS3	Synpcc7942_2477	-1.0658	0.0003247	0.001001	Cell division inhibitor	Down
Synpcc7942_1087	Q31PA2	Synpcc7942_1087	-1.0748	0.004783	0.00976	NAD-dependent epimerase/dehydratase domain-containing protein	Down
ndhM	Q31LQ7	Synpcc7942_1982	-1.0762	0.0005999	0.001672	NAD(P)H-quinone oxidoreductase subunit M (EC 7.1.1.-) (NAD(P)H dehydrogenase I subunit M) (NDH-1 subunit M) (NDH-M)	Down
Synpcc7942_1275	Q31NR4	Synpcc7942_1275	-1.0773	0.001036	0.002672	DUF389 domain-containing protein	Down
Synpcc7942_1256	Q31NT3	Synpcc7942_1256	-1.0782	0.005516	0.01103	Glutathione S-transferase	Down
Synpcc7942_2262	Q31KX7	Synpcc7942_2262	-1.0784	0.003216	0.006934	Uncharacterized protein	Down
nirA	P39661	Synpcc7942_1240	-1.0858	0.0009932	0.002568	Ferredoxin--nitrite reductase (EC 1.7.7.1)	Down
rbfA	Q31RD2	Synpcc7942_0355	-1.086	3.411e-05	0.0001516	Ribosome-binding factor A	Down
Synpcc7942_2030	Q31LK9	Synpcc7942_2030	-1.0866	1.695e-06	1.396e-05	Phycobilisome rod-core linker polypeptide	Down
psbA1	P04996	Synpcc7942_0424	-1.0874	5.807e-05	0.0002315	Photosystem II protein D1 1 (PSII D1 protein 1) (EC 1.10.3.9) (Photosystem II Q(B) protein 1)	Down
Synpcc7942_0761	Q31Q76	Synpcc7942_0761	-1.0875	1.086e-05	5.603e-05	DUF2971 domain-containing protein	Down
Synpcc7942_0820	Q31Q17	Synpcc7942_0820	-1.0875	5.073e-05	0.0002074	Lipoprotein	Down
dnaK2	P50021	Synpcc7942_2468	-1.0877	7.879e-07	7.327e-06	Chaperone protein dnaK2 (HSP70-2) (Heat shock 70 kDa protein 2) (Heat shock protein 70-2)	Down
Synpcc7942_1136	Q31P53	Synpcc7942_1136	-1.0884	0.005874	0.01166	Aminopeptidase N (EC 3.4.11.2) (Alanine aminopeptidase) (Lysyl aminopeptidase)	Down
sbpA	P27366	Synpcc7942_1681	-1.094	0.0004331	0.001252	Sulfate-binding protein	Down
Synpcc7942_0859	Q31PY0	Synpcc7942_0859	-1.0956	0.2501	0.3061	histidine kinase (EC 2.7.13.3)	Not significant
Synpcc7942_0158	Q31RX9	Synpcc7942_0158	-1.0965	8.011e-05	0.0003114	Rhodanese-like	Down
Synpcc7942_1580	Q31MV9	Synpcc7942_1580	-1.0969	0.0001442	0.0005024	DUF4878 domain-containing protein	Down
purD	Q31PR4	Synpcc7942_0925	-1.1056	0.004101	0.008591	Phosphoribosylamine--glycine ligase (EC 6.3.4.13) (GARS) (Glycinamide ribonucleotide synthetase) (Phosphoribosylglycinamide synthetase)	Down
dnaJ	Q31LG5	Synpcc7942_2074	-1.11	0.0001725	0.000586	Chaperone protein DnaJ	Down
rplK	Q31QK3	Synpcc7942_0634	-1.1103	3.419e-05	0.0001516	Large ribosomal subunit protein uL11 (50S ribosomal protein L11)	Down
pgk	Q31P73	Synpcc7942_1116	-1.1145	0.0002681	0.0008604	Phosphoglycerate kinase (EC 2.7.2.3)	Down
asnS	Q31Q07	Synpcc7942_0830	-1.1244	5.695e-06	3.417e-05	Asparagine--tRNA ligase (EC 6.1.1.22) (Asparaginyl-tRNA synthetase) (AsnRS)	Down
dnaK1	P50020	Synpcc7942_2073	-1.1246	3.92e-05	0.0001701	Chaperone protein dnaK1 (HSP70-1) (Heat shock 70 kDa protein 1) (Heat shock protein 70-1)	Down
argG	Q31SC8	Synpcc7942_0009	-1.1327	8.083e-07	7.425e-06	Argininosuccinate synthase (EC 6.3.4.5) (Citrulline--aspartate ligase)	Down
Synpcc7942_1735	Q31MF4	Synpcc7942_1735	-1.1329	0.002898	0.006316	Iron-regulated ABC transporter membrane component SufB	Down
psbC	P11004	Synpcc7942_0656	-1.1332	2.722e-07	3.306e-06	Photosystem II CP43 reaction center protein (PSII 43 kDa protein) (Protein CP-43)	Down
Synpcc7942_2149	Q31L90	Synpcc7942_2149	-1.1355	0.01029	0.01902	Transport permease protein	Down
Synpcc7942_0827	Q31Q10	Synpcc7942_0827	-1.1422	0.007388	0.01416	Cobalamin synthesis protein cobW-like	Down
psaA	Q31LJ0	Synpcc7942_2049	-1.1442	2.764e-06	2.034e-05	Photosystem I P700 chlorophyll a apoprotein A1 (EC 1.97.1.12) (PsaA)	Down
Synpcc7942_2376	Q31KL3	Synpcc7942_2376	-1.1444	0.008199	0.01553	Uncharacterized protein	Down
Synpcc7942_2469	Q31KC0	Synpcc7942_2469	-1.1459	0.000264	0.0008522	Uncharacterized protein	Down
proA	Q31KX4	Synpcc7942_2265	-1.1473	0.0003119	0.0009701	Gamma-glutamyl phosphate reductase (GPR) (EC 1.2.1.41) (Glutamate-5-semialdehyde dehydrogenase) (Glutamyl-gamma-semialdehyde dehydrogenase) (GSA dehydrogenase)	Down
Synpcc7942_1068	Q31PC1	Synpcc7942_1068	-1.1487	0.0003153	0.0009777	Dihydrolipoamide acetyltransferase component of pyruvate dehydrogenase complex (EC 2.3.1.-)	Down
Synpcc7942_0126	Q31S11	Synpcc7942_0126	-1.149	4.534e-07	4.813e-06	Enoyl-[acyl-carrier-protein] reductase [NADH] (EC 1.3.1.9)	Down
serS	Q8GMR7	Synpcc7942_0449	-1.1494	0.000435	0.001252	Serine--tRNA ligase (EC 6.1.1.11) (Seryl-tRNA synthetase) (SerRS) (Seryl-tRNA(Ser/Sec) synthetase)	Down
recA	Q31RD9	Synpcc7942_0348	-1.155	0.005767	0.01149	Protein RecA (Recombinase A)	Down
psaL	P95822	Synpcc7942_2342	-1.1625	2.79e-06	2.04e-05	Photosystem I reaction center subunit XI (PSI subunit V) (PSI-L)	Down
rpoA	Q31L30	Synpcc7942_2209	-1.1649	6.352e-06	3.672e-05	DNA-directed RNA polymerase subunit alpha (RNAP subunit alpha) (EC 2.7.7.6) (RNA polymerase subunit alpha) (Transcriptase subunit alpha)	Down
Synpcc7942_0847	Q31PZ1	Synpcc7942_0847	-1.1666	0.004894	0.009896	Twitching motility protein	Down
Synpcc7942_0553	Q31QT4	Synpcc7942_0553	-1.1694	8.886e-06	4.762e-05	Secretion protein HlyD	Down
trpD	Q31LB6	Synpcc7942_2123	-1.1698	0.0002012	0.0006629	Anthranilate phosphoribosyltransferase (EC 2.4.2.18)	Down
panC/cmk	Q31P38	Synpcc7942_1151	-1.1718	0.0005733	0.001606	Bifunctional pantoate ligase/cytidylate kinase [Includes: Pantothenate synthetase (PS) (EC 6.3.2.1) (Pantoate--beta-alanine ligase) (Pantoate-activating enzyme); Cytidylate kinase (CK) (EC 2.7.4.25) (Cytidine monophosphate kinase) (CMP kinase)]	Down
mreB	Q31RI7	Synpcc7942_0300	-1.1868	0.0005844	0.001633	Cell shape-determining protein MreB	Down
Synpcc7942_1347	Q31NJ2	Synpcc7942_1347	-1.1932	0.0001792	0.0006051	2-hydroxyacid dehydrogenase-like	Down
Synpcc7942_2434	Q31KF5	Synpcc7942_2434	-1.1944	0.01361	0.02409	Acetolactate synthase small subunit (AHAS) (ALS) (EC 2.2.1.6) (Acetohydroxy-acid synthase small subunit)	Down
Synpcc7942_0757	Q31Q80	Synpcc7942_0757	-1.1959	0.00374	0.007939	Uncharacterized protein	Down
Synpcc7942_0098	Q31S39	Synpcc7942_0098	-1.1975	1.57e-05	7.844e-05	Pyruvate kinase (EC 2.7.1.40)	Down
sasA	Q06904	Synpcc7942_2114	-1.2011	0.0007339	0.001981	Adaptive-response sensory kinase SasA (EC 2.7.13.3) (Sensor histidine kinase SasA) (Synechococcus adaptive sensor protein A) (SasA)	Down
dapB	Q31LA3	Synpcc7942_2136	-1.2029	0.0001838	0.0006169	4-hydroxy-tetrahydrodipicolinate reductase (HTPA reductase) (EC 1.17.1.8)	Down
Synpcc7942_0143	Q31RZ4	Synpcc7942_0143	-1.2047	1.709e-05	8.346e-05	Pyruvate/2-oxoglutarate dehydrogenase complex dehydrogenase (E1) component	Down
Synpcc7942_1562	Q31MX7	Synpcc7942_1562	-1.2056	0.001465	0.003587	ADP-ribosylglycohydrolase-like	Down
SEA0032	Q8GIU0	Synpcc7942_2493	-1.208	0.001797	0.00423	ATPase	Down
era	Q31RX7	Synpcc7942_0160	-1.2135	0.0007413	0.001991	GTPase Era	Down
pdhA	Q31LU5	Synpcc7942_1944	-1.2158	0.0007372	0.001985	Pyruvate dehydrogenase E1 component subunit alpha (EC 1.2.4.1)	Down
Synpcc7942_1267	Q31NS2	Synpcc7942_1267	-1.2243	2.478e-05	0.000115	Uncharacterized protein	Down
rpoB	Q31N17	Synpcc7942_1522	-1.2244	2.455e-06	1.923e-05	DNA-directed RNA polymerase subunit beta (RNAP subunit beta) (EC 2.7.7.6) (RNA polymerase subunit beta) (Transcriptase subunit beta)	Down
Synpcc7942_1019	Q31PH0	Synpcc7942_1019	-1.227	0.002899	0.006316	4-alpha-glucanotransferase (EC 2.4.1.25) (Amylomaltase) (Disproportionating enzyme)	Down
Synpcc7942_0241	Q31RP6	Synpcc7942_0241	-1.2317	0.02322	0.0385	23S rRNA (Uracil-5-)-methyltransferase RumA (EC 2.1.1.-)	Down
Synpcc7942_1402	Q31ND7	Synpcc7942_1402	-1.2347	0.0009086	0.002366	DZANK-type domain-containing protein	Down
Synpcc7942_1497	Q31N42	Synpcc7942_1497	-1.2358	3.415e-06	2.356e-05	DUF2854 domain-containing protein	Down
Synpcc7942_2339	Q31KQ0	Synpcc7942_2339	-1.2379	0.06497	0.095	RfaE bifunctional protein, domain I	Not significant
Synpcc7942_1716	Q31MH3	Synpcc7942_1716	-1.2396	0.1069	0.1441	Diguanylate cyclase/phosphodiesterase with PAS/PAC sensor(S)	Not significant
Synpcc7942_1268	Q31NS1	Synpcc7942_1268	-1.2433	0.001212	0.003055	Phosphoglucomutase (EC 5.4.2.2)	Down
gatB	Q31S19	Synpcc7942_0118	-1.2444	6.945e-05	0.0002748	Aspartyl/glutamyl-tRNA(Asn/Gln) amidotransferase subunit B (Asp/Glu-ADT subunit B) (EC 6.3.5.-)	Down
fmt	Q31LC9	Synpcc7942_2110	-1.2485	0.0007217	0.001958	Methionyl-tRNA formyltransferase (EC 2.1.2.9)	Down
Synpcc7942_0489	Q31QZ8	Synpcc7942_0489	-1.2488	0.01235	0.0221	Aldehyde dehydrogenase	Down
sphX	P39665	Synpcc7942_2445	-1.25	2.087e-05	0.0001006	Protein SphX	Down
accC	Q54755	Synpcc7942_1379	-1.2513	0.0002202	0.0007234	Biotin carboxylase (EC 6.3.4.14) (Acetyl-coenzyme A carboxylase biotin carboxylase subunit A)	Down
Synpcc7942_1294	Q31NP5	Synpcc7942_1294	-1.2562	0.001082	0.002766	Serine/threonine-protein kinase B (EC 2.7.11.1)	Down
SEA0045	Q8GIS7	Synpcc7942_2481	-1.2626	0.006306	0.01237	Prepilin-type N-terminal cleavage/methylation domain-containing protein	Down
Synpcc7942_1065	Q31PC4	Synpcc7942_1065	-1.2673	0.00122	0.003061	type I site-specific deoxyribonuclease (EC 3.1.21.3)	Down
hisC	Q31PF9	Synpcc7942_1030	-1.2693	0.03755	0.05864	Histidinol-phosphate aminotransferase (EC 2.6.1.9) (Imidazole acetol-phosphate transaminase)	Not significant
nusA	Q31LL7	Synpcc7942_2022	-1.2699	1.377e-06	1.17e-05	Transcription termination/antitermination protein NusA	Down
Synpcc7942_0417	Q31R70	Synpcc7942_0417	-1.2728	0.000613	0.0017	Uncharacterized AAA domain-containing protein ycf46	Down
argD	Q31PP6	Synpcc7942_0943	-1.2858	0.004172	0.008708	Acetylornithine aminotransferase (ACOAT) (EC 2.6.1.11)	Down
Synpcc7942_1905	Q31LY4	Synpcc7942_1905	-1.2871	0.03968	0.06171	Cyclic nucleotide-binding domain (cNMP-BD) protein	Not significant
Synpcc7942_0072	Q31S65	Synpcc7942_0072	-1.2892	0.08113	0.114	DUF1997 domain-containing protein	Not significant
rplE	Q31L19	Synpcc7942_2220	-1.2916	2.593e-06	1.975e-05	Large ribosomal subunit protein uL5 (50S ribosomal protein L5)	Down
purH	Q31R91	Synpcc7942_0396	-1.2976	5.857e-07	5.825e-06	Bifunctional purine biosynthesis protein PurH [Includes: Phosphoribosylaminoimidazolecarboxamide formyltransferase (EC 2.1.2.3) (AICAR transformylase); IMP cyclohydrolase (EC 3.5.4.10) (ATIC) (IMP synthase) (Inosinicase)]	Down
ileS	Q31KF2	Synpcc7942_2437	-1.2978	3.309e-05	0.0001485	Isoleucine--tRNA ligase (EC 6.1.1.5) (Isoleucyl-tRNA synthetase) (IleRS)	Down
rpoC2	Q31N15	Synpcc7942_1524	-1.3023	4.364e-07	4.813e-06	DNA-directed RNA polymerase subunit beta' (RNAP subunit beta') (EC 2.7.7.6) (RNA polymerase subunit beta') (Transcriptase subunit beta')	Down
carA	Q31LB7	Synpcc7942_2122	-1.3209	0.004065	0.008533	Carbamoyl phosphate synthase small chain (EC 6.3.5.5) (Carbamoyl phosphate synthetase glutamine chain)	Down
argS	Q8KPU9	Synpcc7942_1577	-1.3241	0.009242	0.01732	Arginine--tRNA ligase (EC 6.1.1.19) (Arginyl-tRNA synthetase) (ArgRS)	Down
psbD1	P11005	Synpcc7942_0655; Synpcc7942_1637	-1.3243	1.515e-08	4.289e-07	Photosystem II D2 protein (PSII D2 protein) (EC 1.10.3.9) (Photosystem Q(A) protein)	Down
hisZ	Q55267	Synpcc7942_0813	-1.3339	3.792e-05	0.0001668	ATP phosphoribosyltransferase regulatory subunit	Down
Synpcc7942_0166	Q31RX1	Synpcc7942_0166	-1.3353	0.0003876	0.001147	Asparaginase	Down
Synpcc7942_0505	Q31QY2	Synpcc7942_0505	-1.3429	8.211e-05	0.0003161	D-fructose 1,6-bisphosphatase class 2/sedoheptulose 1,7-bisphosphatase (FBPase class 2/SBPase) (EC 3.1.3.11) (EC 3.1.3.37) (D-fructose-1,6-bisphosphate 1-phosphohydrolase class 2) (Fructose-1,6-bisphosphatase F-I)	Down
Synpcc7942_1501	Q31N38	Synpcc7942_1501	-1.3458	2.379e-07	3.138e-06	D-3-phosphoglycerate dehydrogenase (EC 1.1.1.95)	Down
rplS	Q31K48	Synpcc7942_2541	-1.346	4.11e-05	0.0001745	Large ribosomal subunit protein bL19 (50S ribosomal protein L19)	Down
Synpcc7942_2137	Q31LA2	Synpcc7942_2137	-1.3498	0.004428	0.009137	magnesium chelatase (EC 6.6.1.1)	Down
ilvC	Q31MY7	Synpcc7942_1552	-1.3524	1.574e-07	2.333e-06	Ketol-acid reductoisomerase (NADP(+)) (KARI) (EC 1.1.1.86) (Acetohydroxy-acid isomeroreductase) (AHIR) (Alpha-keto-beta-hydroxylacyl reductoisomerase) (Ketol-acid reductoisomerase type 1) (Ketol-acid reductoisomerase type I)	Down
Synpcc7942_1078	Q31PB1	Synpcc7942_1078	-1.3529	0.0172	0.02972	Uncharacterized protein	Down
Synpcc7942_1621	Q31MR8	Synpcc7942_1621	-1.363	0.0001103	0.0004046	Elongator protein 3/MiaB/NifB	Down
ppk	Q31MX3	Synpcc7942_1566	-1.3639	5.394e-05	0.0002173	Polyphosphate kinase (EC 2.7.4.1) (ATP-polyphosphate phosphotransferase) (Polyphosphoric acid kinase)	Down
labA	Q31LZ8	Synpcc7942_1891	-1.3696	5.452e-07	5.472e-06	Low amplitude and bright protein LabA	Down
Synpcc7942_B2655	Q8KUT3	Synpcc7942_B2655	-1.3835	8.295e-06	4.467e-05	ANL58	Down
glmU	Q31RJ9	Synpcc7942_0288	-1.393	3.945e-05	0.0001701	Bifunctional protein GlmU [Includes: UDP-N-acetylglucosamine pyrophosphorylase (EC 2.7.7.23) (N-acetylglucosamine-1-phosphate uridyltransferase); Glucosamine-1-phosphate N-acetyltransferase (EC 2.3.1.157)]	Down
secA	Q55357	Synpcc7942_0289	-1.394	1.707e-07	2.48e-06	Protein translocase subunit SecA (EC 7.4.2.8)	Down
rplN	Q31L17	Synpcc7942_2222	-1.3941	4.181e-07	4.71e-06	Large ribosomal subunit protein uL14 (50S ribosomal protein L14)	Down
glgC	Q31QN4	Synpcc7942_0603	-1.3944	0.0003793	0.001132	Glucose-1-phosphate adenylyltransferase (EC 2.7.7.27) (ADP-glucose pyrophosphorylase) (ADPGlc PPase) (ADP-glucose synthase)	Down
Synpcc7942_0075	Q31S62	Synpcc7942_0075	-1.3999	4.488e-05	0.0001876	Xaa-Pro aminopeptidase (EC 3.4.11.9)	Down
kaiC	Q79PF4	Synpcc7942_1216	-1.4036	0.004127	0.00863	Circadian clock oscillator protein KaiC (EC 2.7.11.1) (EC 3.6.4.-)	Down
gatA	Q31LC2	Synpcc7942_2117	-1.406	0.006535	0.0127	Glutamyl-tRNA(Gln) amidotransferase subunit A (Glu-ADT subunit A) (EC 6.3.5.7)	Down
rplP	Q31L14	Synpcc7942_2225	-1.4081	0.01135	0.02054	Large ribosomal subunit protein uL16 (50S ribosomal protein L16)	Down
hisD	Q31N20	Synpcc7942_1519	-1.411	0.0001515	0.0005243	Histidinol dehydrogenase (HDH) (EC 1.1.1.23)	Down
Synpcc7942_1620	Q31MR9	Synpcc7942_1620	-1.4113	0.006765	0.0131	Uncharacterized AAA domain-containing protein ycf46	Down
Synpcc7942_0809	Q31Q28	Synpcc7942_0809	-1.4128	0.04466	0.06866	Glycosyltransferase RgtA/B/C/D-like domain-containing protein	Not significant
Synpcc7942_0260	Q31RM7	Synpcc7942_0260	-1.4135	5.733e-08	1.038e-06	ATPase	Down
Synpcc7942_0622	Q31QL5	Synpcc7942_0622	-1.4164	0.000201	0.0006629	ATPase	Down
Synpcc7942_1157	Q31P32	Synpcc7942_1157	-1.4166	8.654e-05	0.0003306	DNA 3'-5' helicase (EC 5.6.2.4)	Down
sigA2	Q31ME3	Synpcc7942_1746	-1.4212	0.0002912	0.0009133	RNA polymerase sigma factor SigA2	Down
Synpcc7942_0842	Q31PZ6	Synpcc7942_0842	-1.424	5.648e-06	3.407e-05	Glutathione reductase (GRase) (EC 1.8.1.7)	Down
acsF	Q31LY2	Synpcc7942_1907	-1.4282	0.01193	0.02146	Magnesium-protoporphyrin IX monomethyl ester [oxidative] cyclase (Mg-protoporphyrin IX monomethyl ester oxidative cyclase) (EC 1.14.13.81)	Down
Synpcc7942_1969	Q31LS0	Synpcc7942_1969	-1.4296	1.028e-07	1.644e-06	Transcriptional regulator AbrB	Down
murE	Q31N55	Synpcc7942_1484	-1.4354	3.277e-06	2.275e-05	UDP-N-acetylmuramoyl-L-alanyl-D-glutamate--2,6-diaminopimelate ligase (EC 6.3.2.13) (Meso-A2pm-adding enzyme) (Meso-diaminopimelate-adding enzyme) (UDP-MurNAc-L-Ala-D-Glu:meso-diaminopimelate ligase) (UDP-MurNAc-tripeptide synthetase) (UDP-N-acetylmuramyl-tripeptide synthetase)	Down
Synpcc7942_0315	Q31RH2	Synpcc7942_0315	-1.4368	2.641e-07	3.306e-06	Adenylosuccinate lyase (ASL) (EC 4.3.2.2) (Adenylosuccinase)	Down
infC	Q31S72	Synpcc7942_0065	-1.4404	2.339e-05	0.0001103	Translation initiation factor IF-3	Down
rpoC1	P42079	Synpcc7942_1523	-1.4406	7.754e-06	4.302e-05	DNA-directed RNA polymerase subunit gamma (RNAP subunit gamma) (EC 2.7.7.6) (RNA polymerase subunit gamma) (Transcriptase subunit gamma)	Down
ndhI	Q31NJ5	Synpcc7942_1344	-1.4434	2.48e-06	1.928e-05	NAD(P)H-quinone oxidoreductase subunit I (EC 7.1.1.-) (NAD(P)H dehydrogenase I subunit I) (NDH-1 subunit I) (NDH-I)	Down
groEL	P22879	Synpcc7942_2313	-1.4437	1.708e-08	4.46e-07	Chaperonin GroEL (EC 5.6.1.7) (60 kDa chaperonin) (Chaperonin-60) (Cpn60)	Down
Synpcc7942_1289	Q31NQ0	Synpcc7942_1289	-1.444	0.004668	0.009543	Modulator of DNA gyrase	Down
Synpcc7942_2034	Q31LK5	Synpcc7942_2034	-1.4555	3.232e-05	0.0001462	Glycosyltransferase family 28 N-terminal domain-containing protein	Down
clpB2	O34209	Synpcc7942_0637	-1.4577	0.001266	0.003141	Chaperone protein ClpB 2	Down
ndhN	Q31L05	Synpcc7942_2234	-1.4657	1.166e-05	5.988e-05	NAD(P)H-quinone oxidoreductase subunit N (EC 7.1.1.-) (NAD(P)H dehydrogenase I subunit N) (NDH-1 subunit N) (NDH-N)	Down
SEA0022	Q935X4	Synpcc7942_2503	-1.4672	4.921e-07	5.078e-06	Protochlorophyllide reductase (EC 1.3.1.33)	Down
Synpcc7942_2383	Q31KK6	Synpcc7942_2383	-1.4771	8.192e-05	0.0003161	Nucleotide binding protein, PINc	Down
Synpcc7942_0156	Q31RY1	Synpcc7942_0156	-1.4795	1.864e-05	9.025e-05	phosphoglucomutase (alpha-D-glucose-1,6-bisphosphate-dependent) (EC 5.4.2.2)	Down
Synpcc7942_1889	Q31M00	Synpcc7942_1889	-1.4815	0.001746	0.004133	Uncharacterized protein	Down
Synpcc7942_1760	Q31MC9	Synpcc7942_1760	-1.4836	0.0004292	0.001247	Alanine dehydrogenase (EC 1.4.1.1)	Down
Synpcc7942_2588	Q31K01	Synpcc7942_2588	-1.4883	1.638e-05	8.073e-05	3-octaprenyl-4hydroxybenzoate decarboxylase (EC 4.1.1.-)	Down
Synpcc7942_2082	Q31LF7	Synpcc7942_2082	-1.4911	6.562e-06	3.773e-05	Elongation factor EF-G	Down
gmd	Q31NJ7	Synpcc7942_1342	-1.4966	0.09737	0.1327	GDP-mannose 4,6-dehydratase (EC 4.2.1.47) (GDP-D-mannose dehydratase)	Not significant
ilvE	Q31PG0	Synpcc7942_1029	-1.5017	2.304e-05	0.0001092	Branched-chain-amino-acid aminotransferase (BCAT) (EC 2.6.1.42)	Down
SEB0018	Q935X8	Synpcc7942_2508	-1.5033	0.0001498	0.00052	DhnA (EC 1.6.99.3) (Type 2 NADH dehydrogenase NdbB)	Down
smc	Q31LJ4	Synpcc7942_2045	-1.5058	0.0002747	0.0008766	Chromosome partition protein Smc	Down
Synpcc7942_1139	Q31P50	Synpcc7942_1139	-1.5063	0.001595	0.003828	Chromosome partition protein Smc	Down
Synpcc7942_2009	Q31LN0	Synpcc7942_2009	-1.5064	0.001512	0.003676	Nuclease SbcCD subunit C	Down
proS	Q31LT0	Synpcc7942_1959	-1.509	0.002319	0.005224	Proline--tRNA ligase (EC 6.1.1.15) (Prolyl-tRNA synthetase) (ProRS)	Down
clpP3	Q9L4P3	Synpcc7942_2537	-1.5174	8.357e-07	7.562e-06	ATP-dependent Clp protease proteolytic subunit 3 (EC 3.4.21.92) (Endopeptidase Clp 3)	Down
Synpcc7942_0360	Q31RC7	Synpcc7942_0360	-1.5184	0.0004796	0.001361	FIST C-domain domain-containing protein	Down
Synpcc7942_1966	Q31LS3	Synpcc7942_1966	-1.5253	0.08935	0.1235	Chlororespiratory reduction protein 7	Not significant
Synpcc7942_2545	Q31K44	Synpcc7942_2545	-1.5311	4.039e-05	0.0001728	Aminotransferase (EC 2.6.1.-)	Down
Synpcc7942_2429	Q31KG0	Synpcc7942_2429	-1.5343	3.937e-05	0.0001701	Biopolymer transport ExbB like protein	Down
alaS	Q31PW3	Synpcc7942_0876	-1.5344	0.0001409	0.0004953	Alanine--tRNA ligase (EC 6.1.1.7) (Alanyl-tRNA synthetase) (AlaRS)	Down
Synpcc7942_1001	Q31PI8	Synpcc7942_1001	-1.5372	0.0004114	0.001202	Aspartokinase (EC 2.7.2.4) (Aspartate kinase)	Down
rplR	Q31L22	Synpcc7942_2217	-1.5387	5.038e-05	0.0002068	Large ribosomal subunit protein uL18 (50S ribosomal protein L18)	Down
Synpcc7942_0805	Q31Q32	Synpcc7942_0805	-1.5391	0.004475	0.009216	Metallo-beta-lactamase domain-containing protein	Down
Synpcc7942_0485	Q31R02	Synpcc7942_0485	-1.5489	6.888e-06	3.92e-05	Phosphoglycerate mutase	Down
Synpcc7942_1059	Q31PD0	Synpcc7942_1059	-1.5521	0.000111	0.0004058	DUF1517 domain-containing protein	Down
Synpcc7942_1783	Q31MA6	Synpcc7942_1783	-1.5543	0.00403	0.008475	UPF0182 protein Synpcc7942_1783	Down
rplQ	Q31L31	Synpcc7942_2208	-1.5574	4.752e-07	4.996e-06	Large ribosomal subunit protein bL17 (50S ribosomal protein L17)	Down
dnaN	P52023	Synpcc7942_0001	-1.5577	1.509e-07	2.282e-06	Beta sliding clamp (Beta clamp) (Sliding clamp) (Beta-clamp processivity factor) (DNA polymerase III beta sliding clamp subunit) (DNA polymerase III subunit beta)	Down
rplV	Q31L12	Synpcc7942_2227	-1.5643	0.01062	0.01948	Large ribosomal subunit protein uL22 (50S ribosomal protein L22)	Down
trpA	Q31R76	Synpcc7942_0411	-1.5671	0.002379	0.005349	Tryptophan synthase alpha chain (EC 4.2.1.20)	Down
dxr	Q31N26	Synpcc7942_1513	-1.5716	6.854e-06	3.92e-05	1-deoxy-D-xylulose 5-phosphate reductoisomerase (DXP reductoisomerase) (EC 1.1.1.267) (1-deoxyxylulose-5-phosphate reductoisomerase) (2-C-methyl-D-erythritol 4-phosphate synthase)	Down
rpsB	Q31K59	Synpcc7942_2530	-1.573	1.752e-08	4.46e-07	Small ribosomal subunit protein uS2 (30S ribosomal protein S2)	Down
Synpcc7942_0918	Q31PS1	Synpcc7942_0918	-1.575	4.445e-07	4.813e-06	Long-chain-fatty-acid CoA ligase	Down
Synpcc7942_1810	Q31M79	Synpcc7942_1810	-1.5804	1.621e-05	8.023e-05	Flavoprotein	Down
Synpcc7942_2400	Q31KI9	Synpcc7942_2400	-1.5827	0.002666	0.005921	F420-0:Gamma-glutamyl ligase	Down
upp	Q31MH4	Synpcc7942_1715	-1.584	2.614e-06	1.975e-05	Uracil phosphoribosyltransferase (EC 2.4.2.9) (UMP pyrophosphorylase) (UPRTase)	Down
rplI	Q31K30	Synpcc7942_2559	-1.5879	2.772e-07	3.326e-06	Large ribosomal subunit protein bL9 (50S ribosomal protein L9)	Down
Synpcc7942_1144	Q31P45	Synpcc7942_1144	-1.5886	0.007663	0.01464	LPS export ABC transporter periplasmic protein LptC	Down
atpB	Q31RF6	Synpcc7942_0331	-1.5886	0.001485	0.003628	ATP synthase subunit a (ATP synthase F0 sector subunit a) (F-ATPase subunit 6)	Down
Synpcc7942_1831	Q31M58	Synpcc7942_1831	-1.5888	5.349e-07	5.417e-06	IMP dehydrogenase related 2	Down
Synpcc7942_0932	Q31PQ7	Synpcc7942_0932	-1.5901	0.0007493	0.002003	Lipid-A-disaccharide synthase (EC 2.4.1.182)	Down
cbbL	Q31NB3	Synpcc7942_1426	-1.5944	4.339e-08	8.404e-07	Ribulose bisphosphate carboxylase large chain (RuBisCO large subunit) (EC 4.1.1.39)	Down
Synpcc7942_0977	Q31PL2	Synpcc7942_0977	-1.6005	4.235e-06	2.734e-05	Phosphoribulokinase (EC 2.7.1.19)	Down
Synpcc7942_0878	Q31PW1	Synpcc7942_0878	-1.6111	0.0002415	0.0007886	Ribonuclease, Rne/Rng family	Down
petB	Q54711	Synpcc7942_2331	-1.614	1.636e-08	4.405e-07	Cytochrome b6	Down
Synpcc7942_0759	Q31Q78	Synpcc7942_0759	-1.6166	8.847e-05	0.0003356	Uncharacterized protein	Down
secY	P0A4H0	Synpcc7942_2214	-1.6192	0.004197	0.008734	Protein translocase subunit SecY	Down
rpsJ	Q31PV6	Synpcc7942_0883	-1.6214	4.53e-08	8.477e-07	Small ribosomal subunit protein uS10 (30S ribosomal protein S10)	Down
cmpA	P39660	Synpcc7942_1488	-1.6337	3.411e-09	1.712e-07	Bicarbonate-binding protein CmpA	Down
Synpcc7942_0130	Q31S07	Synpcc7942_0130	-1.6347	2.877e-05	0.0001318	Uncharacterized protein	Down
glgA	Q935Y7	Synpcc7942_2518	-1.6367	0.0006059	0.001685	Glycogen synthase (EC 2.4.1.21) (Starch [bacterial glycogen] synthase)	Down
Synpcc7942_1127	Q31P62	Synpcc7942_1127	-1.6374	3.477e-05	0.0001535	Uncharacterized protein	Down
rpsS	Q31L11	Synpcc7942_2228	-1.6396	0.0001413	0.0004953	Small ribosomal subunit protein uS19 (30S ribosomal protein S19)	Down
ilvD	Q31QL1	Synpcc7942_0626	-1.653	2.172e-08	5.212e-07	Dihydroxy-acid dehydratase (DAD) (EC 4.2.1.9)	Down
rplW	Q31L09	Synpcc7942_2230	-1.6532	2.909e-09	1.712e-07	Large ribosomal subunit protein uL23 (50S ribosomal protein L23)	Down
accA	Q54766	Synpcc7942_1595	-1.6567	3.956e-07	4.549e-06	Acetyl-coenzyme A carboxylase carboxyl transferase subunit alpha (ACCase subunit alpha) (Acetyl-CoA carboxylase carboxyltransferase subunit alpha) (EC 2.1.3.15)	Down
sir	P30008	Synpcc7942_0019	-1.6594	3.915e-05	0.0001701	Sulfite reductase [ferredoxin] (EC 1.8.7.1)	Down
Synpcc7942_0679	Q31QF8	Synpcc7942_0679	-1.6636	0.001183	0.002989	RNA-binding region RNP-1	Down
thrS	Q31JY3	Synpcc7942_2606	-1.6654	8.295e-06	4.467e-05	Threonine--tRNA ligase (EC 6.1.1.3) (Threonyl-tRNA synthetase) (ThrRS)	Down
Synpcc7942_1297	Q31NP2	Synpcc7942_1297	-1.6685	6.795e-05	0.0002698	Malate dehydrogenase (Oxaloacetate decarboxylating) (EC 1.1.1.38)	Down
Synpcc7942_1826	Q31M63	Synpcc7942_1826	-1.6696	2.406e-05	0.0001121	UDP-glucose 4-epimerase (EC 5.1.3.2) (Galactowaldenase) (UDP-galactose 4-epimerase)	Down
Synpcc7942_0191	Q31RU6	Synpcc7942_0191	-1.6717	7.84e-06	4.328e-05	Serine--glyoxylate transaminase (EC 2.6.1.45)	Down
Synpcc7942_1090	Q31P99	Synpcc7942_1090	-1.676	0.0007467	0.002001	TPM domain-containing protein	Down
gap2	Q9R6W2	Synpcc7942_1742	-1.6826	5.185e-09	2.19e-07	Glyceraldehyde-3-phosphate dehydrogenase (EC 1.2.1.-)	Down
Synpcc7942_1737	Q31MF2	Synpcc7942_1737	-1.683	8.28e-06	4.467e-05	Iron-regulated ABC transporter permease protein SufD	Down
Synpcc7942_1789	Q31MA0	Synpcc7942_1789	-1.6913	5.376e-05	0.0002173	Heat shock protein DnaJ-like	Down
argH	Q8GIS1	Synpcc7942_2475	-1.6932	2.674e-06	1.987e-05	Argininosuccinate lyase (ASAL) (EC 4.3.2.1) (Arginosuccinase)	Down
Synpcc7942_1809	Q31M80	Synpcc7942_1809	-1.7022	1.128e-06	9.807e-06	Flavoprotein	Down
Synpcc7942_1253	Q31NT6	Synpcc7942_1253	-1.7034	0.00231	0.005216	Gas vesicle protein	Down
Synpcc7942_0181	Q31RV6	Synpcc7942_0181	-1.7054	8.565e-07	7.687e-06	ATPase	Down
Synpcc7942_0484	Q31R03	Synpcc7942_0484	-1.7084	0.02428	0.03995	CAAX prenyl protease 2/Lysostaphin resistance protein A-like domain-containing protein	Down
rplA	Q31QK4	Synpcc7942_0633	-1.7109	0.0001317	0.0004681	Large ribosomal subunit protein uL1 (50S ribosomal protein L1)	Down
Synpcc7942_2090	Q31LE9	Synpcc7942_2090	-1.7221	5.192e-05	0.0002115	Homoserine dehydrogenase (EC 1.1.1.3)	Down
murG	Q31KS7	Synpcc7942_2312	-1.7253	0.001113	0.002832	UDP-N-acetylglucosamine--N-acetylmuramyl-(pentapeptide) pyrophosphoryl-undecaprenol N-acetylglucosamine transferase (EC 2.4.1.227) (Undecaprenyl-PP-MurNAc-pentapeptide-UDPGlcNAc GlcNAc transferase)	Down
Synpcc7942_0694	Q31QE3	Synpcc7942_0694	-1.7388	1.596e-08	4.405e-07	SSU ribosomal protein S1P	Down
SEB0035	Q8GIT7	Synpcc7942_2491	-1.739	0.002022	0.00467	DNA gyrase subunit B (EC 5.6.2.2)	Down
pheS	Q31LH5	Synpcc7942_2064	-1.7395	0.009189	0.01725	Phenylalanine--tRNA ligase alpha subunit (EC 6.1.1.20) (Phenylalanyl-tRNA synthetase alpha subunit) (PheRS)	Down
Synpcc7942_0148	Q31RY9	Synpcc7942_0148	-1.7407	0.0007611	0.00203	Gluconokinase	Down
Synpcc7942_0395	Q31R92	Synpcc7942_0395	-1.7466	0.0001002	0.0003761	Transposase	Down
leuS	Q31LW9	Synpcc7942_1920	-1.7561	4.041e-06	2.656e-05	Leucine--tRNA ligase (EC 6.1.1.4) (Leucyl-tRNA synthetase) (LeuRS)	Down
metG	Q31P47	Synpcc7942_1142	-1.7636	0.0002285	0.0007486	Methionine--tRNA ligase (EC 6.1.1.10) (Methionyl-tRNA synthetase) (MetRS)	Down
Synpcc7942_2359	Q31KN0	Synpcc7942_2359	-1.7846	0.009667	0.01806	Na+/H+ antiporter	Down
Synpcc7942_1858	Q9Z3G6	Synpcc7942_1858	-1.794	9.236e-06	4.926e-05	heme oxygenase (biliverdin-producing) (EC 1.14.14.18)	Down
Synpcc7942_2369	Q31KM0	Synpcc7942_2369	-1.7954	2.967e-06	2.1e-05	Hydrophobe/amphiphile efflux-1 HAE1	Down
prfA	Q31L36	Synpcc7942_2203	-1.8008	1.304e-05	6.574e-05	Peptide chain release factor 1 (RF-1)	Down
Synpcc7942_1515	Q31N24	Synpcc7942_1515	-1.8062	1.965e-07	2.746e-06	Protein serine/threonine phosphatase	Down
accD	Q54776	Synpcc7942_1956	-1.8151	1.278e-07	2.016e-06	Acetyl-coenzyme A carboxylase carboxyl transferase subunit beta (ACCase subunit beta) (Acetyl-CoA carboxylase carboxyltransferase subunit beta) (EC 2.1.3.15)	Down
ddl	Q31KL4	Synpcc7942_2375	-1.8176	5.198e-06	3.212e-05	D-alanine--D-alanine ligase (EC 6.3.2.4) (D-Ala-D-Ala ligase) (D-alanylalanine synthetase)	Down
purF	Q55038	Synpcc7942_0004	-1.8184	1.071e-05	5.554e-05	Amidophosphoribosyltransferase (ATase) (EC 2.4.2.14) (Glutamine phosphoribosylpyrophosphate amidotransferase) (GPATase)	Down
rpsE	Q31L23	Synpcc7942_2216	-1.8187	5.72e-09	2.255e-07	Small ribosomal subunit protein uS5 (30S ribosomal protein S5)	Down
glyS	Q31SB9	Synpcc7942_0018	-1.8189	0.0008775	0.002296	Glycine--tRNA ligase beta subunit (EC 6.1.1.14) (Glycyl-tRNA synthetase beta subunit) (GlyRS)	Down
Synpcc7942_0448	Q31R39	Synpcc7942_0448	-1.819	0.002425	0.005431	Zinc metalloprotease (EC 3.4.24.-)	Down
rpsI	Q31L34	Synpcc7942_2205	-1.8275	2.416e-07	3.138e-06	Small ribosomal subunit protein uS9	Down
rplC	Q31L07	Synpcc7942_2232	-1.8293	2.961e-08	6.592e-07	Large ribosomal subunit protein uL3 (50S ribosomal protein L3)	Down
Synpcc7942_1406	Q31ND3	Synpcc7942_1406	-1.8325	0.002901	0.006316	ABC-type quaternary amine transporter (EC 7.6.2.9)	Down
rpsM	Q31L28	Synpcc7942_2211	-1.8369	4.29e-08	8.404e-07	Small ribosomal subunit protein uS13 (30S ribosomal protein S13)	Down
Synpcc7942_1616	Q31MS3	Synpcc7942_1616	-1.8421	7.135e-05	0.0002805	YdbS-like PH domain-containing protein	Down
Synpcc7942_1804	Q31M85	Synpcc7942_1804	-1.8465	0.0003677	0.001106	Uncharacterized protein	Down
Synpcc7942_0873	Q31PW6	Synpcc7942_0873	-1.8528	5.663e-05	0.0002265	DUF4062 domain-containing protein	Down
pnp	Q31KE9	Synpcc7942_2440	-1.8581	1.196e-05	6.113e-05	Polyribonucleotide nucleotidyltransferase (EC 2.7.7.8) (Polynucleotide phosphorylase) (PNPase)	Down
dnaK3	P50022	Synpcc7942_2580	-1.8627	1.681e-05	8.247e-05	Chaperone protein dnaK3 (HSP70-3) (Heat shock 70 kDa protein 3) (Heat shock protein 70-3)	Down
Synpcc7942_0201	Q31RT6	Synpcc7942_0201	-1.867	0.0002942	0.00092	Cytochrome c domain-containing protein	Down
Synpcc7942_0890	Q31PU9	Synpcc7942_0890	-1.8689	0.0004357	0.001252	glutamate synthase (ferredoxin) (EC 1.4.7.1)	Down
sek0024	Q79AV0	Synpcc7942_0446	-1.8722	0.0006932	0.00189	Small ribosomal subunit protein uS14	Down
Synpcc7942_1778	Q31MB1	Synpcc7942_1778	-1.8729	4.264e-05	0.0001803	Protein kinase domain-containing protein	Down
aroC	Q31RS5	Synpcc7942_0212	-1.8866	0.0001687	0.0005766	Chorismate synthase (CS) (EC 4.2.3.5) (5-enolpyruvylshikimate-3-phosphate phospholyase)	Down
pheT	P74764	Synpcc7942_1293	-1.8883	0.00016	0.0005501	Phenylalanine--tRNA ligase beta subunit (EC 6.1.1.20) (Phenylalanyl-tRNA synthetase beta subunit) (PheRS)	Down
rpsK	Q31L29	Synpcc7942_2210	-1.8925	3.447e-06	2.364e-05	Small ribosomal subunit protein uS11 (30S ribosomal protein S11)	Down
Synpcc7942_0824	Q31Q13	Synpcc7942_0824	-1.8944	0.0001201	0.0004333	Phosphatidylglycerol lysyltransferase C-terminal domain-containing protein	Down
gyrA	Q31RN3	Synpcc7942_0254	-1.8973	5.031e-05	0.0002068	DNA gyrase subunit A (EC 5.6.2.2)	Down
rplU	Q9Z3H5	Synpcc7942_1219	-1.8997	9.352e-09	3.226e-07	Large ribosomal subunit protein bL21 (50S ribosomal protein L21)	Down
murA	Q31QC2	Synpcc7942_0715	-1.902	5.827e-06	3.478e-05	UDP-N-acetylglucosamine 1-carboxyvinyltransferase (EC 2.5.1.7) (Enoylpyruvate transferase) (UDP-N-acetylglucosamine enolpyruvyl transferase) (EPT)	Down
Synpcc7942_2282	Q31KV7	Synpcc7942_2282	-1.9042	4.69e-06	2.959e-05	histidine kinase (EC 2.7.13.3)	Down
carB	Q31QC6	Synpcc7942_0711	-1.9129	0.0002909	0.0009133	Carbamoyl phosphate synthase large chain (EC 6.3.4.16) (EC 6.3.5.5) (Carbamoyl phosphate synthetase ammonia chain)	Down
Synpcc7942_0790	Q31Q47	Synpcc7942_0790	-1.9307	3.194e-06	2.245e-05	RNA-binding region RNP-1	Down
prs	Q59988	Synpcc7942_2113	-1.9309	4.49e-07	4.813e-06	Ribose-phosphate pyrophosphokinase (RPPK) (EC 2.7.6.1) (5-phospho-D-ribosyl alpha-1-diphosphate synthase) (Phosphoribosyl diphosphate synthase) (Phosphoribosyl pyrophosphate synthase) (P-Rib-PP synthase) (PRPP synthase) (PRPPase)	Down
rpsC	Q31L13	Synpcc7942_2226	-1.9593	2.66e-10	3.263e-08	Small ribosomal subunit protein uS3 (30S ribosomal protein S3)	Down
ndhK	Q31P08	Synpcc7942_1181	-1.9607	3.732e-06	2.512e-05	NAD(P)H-quinone oxidoreductase subunit K (EC 7.1.1.-) (NAD(P)H dehydrogenase I subunit K) (NDH-1 subunit K) (NDH-K)	Down
lysS	Q31KH4	Synpcc7942_2415	-1.9651	5.628e-06	3.407e-05	Lysine--tRNA ligase (EC 6.1.1.6) (Lysyl-tRNA synthetase) (LysRS)	Down
Synpcc7942_0583	Q31QQ4	Synpcc7942_0583	-1.9659	0.0002518	0.0008202	Mg-protoporphyrin IX chelatase (EC 6.6.1.1)	Down
tyrS	Q31K19	Synpcc7942_2570	-1.9678	0.000765	0.002035	Tyrosine--tRNA ligase (EC 6.1.1.1) (Tyrosyl-tRNA synthetase) (TyrRS)	Down
Synpcc7942_2181	Q31L58	Synpcc7942_2181	-1.9776	0.0001733	0.000587	Zinc metalloprotease	Down
tuf	P33171	Synpcc7942_0884	-1.9948	9.571e-10	9.606e-08	Elongation factor Tu (EF-Tu) (EC 3.6.5.3)	Down
rnj	Q31M43	Synpcc7942_1846	-1.997	0.0007734	0.002052	Ribonuclease J (RNase J) (EC 3.1.-.-)	Down
rpsD	Q31N52	Synpcc7942_1487	-1.9982	1.69e-10	2.503e-08	Small ribosomal subunit protein uS4 (30S ribosomal protein S4)	Down
rpsP	Q31MB7	Synpcc7942_1772	-2.0001	4.516e-08	8.477e-07	Small ribosomal subunit protein bS16 (30S ribosomal protein S16)	Down
zds	Q31N27	Synpcc7942_1512	-2.0034	2.087e-07	2.844e-06	Probable zeta-carotene desaturase (EC 1.3.5.6) (9,9'-di-cis-zeta-carotene desaturase) (Carotene 7,8-desaturase)	Down
lysA	Q31RM5	Synpcc7942_0262	-2.0048	0.0001197	0.0004332	Diaminopimelate decarboxylase (DAP decarboxylase) (DAPDC) (EC 4.1.1.20)	Down
rplX	Q31L18	Synpcc7942_2221	-2.007	1.491e-07	2.282e-06	Large ribosomal subunit protein uL24 (50S ribosomal protein L24)	Down
rplD	Q31L08	Synpcc7942_2231	-2.0075	7.437e-06	4.168e-05	Large ribosomal subunit protein uL4 (50S ribosomal protein L4)	Down
fusA	Q31PV4	Synpcc7942_0885	-2.0122	1.814e-10	2.503e-08	Elongation factor G (EF-G)	Down
ccmM	Q03513	Synpcc7942_1423	-2.0164	7.836e-09	2.983e-07	Carboxysome assembly protein CcmM (CcmM58) (M58) (Carbon dioxide concentrating mechanism protein CcmM) (Carboxysome shell associated protein CcmM)	Down
Synpcc7942_0385	Q31RA2	Synpcc7942_0385	-2.0178	4.041e-09	1.94e-07	Geranylgeranyl reductase	Down
dapL	Q31PY6	Synpcc7942_0853	-2.0222	2.605e-05	0.0001198	LL-diaminopimelate aminotransferase (DAP-AT) (DAP-aminotransferase) (LL-DAP-aminotransferase) (EC 2.6.1.83)	Down
ndhH	Q31ME6	Synpcc7942_1743	-2.0616	1.338e-08	3.993e-07	NAD(P)H-quinone oxidoreductase subunit H (EC 7.1.1.-) (NAD(P)H dehydrogenase subunit H) (NADH-plastoquinone oxidoreductase subunit H) (NDH-1 subunit H) (NDH-H)	Down
infB	Q31LL9	Synpcc7942_2020	-2.0706	1.027e-08	3.334e-07	Translation initiation factor IF-2	Down
ftsH	Q31RJ0	Synpcc7942_0297	-2.0748	2.201e-05	0.0001047	ATP-dependent zinc metalloprotease FtsH (EC 3.4.24.-)	Down
secE	Q31QK1	Synpcc7942_0636	-2.0824	0.0004367	0.001252	Protein translocase subunit SecE	Down
petD	Q54710	Synpcc7942_2332	-2.1095	1.2e-08	3.786e-07	Cytochrome b6-f complex subunit 4 (17 kDa polypeptide)	Down
Synpcc7942_1911	Q31LX8	Synpcc7942_1911	-2.1234	0.0003404	0.001038	Cold shock protein	Down
rpsG	Q31PV3	Synpcc7942_0886	-2.142	1.109e-06	9.714e-06	Small ribosomal subunit protein uS7 (30S ribosomal protein S7)	Down
secD	Q31RZ5	Synpcc7942_0142	-2.1566	2.039e-06	1.631e-05	Protein translocase subunit SecD	Down
argF	Q935Y4	Synpcc7942_2514	-2.1676	3.461e-08	7.21e-07	Ornithine carbamoyltransferase (OTCase) (EC 2.1.3.3)	Down
Synpcc7942_0439	Q31R48	Synpcc7942_0439	-2.1938	4.831e-07	5.031e-06	Magnesium protoporphyrin IX methyltransferase (EC 2.1.1.11)	Down
pyrG	Q54775	Synpcc7942_1954	-2.2028	0.006295	0.01237	CTP synthase (EC 6.3.4.2) (Cytidine 5'-triphosphate synthase) (Cytidine triphosphate synthetase) (CTP synthetase) (CTPS) (UTP--ammonia ligase)	Down
Synpcc7942_1105	Q31P84	Synpcc7942_1105	-2.2051	8.218e-05	0.0003161	Iron-sulfur cluster carrier protein	Down
Synpcc7942_1694	Q31MJ5	Synpcc7942_1694	-2.2067	3.739e-06	2.512e-05	DNA topoisomerase (ATP-hydrolyzing) (EC 5.6.2.2)	Down
der	Q31KP9	Synpcc7942_2340	-2.2107	1.989e-06	1.603e-05	GTPase Der (GTP-binding protein EngA)	Down
Synpcc7942_0501	Q31QY6	Synpcc7942_0501	-2.2158	8.275e-05	0.0003172	Nucleoside-diphosphate-sugar epimerases-like	Down
map	Q31KE3	Synpcc7942_2446	-2.2177	0.0003338	0.001021	Methionine aminopeptidase (MAP) (MetAP) (EC 3.4.11.18) (Peptidase M)	Down
clpX	O34126	Synpcc7942_2526	-2.2352	2.856e-06	2.072e-05	ATP-dependent Clp protease ATP-binding subunit ClpX	Down
comB	Q31K00	Synpcc7942_2589	-2.2789	1.479e-07	2.282e-06	Probable 2-phosphosulfolactate phosphatase (EC 3.1.3.71)	Down
ribBA	Q31NA7	Synpcc7942_1432	-2.2803	3.898e-05	0.0001701	Riboflavin biosynthesis protein RibBA [Includes: 3,4-dihydroxy-2-butanone 4-phosphate synthase (DHBP synthase) (EC 4.1.99.12); GTP cyclohydrolase-2 (EC 3.5.4.25) (GTP cyclohydrolase II)]	Down
Synpcc7942_1617	Q31MS2	Synpcc7942_1617	-2.29	0.0002589	0.0008382	Inner membrane protein-like	Down
Synpcc7942_1527	Q31N12	Synpcc7942_1527	-2.3052	7.14e-05	0.0002805	Nitrogen assimilation regulatory protein	Down
rplF	Q31L21	Synpcc7942_2218	-2.3149	2.349e-08	5.403e-07	Large ribosomal subunit protein uL6 (50S ribosomal protein L6)	Down
Synpcc7942_2119	Q31LC0	Synpcc7942_2119	-2.3244	2.986e-08	6.592e-07	RNA methyltransferase TrmH, group 3	Down
hemB	P43087	Synpcc7942_1792	-2.3283	3.17e-07	3.723e-06	Delta-aminolevulinic acid dehydratase (ALAD) (ALADH) (EC 4.2.1.24) (Porphobilinogen synthase)	Down
glmS	Q31QV3	Synpcc7942_0534	-2.3289	0.0003688	0.001106	Glutamine--fructose-6-phosphate aminotransferase [isomerizing] (EC 2.6.1.16) (D-fructose-6-phosphate amidotransferase) (GFAT) (Glucosamine-6-phosphate synthase) (Hexosephosphate aminotransferase) (L-glutamine--D-fructose-6-phosphate amidotransferase)	Down
purT	Q31QP9	Synpcc7942_0588	-2.3489	2.725e-07	3.306e-06	Formate-dependent phosphoribosylglycinamide formyltransferase (EC 6.3.1.21) (5'-phosphoribosylglycinamide transformylase 2) (Formate-dependent GAR transformylase) (GAR transformylase 2) (GART 2) (Non-folate glycinamide ribonucleotide transformylase) (Phosphoribosylglycinamide formyltransferase 2)	Down
ychF	Q31QT3	Synpcc7942_0554	-2.3937	5.013e-05	0.0002068	Ribosome-binding ATPase YchF	Down
rpsU	Q31MB5	Synpcc7942_1774	-2.3948	1.237e-06	1.067e-05	Small ribosomal subunit protein bS21 (30S ribosomal protein S21)	Down
cmpR	Q9F1R2	Synpcc7942_1310	-2.455	2.692e-07	3.306e-06	HTH-type transcriptional activator CmpR	Down
Synpcc7942_0537	Q31QV0	Synpcc7942_0537	-2.4784	0.003051	0.006617	3-oxoacyl-[acyl-carrier-protein] synthase 2 (EC 2.3.1.179)	Down
rbcR	Q99QJ5	Synpcc7942_1980	-2.4793	2.408e-07	3.138e-06	A LysR family protein (RbcR) (Transcriptional regulator, LysR family)	Down
rplB	Q31L10	Synpcc7942_2229	-2.5123	3.161e-09	1.712e-07	Large ribosomal subunit protein uL2 (50S ribosomal protein L2)	Down
aroA	Q31RQ5	Synpcc7942_0232	-2.5233	6.277e-06	3.667e-05	3-phosphoshikimate 1-carboxyvinyltransferase (EC 2.5.1.19) (5-enolpyruvylshikimate-3-phosphate synthase) (EPSP synthase) (EPSPS)	Down
ccmO	P46205	Synpcc7942_1425	-2.5288	6.317e-07	6.227e-06	Carboxysome assembly protein CcmO (Carbon dioxide concentrating mechanism protein CcmO) (ORF II)	Down
rpmB	Q31S95	Synpcc7942_0042	-2.5292	6.878e-07	6.546e-06	Large ribosomal subunit protein bL28 (50S ribosomal protein L28)	Down
uvrA	Q31PZ0	Synpcc7942_0848	-2.5419	4.524e-07	4.813e-06	UvrABC system protein A (UvrA protein) (Excinuclease ABC subunit A)	Down
clpB1	P53533	Synpcc7942_1089	-2.5839	7.204e-06	4.069e-05	Chaperone protein ClpB 1	Down
Synpcc7942_1345	Q31NJ4	Synpcc7942_1345	-2.6512	7.898e-07	7.327e-06	NADH-quinone oxidoreductase subunit J (EC 7.1.1.-)	Down
rpsR	Q31P66	Synpcc7942_1123	-2.6586	1.406e-06	1.185e-05	Small ribosomal subunit protein bS18 (30S ribosomal protein S18)	Down
ffh	Q55311	Synpcc7942_1771	-2.6641	8.298e-09	3.054e-07	Signal recognition particle protein (EC 3.6.5.4) (Fifty-four homolog)	Down
rpsH	Q31L20	Synpcc7942_2219	-2.6657	3.23e-08	6.952e-07	Small ribosomal subunit protein uS8 (30S ribosomal protein S8)	Down
ccaA	P27134	Synpcc7942_1447	-2.6758	1.618e-10	2.503e-08	Carbonic anhydrase (EC 4.2.1.1) (Carbonate dehydratase)	Down
ftsH	Q31PP7	Synpcc7942_0942	-2.6789	0.0003543	0.001071	ATP-dependent zinc metalloprotease FtsH (EC 3.4.24.-)	Down
leuA	Q31NC9	Synpcc7942_1410	-2.6932	8.138e-07	7.425e-06	2-isopropylmalate synthase (EC 2.3.3.13) (Alpha-IPM synthase) (Alpha-isopropylmalate synthase)	Down
dxs	Q8GAA0	Synpcc7942_0430	-2.7178	2.682e-06	1.987e-05	1-deoxy-D-xylulose-5-phosphate synthase (EC 2.2.1.7) (1-deoxyxylulose-5-phosphate synthase) (DXP synthase) (DXPS)	Down
folE	Q54769	Synpcc7942_1597	-2.7385	5.11e-09	2.19e-07	GTP cyclohydrolase 1 (EC 3.5.4.16) (GTP cyclohydrolase I) (GTP-CH-I)	Down
ndhF3	Q8VPV9	Synpcc7942_2091	-2.7425	0.001739	0.004131	NAD(P)H dehydrogenase, subunit NdhF3 family (EC 1.6.5.11) (NADPH dehydrogenase subunit 5)	Down
Synpcc7942_2160	Q31L79	Synpcc7942_2160	-2.7608	3.042e-09	1.712e-07	Alanine-glyoxylate aminotransferase (EC 2.6.1.44)	Down
ndhA	Q31NJ6	Synpcc7942_1343	-2.8099	1.585e-07	2.333e-06	NAD(P)H-quinone oxidoreductase subunit 1 (EC 7.1.1.-) (NAD(P)H dehydrogenase I subunit 1) (NDH-1 subunit 1) (NDH-A)	Down
valS	Q31QQ0	Synpcc7942_0587	-2.9137	4.025e-06	2.656e-05	Valine--tRNA ligase (EC 6.1.1.9) (Valyl-tRNA synthetase) (ValRS)	Down
Synpcc7942_1259	Q31NT0	Synpcc7942_1259	-2.9617	4.064e-05	0.0001732	arsenite-transporting ATPase (EC 7.3.2.7)	Down
Synpcc7942_0625	Q31QL2	Synpcc7942_0625	-2.9745	2.626e-09	1.712e-07	Single-stranded nucleic acid binding R3H	Down
Synpcc7942_0415	Q31R72	Synpcc7942_0415	-3.1043	4.341e-09	1.997e-07	Pentapeptide repeat	Down
Synpcc7942_1674	Q31ML5	Synpcc7942_1674	-3.1609	4.255e-07	4.745e-06	Uncharacterized protein	Down
aspS	Q31NM6	Synpcc7942_1313	-3.1654	1.301e-06	1.114e-05	Aspartate--tRNA(Asp/Asn) ligase (EC 6.1.1.23) (Aspartyl-tRNA synthetase) (AspRS) (Non-discriminating aspartyl-tRNA synthetase) (ND-AspRS)	Down
Synpcc7942_0957	Q31PN2	Synpcc7942_0957	-3.2774	1.438e-08	4.178e-07	Cob(I)yrinic acid a,c-diamide adenosyltransferase (EC 2.5.1.17)	Down
sigA1	P38023	Synpcc7942_0649	-3.3794	1.126e-09	1.036e-07	RNA polymerase sigma factor SigA1	Down
Synpcc7942_0370	Q31RB7	Synpcc7942_0370	-3.5134	3.059e-07	3.632e-06	O-acetylhomoserine/O-acetylserine sulfhydrylase (EC 2.5.1.49)	Down
Synpcc7942_1372	Q31NG7	Synpcc7942_1372	-3.5155	6.82e-08	1.195e-06	Methionine synthase (EC 2.1.1.13) (5-methyltetrahydrofolate--homocysteine methyltransferase)	Down
ftsH	Q31PJ1	Synpcc7942_0998	-3.7313	2.283e-07	3.073e-06	ATP-dependent zinc metalloprotease FtsH (EC 3.4.24.-)	Down
rplT	Q31NR2	Synpcc7942_1277	-3.7454	1.302e-05	6.574e-05	Large ribosomal subunit protein bL20 (50S ribosomal protein L20)	Down
cmpC	Q55107	Synpcc7942_1490	-3.7807	2.541e-07	3.263e-06	Bicarbonate transport ATP-binding protein CmpC (EC 7.6.2.-)	Down
ahcY	Q31QL9	Synpcc7942_0618	-3.884	4.198e-08	8.404e-07	Adenosylhomocysteinase (EC 3.13.2.1) (S-adenosyl-L-homocysteine hydrolase) (AdoHcyase)	Down
chpY	Q8VPV7	Synpcc7942_2093	-3.9066	1.976e-12	7.271e-10	CO2 hydration protein	Down
Synpcc7942_1137	Q31P52	Synpcc7942_1137	-3.9414	5.658e-08	1.038e-06	DUF561 domain-containing protein	Down
cpcH	Q44112		-4.0785	3.414e-11	9.423e-09	30 kD rod-rod linker	Down
ispG	Q31QC4	Synpcc7942_0713	-4.4672	2.397e-05	0.0001121	4-hydroxy-3-methylbut-2-en-1-yl diphosphate synthase (ferredoxin) (EC 1.17.7.1) (1-hydroxy-2-methyl-2-(E)-butenyl 4-diphosphate synthase)	Down
Synpcc7942_0858	Q31PY1	Synpcc7942_0858	-5.1024	1.778e-08	4.46e-07	Methyl-accepting chemotaxis sensory transducer with phytochrome sensor	Down
Synpcc7942_1475	Q31N64	Synpcc7942_1475	-5.457	1.899e-07	2.723e-06	Sodium-dependent bicarbonate transporter	Down

## Sheet: Table S11
Table S11: Differential protein expression analysis of Synechococcus elongatus PCC 7942 cscB/SPS comparing co-culture on Day 8 with Day 4
Significance cut-offs: |Log2FC| >= 1; adjusted p-value < 0.05.
Gene name	Uniprot ID	Gene locus	Log2FC (Day 8/Day 4)	P.Value_Coculture__vs__Monoculture	adj.P.Val_Coculture__vs__Monoculture	Protein name	Significant?
petF1	P0A3D3	syc2484_c	3.7099	7.955e-05	0.001245	Ferredoxin-1 (Ferredoxin I)	Up
Synpcc7942_1661	Q31MM8	Synpcc7942_1661	2.6221	7.002e-10	3.617e-07	Uncharacterized protein	Up
Synpcc7942_0679	Q31QF8	Synpcc7942_0679	2.251	5.247e-06	0.0001869	RNA-binding region RNP-1	Up
Synpcc7942_B2634	Q31JU4	Synpcc7942_B2634	2.1113	3.585e-07	3.086e-05	DUF1254 domain-containing protein	Up
Synpcc7942_0831	Q31Q06	Synpcc7942_0831	2.029	0.0009669	0.007637	HD/PDEase domain-containing protein	Up
Synpcc7942_0423	Q31R64	Synpcc7942_0423	2.0052	4.931e-07	3.918e-05	Glycogen debranching protein	Up
Synpcc7942_1949	Q54771	Synpcc7942_1949	1.8743	0.0003448	0.00371	Thylakoid-associated protein	Up
Synpcc7942_B2654	Q8KUU6	Synpcc7942_B2654	1.8554	8.209e-06	0.0002355	ANL35	Up
Synpcc7942_2447	Q31KE2	Synpcc7942_2447	1.8514	2.649e-08	3.908e-06	Uncharacterized protein	Up
Synpcc7942_2412	Q31KH7	Synpcc7942_2412	1.828	6.57e-05	0.00115	SPFH domain, Band 7 family protein	Up
Synpcc7942_1548	Q31MZ1	Synpcc7942_1548	1.786	0.0001174	0.001661	Probable amidase	Up
Synpcc7942_2075	Q31LG4	Synpcc7942_2075	1.7821	7.225e-06	0.0002132	UPF0033 domain-containing protein	Up
Synpcc7942_0195	Q31RU2	Synpcc7942_0195	1.7271	0.0003215	0.003571	Pentapeptide repeat	Up
Synpcc7942_0100	Q31S37	Synpcc7942_0100	1.6704	0.0007767	0.006686	Uncharacterized protein	Up
xseB	Q31R15	Synpcc7942_0472	1.6577	0.005392	0.02615	Exodeoxyribonuclease 7 small subunit (EC 3.1.11.6) (Exodeoxyribonuclease VII small subunit) (Exonuclease VII small subunit)	Up
Synpcc7942_2366	Q31KM3	Synpcc7942_2366	1.5154	0.0006126	0.005502	Nif11 domain-containing protein	Up
Synpcc7942_1337	Q31NK2	Synpcc7942_1337	1.5138	0.00611	0.02908	Integrins alpha chain	Up
map	Q31KE3	Synpcc7942_2446	1.485	0.04679	0.1303	Methionine aminopeptidase (MAP) (MetAP) (EC 3.4.11.18) (Peptidase M)	Not significant
Synpcc7942_2403	Q31KI6	Synpcc7942_2403	1.4761	0.01131	0.04619	DUF2470 domain-containing protein	Up
Synpcc7942_1793	Q31M96	Synpcc7942_1793	1.3947	3.582e-05	0.0007117	Thioredoxin	Up
Synpcc7942_2599	Q31JZ0	Synpcc7942_2599	1.3648	0.008282	0.03645	L-dopachrome isomerase (EC 5.3.2.1) (EC 5.3.3.12) (L-dopachrome tautomerase) (Phenylpyruvate tautomerase)	Up
Synpcc7942_2572	Q31K17	Synpcc7942_2572	1.3599	0.08169	0.1906	DUF1825 domain-containing protein	Not significant
Synpcc7942_2323	Q31KR6	Synpcc7942_2323	1.3425	9.03e-07	6.663e-05	Glutaredoxin	Up
Synpcc7942_1871	Q31M18	Synpcc7942_1871	1.3412	0.000165	0.002131	YHS domain protein	Up
Synpcc7942_1032	Q31PF7	Synpcc7942_1032	1.3357	5.725e-05	0.001038	Circularly permuted ATP-grasp type 2 domain-containing protein	Up
rot	P29820	Synpcc7942_1431	1.3357	4.284e-06	0.0001581	Peptidyl-prolyl cis-trans isomerase (PPIase) (EC 5.2.1.8) (Rotamase)	Up
Synpcc7942_0834	Q31Q04	Synpcc7942_0834	1.3258	5.259e-08	5.44e-06	DUF1400 domain-containing protein	Up
dhg2	Q8KPV3	Synpcc7942_1573	1.3094	6.46e-06	0.0002068	3-oxoacyl-(Acyl-carrier protein) reductase (Dhg2 (EC 1.1.1.47))	Up
Synpcc7942_0501	Q31QY6	Synpcc7942_0501	1.307	0.008328	0.03645	Nucleoside-diphosphate-sugar epimerases-like	Up
Synpcc7942_0787	Q31Q50	Synpcc7942_0787	1.2613	8.499e-06	0.0002373	acid phosphatase (EC 3.1.3.2)	Up
dpsA	Q9R6T3	syc1924_d	1.2598	1.809e-06	9.357e-05	Nutrient stress-induced DNA-binding protein	Up
Synpcc7942_0305	Q31RI2	Synpcc7942_0305	1.2385	0.01645	0.06249	Addiction module component	Not significant
Synpcc7942_0544	Q31QU3	Synpcc7942_0544	1.2382	0.002194	0.01349	YCII-related domain-containing protein	Up
Synpcc7942_1485	Q31N54	Synpcc7942_1485	1.2287	0.02437	0.08225	Glutaredoxin 2	Not significant
cp12	Q6BBK3	Synpcc7942_0361	1.1971	0.0006021	0.005456	CP12	Up
leuA	Q31NC9	Synpcc7942_1410	1.1782	0.004286	0.02181	2-isopropylmalate synthase (EC 2.3.3.13) (Alpha-IPM synthase) (Alpha-isopropylmalate synthase)	Up
Synpcc7942_2296	Q31KU3	Synpcc7942_2296	1.176	0.0004423	0.004479	L-glutamine synthetase (EC 6.3.1.2)	Up
Synpcc7942_1033	Q31PF6	Synpcc7942_1033	1.1728	0.006516	0.03048	DUF403 domain-containing protein	Up
sps	Q55440		1.1681	9.444e-06	0.0002567	sucrose-phosphate synthase (EC 2.4.1.14)	Up
Synpcc7942_0638	Q31QJ9	Synpcc7942_0638	1.1637	0.003965	0.02061	lactoylglutathione lyase (EC 4.4.1.5) (Aldoketomutase) (Glyoxalase I) (Ketone-aldehyde mutase) (Methylglyoxalase) (S-D-lactoylglutathione methylglyoxal lyase)	Up
Synpcc7942_0503	Q31QY4	Synpcc7942_0503	1.1322	0.005287	0.02588	ABM domain-containing protein	Up
pyrG	Q54775	Synpcc7942_1954	1.1185	0.02056	0.07324	CTP synthase (EC 6.3.4.2) (Cytidine 5'-triphosphate synthase) (Cytidine triphosphate synthetase) (CTP synthetase) (CTPS) (UTP--ammonia ligase)	Not significant
Synpcc7942_0391	Q31R96	Synpcc7942_0391	1.1097	7.375e-05	0.00119	DUF1400 domain-containing protein	Up
cheY	Q79PF9	Synpcc7942_1221	1.104	1.383e-05	0.0003347	CheY	Up
Synpcc7942_1058	Q31PD1	Synpcc7942_1058	1.1033	0.005875	0.0281	Thiamine biosynthesis protein ThiS	Up
Synpcc7942_2354	Q31KN5	Synpcc7942_2354	1.088	0.001622	0.01067	Peptidyl-prolyl cis-trans isomerase (EC 5.2.1.8)	Up
Synpcc7942_2078	Q31LG1	Synpcc7942_2078	1.0717	0.000551	0.005175	Phosphoglycerate mutase	Up
Synpcc7942_1288	Q31NQ1	Synpcc7942_1288	1.0453	0.04238	0.1228	DUF4240 domain-containing protein	Not significant
petE	P55020	Synpcc7942_1088	1.0302	6.796e-05	0.00117	Plastocyanin	Up
Synpcc7942_2264	Q31KX5	Synpcc7942_2264	1.0294	0.02617	0.08748	Transcriptional regulator, LuxR family	Not significant
Synpcc7942_0096	Q31S41	Synpcc7942_0096	1.0076	0.0008021	0.006736	Membrane protein of uknown function UCP014873	Up
sek0044	Q8GMQ3	Synpcc7942_0426	1.0004	0.07255	0.1739	Condensin subunit ScpB	Not significant
Synpcc7942_2461	Q31KC8	Synpcc7942_2461	0.9993	0.01745	0.06539	Agmatine deiminase	Not significant
Synpcc7942_1527	Q31N12	Synpcc7942_1527	0.9944	0.03245	0.1011	Nitrogen assimilation regulatory protein	Not significant
psaC	Q31QV2	Synpcc7942_0535	0.9937	0.0001792	0.002257	Photosystem I iron-sulfur center (EC 1.97.1.12) (9 kDa polypeptide) (PSI-C) (Photosystem I subunit VII) (PsaC)	Not significant
psbW	Q8GIS4	Synpcc7942_2478	0.9919	0.02323	0.08054	Photosystem II reaction center Psb28 protein	Not significant
pdxA	Q31Q33	Synpcc7942_0804	0.9752	0.05859	0.151	4-hydroxythreonine-4-phosphate dehydrogenase (EC 1.1.1.262) (4-(phosphohydroxy)-L-threonine dehydrogenase)	Not significant
Synpcc7942_2150	Q31L89	Synpcc7942_2150	0.9689	0.0003339	0.003631	Penicillin V acylase. Cysteine peptidase. MEROPS family C59 (EC 3.5.1.11)	Not significant
Synpcc7942_1734	Q31MF5	Synpcc7942_1734	0.9583	0.0438	0.1253	Ferredoxin-thioredoxin reductase, catalytic chain (EC 1.8.7.2) (Ferredoxin-thioredoxin reductase subunit B)	Not significant
Synpcc7942_2180	Q31L59	Synpcc7942_2180	0.9562	1.632e-05	0.0003821	thioredoxin-dependent peroxiredoxin (EC 1.11.1.24) (Bacterioferritin comigratory protein) (Thioredoxin peroxidase)	Not significant
Synpcc7942_0858	Q31PY1	Synpcc7942_0858	0.9373	0.05942	0.1519	Methyl-accepting chemotaxis sensory transducer with phytochrome sensor	Not significant
SEB0035	Q8GIT7	Synpcc7942_2491	0.9338	0.06333	0.1592	DNA gyrase subunit B (EC 5.6.2.2)	Not significant
Synpcc7942_0955	Q31PN4	Synpcc7942_0955	0.9333	0.04707	0.1307	Uncharacterized protein	Not significant
argC	Q31NA6	Synpcc7942_1433	0.933	0.001157	0.008444	N-acetyl-gamma-glutamyl-phosphate reductase (AGPR) (EC 1.2.1.38) (N-acetyl-glutamate semialdehyde dehydrogenase) (NAGSA dehydrogenase)	Not significant
Synpcc7942_0904	Q31PT5	Synpcc7942_0904	0.9295	0.0001164	0.001661	Uncharacterized protein	Not significant
SEC0004	Q8KPV4		0.9125	0.0001503	0.002042	Dehydrogenase subunit-like protein	Not significant
purM	Q31PY7	Synpcc7942_0851	0.9111	0.002256	0.01379	Phosphoribosylformylglycinamidine cyclo-ligase (EC 6.3.3.1) (AIR synthase) (AIRS) (Phosphoribosyl-aminoimidazole synthetase)	Not significant
SEA0045	Q8GIS7	Synpcc7942_2481	0.9046	0.04307	0.1236	Prepilin-type N-terminal cleavage/methylation domain-containing protein	Not significant
Synpcc7942_0543	Q31QU4	Synpcc7942_0543	0.8909	0.003852	0.0203	NADPH-dependent FMN reductase-like domain-containing protein	Not significant
Synpcc7942_2119	Q31LC0	Synpcc7942_2119	0.8865	0.0009243	0.007516	RNA methyltransferase TrmH, group 3	Not significant
psfR	Q83ZP4		0.8828	0.0005487	0.005175	PsbAI-stimulating factor	Not significant
murQ	O33701	Synpcc7942_2577	0.8654	0.001609	0.01065	N-acetylmuramic acid 6-phosphate etherase (MurNAc-6-P etherase) (EC 4.2.1.126) (N-acetylmuramic acid 6-phosphate hydrolase) (N-acetylmuramic acid 6-phosphate lyase)	Not significant
Synpcc7942_1356	Q31NI3	Synpcc7942_1356	0.8634	0.09387	0.2108	Response regulator receiver domain protein (CheY-like)	Not significant
ndhO	Q8GIT3	Synpcc7942_2487	0.8587	0.05678	0.1486	NAD(P)H-quinone oxidoreductase subunit O (EC 7.1.1.-) (NAD(P)H dehydrogenase I subunit O) (NDH-1 subunit O) (NDH-O)	Not significant
kaiC	Q79PF4	Synpcc7942_1216	0.8517	0.05028	0.1378	Circadian clock oscillator protein KaiC (EC 2.7.11.1) (EC 3.6.4.-)	Not significant
Synpcc7942_0552	Q31QT5	Synpcc7942_0552	0.8507	0.003511	0.01899	UDP-N-acetylglucosamine 2-epimerase (non-hydrolyzing) (EC 5.1.3.14)	Not significant
Synpcc7942_0154	Q31RY3	Synpcc7942_0154	0.8395	0.02046	0.07313	Plastid lipid-associated protein/fibrillin conserved domain-containing protein	Not significant
isiB	P10340	Synpcc7942_1541	0.8324	3.372e-05	0.0006967	Flavodoxin	Not significant
Synpcc7942_0259	Q31RM8	Synpcc7942_0259	0.8307	0.1118	0.2421	Uncharacterized protein	Not significant
Synpcc7942_0317	Q31RH0	Synpcc7942_0317	0.8269	0.001011	0.007739	Uncharacterized protein	Not significant
Synpcc7942_1711	Q31MH8	Synpcc7942_1711	0.8258	0.01766	0.06539	Uncharacterized protein	Not significant
Synpcc7942_1730	Q31MF9	Synpcc7942_1730	0.8257	0.002111	0.01314	Thioredoxin domain-containing protein	Not significant
pyrE	Q31JZ7	Synpcc7942_2592	0.8216	0.003448	0.01895	Orotate phosphoribosyltransferase (OPRT) (OPRTase) (EC 2.4.2.10)	Not significant
nrdR	Q31QE2	Synpcc7942_0695	0.8148	0.03922	0.1167	Transcriptional repressor NrdR	Not significant
Synpcc7942_1136	Q31P53	Synpcc7942_1136	0.8077	0.02147	0.07577	Aminopeptidase N (EC 3.4.11.2) (Alanine aminopeptidase) (Lysyl aminopeptidase)	Not significant
cynA	O07334		0.8055	7.607e-05	0.001209	Periplasmic substrate binding protein	Not significant
Synpcc7942_1429	Q57311	Synpcc7942_1429	0.797	0.002928	0.01699	ORF 3	Not significant
synR	Q31KD0	Synpcc7942_2459	0.7949	0.001488	0.01025	SynR	Not significant
Synpcc7942_2539	Q31K50	Synpcc7942_2539	0.7941	0.0005299	0.005116	Thioredoxin domain-containing protein	Not significant
petJ	P25935	Synpcc7942_1630	0.789	0.08123	0.1903	Cytochrome c6 (Cytochrome c-553) (Cytochrome c553) (Soluble cytochrome f)	Not significant
Synpcc7942_1806	Q31M83	Synpcc7942_1806	0.7839	5.693e-05	0.001038	thioredoxin-dependent peroxiredoxin (EC 1.11.1.24) (Bacterioferritin comigratory protein) (Thioredoxin peroxidase)	Not significant
Synpcc7942_0769	Q31Q68	Synpcc7942_0769	0.7817	0.0001205	0.001682	VCBS repeat-containing protein	Not significant
Synpcc7942_2359	Q31KN0	Synpcc7942_2359	0.7796	0.1441	0.2924	Na+/H+ antiporter	Not significant
clpB1	P53533	Synpcc7942_1089	0.7793	0.07456	0.1781	Chaperone protein ClpB 1	Not significant
Synpcc7942_0809	Q31Q28	Synpcc7942_0809	0.7792	0.0916	0.2072	Glycosyltransferase RgtA/B/C/D-like domain-containing protein	Not significant
ftsH	Q31PJ1	Synpcc7942_0998	0.7789	0.1661	0.3205	ATP-dependent zinc metalloprotease FtsH (EC 3.4.24.-)	Not significant
ftsH	Q31NM5	Synpcc7942_1314	0.777	0.001075	0.008049	ATP-dependent zinc metalloprotease FtsH (EC 3.4.24.-)	Not significant
upp	Q31MH4	Synpcc7942_1715	0.7721	0.01516	0.05848	Uracil phosphoribosyltransferase (EC 2.4.2.9) (UMP pyrophosphorylase) (UPRTase)	Not significant
murF	Q31M48	Synpcc7942_1841	0.7719	0.003551	0.0191	UDP-N-acetylmuramoyl-tripeptide--D-alanyl-D-alanine ligase (EC 6.3.2.10) (D-alanyl-D-alanine-adding enzyme)	Not significant
Synpcc7942_0102	Q31S35	Synpcc7942_0102	0.7686	0.002992	0.01714	Putative restriction endonuclease domain-containing protein	Not significant
Synpcc7942_1781	Q31MA8	Synpcc7942_1781	0.7675	0.0009817	0.007637	Uncharacterized protein	Not significant
sel0019	Q8GMR9	Synpcc7942_0451	0.7638	0.01712	0.06473	Esterase	Not significant
Synpcc7942_1090	Q31P99	Synpcc7942_1090	0.7614	0.2046	0.3657	TPM domain-containing protein	Not significant
Synpcc7942_1016	Q31PH3	Synpcc7942_1016	0.757	0.2074	0.368	CheW protein	Not significant
Synpcc7942_1776	Q31MB3	Synpcc7942_1776	0.7543	0.06762	0.1657	Uncharacterized protein	Not significant
Synpcc7942_1932	Q31LV7	Synpcc7942_1932	0.7504	0.001536	0.01037	DUF4330 domain-containing protein	Not significant
glnN	Q9KHM5		0.7485	0.004187	0.02148	Glutamine synthetase III (EC 6.3.1.2)	Not significant
Synpcc7942_2169	Q31L70	Synpcc7942_2169	0.748	0.06819	0.1665	Uncharacterized protein	Not significant
Synpcc7942_2397	Q31KJ2	Synpcc7942_2397	0.7355	0.000623	0.005544	DUF3727 domain-containing protein	Not significant
Synpcc7942_0926	Q31PR3	Synpcc7942_0926	0.7324	0.1887	0.3474	TPR repeat	Not significant
Synpcc7942_0575	Q31QR2	Synpcc7942_0575	0.7262	0.06162	0.1556	Uncharacterized protein	Not significant
Synpcc7942_0630	Q31QK7	Synpcc7942_0630	0.7199	0.000887	0.007272	DUF3747 domain-containing protein	Not significant
idiA	Q5N0R0	syc1920_d	0.713	1.664e-05	0.0003821	Iron deficiency-induced protein A	Not significant
Synpcc7942_2424	Q31KG5	Synpcc7942_2424	0.7035	0.009921	0.04116	Glycerophosphoryl diester phosphodiesterase membrane domain-containing protein	Not significant
cmpR	Q9F1R2	Synpcc7942_1310	0.7021	0.1622	0.3149	HTH-type transcriptional activator CmpR	Not significant
Synpcc7942_1858	Q9Z3G6	Synpcc7942_1858	0.6967	0.01717	0.06473	heme oxygenase (biliverdin-producing) (EC 1.14.14.18)	Not significant
Synpcc7942_1861	Q31M28	Synpcc7942_1861	0.6932	0.03251	0.1011	Periplasmic binding protein of ABC transporter for natural amino acids	Not significant
Synpcc7942_0937	Q31PQ2	Synpcc7942_0937	0.6879	0.01757	0.06539	Metallo-beta-lactamase domain-containing protein	Not significant
dapB	Q31LA3	Synpcc7942_2136	0.6819	0.006645	0.03092	4-hydroxy-tetrahydrodipicolinate reductase (HTPA reductase) (EC 1.17.1.8)	Not significant
Synpcc7942_2344	Q31KP5	Synpcc7942_2344	0.6808	0.02964	0.09568	HEAT repeat domain-containing protein	Not significant
Synpcc7942_0044	Q31S93	Synpcc7942_0044	0.68	0.002085	0.01313	FAD dependent oxidoreductase	Not significant
Synpcc7942_0714	Q31QC3	Synpcc7942_0714	0.6792	0.03314	0.1016	Cell wall hydrolase/autolysin	Not significant
Synpcc7942_0862	Q31PX7	Synpcc7942_0862	0.6791	0.0003513	0.003741	Uncharacterized protein	Not significant
Synpcc7942_2282	Q31KV7	Synpcc7942_2282	0.6785	0.0235	0.08119	histidine kinase (EC 2.7.13.3)	Not significant
Synpcc7942_1934	Q31LV5	Synpcc7942_1934	0.676	0.01522	0.05848	D-alanyl-D-alanine carboxypeptidase/D-alanyl-D-alanine-endopeptidase	Not significant
Synpcc7942_2089	Q31LF0	Synpcc7942_2089	0.6743	0.0009907	0.007637	Thioredoxin domain 2	Not significant
trxA	P12243	Synpcc7942_1830	0.6724	0.0001592	0.002094	Thioredoxin 1 (Trx-1) (Thioredoxin-M)	Not significant
Synpcc7942_1253	Q31NT6	Synpcc7942_1253	0.6709	0.1745	0.3303	Gas vesicle protein	Not significant
Synpcc7942_0625	Q31QL2	Synpcc7942_0625	0.6673	0.02424	0.08225	Single-stranded nucleic acid binding R3H	Not significant
Synpcc7942_0820	Q31Q17	Synpcc7942_0820	0.6662	0.009071	0.03904	Lipoprotein	Not significant
Synpcc7942_0026	Q31SB1	Synpcc7942_0026	0.6636	0.069	0.1673	NADP-dependent oxidoreductase domain-containing protein	Not significant
groEL	P22879	Synpcc7942_2313	0.6634	0.0002069	0.002457	Chaperonin GroEL (EC 5.6.1.7) (60 kDa chaperonin) (Chaperonin-60) (Cpn60)	Not significant
Synpcc7942_2152	Q31L87	Synpcc7942_2152	0.663	0.04569	0.1291	Secretion protein HlyD	Not significant
Synpcc7942_2376	Q31KL3	Synpcc7942_2376	0.6621	0.2564	0.4187	Uncharacterized protein	Not significant
Synpcc7942_0484	Q31R03	Synpcc7942_0484	0.6586	0.1433	0.292	CAAX prenyl protease 2/Lysostaphin resistance protein A-like domain-containing protein	Not significant
Synpcc7942_1580	Q31MV9	Synpcc7942_1580	0.6504	0.06575	0.1633	DUF4878 domain-containing protein	Not significant
pdxJ	Q8KPR0	Synpcc7942_1194	0.6497	0.04085	0.1199	Pyridoxine 5'-phosphate synthase (PNP synthase) (EC 2.6.99.2)	Not significant
sbpA	P27366	Synpcc7942_1681	0.6496	0.04202	0.1226	Sulfate-binding protein	Not significant
Synpcc7942_1446	Q31N93	Synpcc7942_1446	0.6481	0.007988	0.0359	Uncharacterized protein	Not significant
Synpcc7942_2444	Q31KE5	Synpcc7942_2444	0.6444	0.004779	0.02408	Phosphate-binding protein	Not significant
Synpcc7942_2507	Q31K82	Synpcc7942_2507	0.6438	0.003398	0.01887	Uncharacterized protein	Not significant
Synpcc7942_0417	Q31R70	Synpcc7942_0417	0.6421	0.046	0.1291	Uncharacterized AAA domain-containing protein ycf46	Not significant
Synpcc7942_0770	Q31Q67	Synpcc7942_0770	0.642	0.003507	0.01899	5'-nucleotidase	Not significant
Synpcc7942_0486	Q31R01	Synpcc7942_0486	0.6409	0.2692	0.4287	Dihydroorotase (EC 3.5.2.3)	Not significant
Synpcc7942_0158	Q31RX9	Synpcc7942_0158	0.6385	0.008988	0.03892	Rhodanese-like	Not significant
Synpcc7942_0946	Q31PP3	Synpcc7942_0946	0.6349	0.09016	0.206	UDP-galactopyranose mutase (EC 5.4.99.9)	Not significant
Synpcc7942_1885	Q31M04	Synpcc7942_1885	0.6335	0.02384	0.08206	HAD-superfamily hydrolase subfamily IA, variant 3	Not significant
SEA0029	Q935X0	Synpcc7942_2496	0.6314	0.0003751	0.003914	Branched-chain amino-acid ABC transport system periplasmic binding protein (LivJ)	Not significant
Synpcc7942_2357	Q31KN2	Synpcc7942_2357	0.6278	0.03694	0.1116	Glycosyl hydrolase-like 10 domain-containing protein	Not significant
Synpcc7942_0901	Q31PT8	Synpcc7942_0901	0.6233	0.04869	0.1345	Haloalkane dehalogenase (EC 3.8.1.5)	Not significant
Synpcc7942_1616	Q31MS3	Synpcc7942_1616	0.6196	0.08101	0.1902	YdbS-like PH domain-containing protein	Not significant
Synpcc7942_1562	Q31MX7	Synpcc7942_1562	0.6113	0.05202	0.141	ADP-ribosylglycohydrolase-like	Not significant
Synpcc7942_1409	Q31ND0	Synpcc7942_1409	0.6098	0.06108	0.1546	Iron transport system substrate-binding protein	Not significant
Synpcc7942_2388	Q31KK1	Synpcc7942_2388	0.609	0.0002136	0.002473	Oxalate decarboxylase (EC 4.1.1.2)	Not significant
sek0020	Q8GMR8	Synpcc7942_0450	0.6083	0.113	0.2442	NifU-like protein	Not significant
Synpcc7942_2149	Q31L90	Synpcc7942_2149	0.6061	0.002393	0.01429	Transport permease protein	Not significant
Synpcc7942_2517	Q31K72	Synpcc7942_2517	0.6045	0.2107	0.3687	Uncharacterized protein	Not significant
fmt	Q31LC9	Synpcc7942_2110	0.6027	0.1017	0.2244	Methionyl-tRNA formyltransferase (EC 2.1.2.9)	Not significant
purU	Q31PI1	Synpcc7942_1008	0.6027	0.125	0.2674	Formyltetrahydrofolate deformylase (EC 3.5.1.10) (Formyl-FH(4) hydrolase)	Not significant
Synpcc7942_0682	Q31QF5	Synpcc7942_0682	0.6009	0.007601	0.03489	Uncharacterized protein	Not significant
mscL	Q31LP8	Synpcc7942_1991	0.6007	0.01089	0.0448	Large-conductance mechanosensitive channel	Not significant
sepA1	A8DZ36		0.5982	0.1576	0.3113	ANL29.5	Not significant
Synpcc7942_0617	Q31QM0	Synpcc7942_0617	0.5978	0.02753	0.09027	Uncharacterized protein	Not significant
Synpcc7942_0218	Q31RR9	Synpcc7942_0218	0.5944	0.03259	0.1011	Light-independent protochlorophyllide reductase subunit B-like C-terminal domain-containing protein	Not significant
Synpcc7942_2144	Q31L95	Synpcc7942_2144	0.5915	0.3014	0.4605	Nuclease (SNase-like)	Not significant
groES	P22880	Synpcc7942_2314	0.5843	0.001063	0.008043	Co-chaperonin GroES (10 kDa chaperonin) (Chaperonin-10) (Cpn10)	Not significant
psaE	Q31NL7	Synpcc7942_1322	0.5834	0.06702	0.1652	Photosystem I reaction center subunit IV	Not significant
Synpcc7942_2417	Q31KH2	Synpcc7942_2417	0.5823	0.221	0.3818	Transcriptional regulator, ABC transporter	Not significant
purS	Q31Q19	Synpcc7942_0818	0.5783	0.2113	0.3687	Phosphoribosylformylglycinamidine synthase subunit PurS (FGAM synthase) (EC 6.3.5.3) (Formylglycinamide ribonucleotide amidotransferase subunit III) (FGAR amidotransferase III) (FGAR-AT III) (Phosphoribosylformylglycinamidine synthase subunit III)	Not significant
Synpcc7942_1943	Q93AK0	Synpcc7942_1943	0.5714	0.03276	0.1011	Cell division protein Ftn2	Not significant
hemH	Q31S00	Synpcc7942_0137	0.5702	0.1502	0.3001	Ferrochelatase (EC 4.98.1.1) (Heme synthase) (Protoheme ferro-lyase)	Not significant
ppc	Q31KY7	Synpcc7942_2252	0.5684	0.1722	0.3285	Phosphoenolpyruvate carboxylase (PEPC) (PEPCase) (EC 4.1.1.31)	Not significant
proS	Q31LT0	Synpcc7942_1959	0.5658	0.2097	0.3687	Proline--tRNA ligase (EC 6.1.1.15) (Prolyl-tRNA synthetase) (ProRS)	Not significant
Synpcc7942_0255	Q31RN2	Synpcc7942_0255	0.5656	0.1831	0.3395	ATPase	Not significant
Synpcc7942_1606	Q31MT3	Synpcc7942_1606	0.5648	0.1551	0.3074	Beta-Ig-H3/fasciclin	Not significant
Synpcc7942_1783	Q31MA6	Synpcc7942_1783	0.5646	0.2995	0.4591	UPF0182 protein Synpcc7942_1783	Not significant
Synpcc7942_2387	Q31KK2	Synpcc7942_2387	0.5644	0.0005492	0.005175	Cytochrome c domain-containing protein	Not significant
Synpcc7942_0116	Q31S21	Synpcc7942_0116	0.5618	0.01375	0.05426	Fructokinase	Not significant
Synpcc7942_2395	Q31KJ4	Synpcc7942_2395	0.5608	0.0005987	0.005456	Uncharacterized protein	Not significant
Synpcc7942_1385	Q31NF4	Synpcc7942_1385	0.5561	0.203	0.3642	Uncharacterized protein	Not significant
SEA0032	Q8GIU0	Synpcc7942_2493	0.5554	0.206	0.3668	ATPase	Not significant
psbU	Q31M07	Synpcc7942_1882	0.5552	0.002464	0.01463	Photosystem II extrinsic protein U (PSII-U) (PsbU) (Photosystem II 12 kDa extrinsic protein) (PS II complex 12 kDa extrinsic protein)	Not significant
gcvT	Q31KT1	Synpcc7942_2308	0.5532	0.2031	0.3642	Aminomethyltransferase (EC 2.1.2.10) (Glycine cleavage system T protein)	Not significant
cynS	Q59948	Synpcc7942_2104	0.5509	0.01888	0.06868	Cyanate hydratase (Cyanase) (EC 4.2.1.104) (Cyanate hydrolase) (Cyanate lyase)	Not significant
sphX	P39665	Synpcc7942_2445	0.5442	0.04258	0.1229	Protein SphX	Not significant
Synpcc7942_1925	Q31LW4	Synpcc7942_1925	0.538	0.06067	0.1543	Probable peptidase	Not significant
SEA0022	Q935X4	Synpcc7942_2503	0.5339	0.009731	0.04053	Protochlorophyllide reductase (EC 1.3.1.33)	Not significant
SEA0040	Q8GIT2	Synpcc7942_2486	0.5298	0.1315	0.2743	Type 4 fimbrial biogenesis protein PilX N-terminal domain-containing protein	Not significant
Synpcc7942_0565	Q31QS2	Synpcc7942_0565	0.5286	0.05702	0.1486	FHA domain containing protein	Not significant
Synpcc7942_0338	Q31RE9	Synpcc7942_0338	0.5286	0.03172	0.09991	Ferredoxin (2Fe-2S)	Not significant
Synpcc7942_2080	Q31LF9	Synpcc7942_2080	0.5237	0.04553	0.1291	Probable phosphoketolase (EC 4.1.2.-)	Not significant
Synpcc7942_0346	Q31RE1	Synpcc7942_0346	0.5236	0.1466	0.2945	Purine nucleoside phosphorylase	Not significant
argD	Q31PP6	Synpcc7942_0943	0.5183	0.2155	0.3747	Acetylornithine aminotransferase (ACOAT) (EC 2.6.1.11)	Not significant
argH	Q8GIS1	Synpcc7942_2475	0.5163	0.01122	0.04599	Argininosuccinate lyase (ASAL) (EC 4.3.2.1) (Arginosuccinase)	Not significant
gatA	Q31LC2	Synpcc7942_2117	0.5136	0.2791	0.4381	Glutamyl-tRNA(Gln) amidotransferase subunit A (Glu-ADT subunit A) (EC 6.3.5.7)	Not significant
dxs	Q8GAA0	Synpcc7942_0430	0.5134	0.3716	0.5258	1-deoxy-D-xylulose-5-phosphate synthase (EC 2.2.1.7) (1-deoxyxylulose-5-phosphate synthase) (DXP synthase) (DXPS)	Not significant
Synpcc7942_2360	Q31KM9	Synpcc7942_2360	0.5112	0.02419	0.08225	N-acetylmuramoyl-L-alanine amidase (EC 3.5.1.28)	Not significant
Synpcc7942_1969	Q31LS0	Synpcc7942_1969	0.5104	0.003113	0.01748	Transcriptional regulator AbrB	Not significant
Synpcc7942_1268	Q31NS1	Synpcc7942_1268	0.5101	0.1364	0.2796	Phosphoglucomutase (EC 5.4.2.2)	Not significant
Synpcc7942_2248	Q31KZ1	Synpcc7942_2248	0.5074	0.02038	0.07311	Bacterial nucleoid protein Hbs	Not significant
Synpcc7942_0612	Q31QM5	Synpcc7942_0612	0.5072	0.1827	0.3395	Citrate synthase	Not significant
Synpcc7942_2595	Q31JZ4	Synpcc7942_2595	0.5067	0.3195	0.4812	HlyC/CorC family transporter	Not significant
SED0021	Q8KPT7	Synpcc7942_1587	0.5043	0.001456	0.01016	Integral membrane protein-like	Not significant
Synpcc7942_1375	Q31NG4	Synpcc7942_1375	0.5024	0.1535	0.3048	NADPH-dependent FMN reductase-like domain-containing protein	Not significant
Synpcc7942_0429	Q31R58	Synpcc7942_0429	0.501	0.001409	0.01004	Uncharacterized protein	Not significant
Synpcc7942_0940	Q31PP9	Synpcc7942_0940	0.5001	0.02296	0.08013	Transcriptional regulator, XRE family	Not significant
Synpcc7942_0351	Q31RD6	Synpcc7942_0351	0.4968	0.1914	0.3506	ABC transport system substrate-binding protein	Not significant
Synpcc7942_1019	Q31PH0	Synpcc7942_1019	0.4955	0.1835	0.3397	4-alpha-glucanotransferase (EC 2.4.1.25) (Amylomaltase) (Disproportionating enzyme)	Not significant
argS	Q8KPU9	Synpcc7942_1577	0.4914	0.2784	0.4377	Arginine--tRNA ligase (EC 6.1.1.19) (Arginyl-tRNA synthetase) (ArgRS)	Not significant
Synpcc7942_0246	Q31RP1	Synpcc7942_0246	0.489	0.004612	0.02335	Extracellular solute-binding protein, family 3	Not significant
Synpcc7942_2148	Q31L91	Synpcc7942_2148	0.4888	0.0249	0.08352	ATPase	Not significant
Synpcc7942_1402	Q31ND7	Synpcc7942_1402	0.4843	0.1102	0.2402	DZANK-type domain-containing protein	Not significant
argG	Q31SC8	Synpcc7942_0009	0.4809	0.0042	0.02148	Argininosuccinate synthase (EC 6.3.4.5) (Citrulline--aspartate ligase)	Not significant
Synpcc7942_0863	Q31PX6	Synpcc7942_0863	0.4807	0.1322	0.2752	DRTGG domain-containing protein	Not significant
Synpcc7942_0369	Q31RB8	Synpcc7942_0369	0.4798	0.01523	0.05848	Flavin-containing monoamine oxidase	Not significant
Synpcc7942_0496	Q31QZ1	Synpcc7942_0496	0.479	0.03112	0.09862	Methyltransferase type 11 domain-containing protein	Not significant
Synpcc7942_0130	Q31S07	Synpcc7942_0130	0.4774	0.1905	0.3502	Uncharacterized protein	Not significant
Synpcc7942_0216	Q31RS1	Synpcc7942_0216	0.4725	0.1778	0.334	Zinc-binding oxidoreductase	Not significant
Synpcc7942_0201	Q31RT6	Synpcc7942_0201	0.4697	0.3188	0.4808	Cytochrome c domain-containing protein	Not significant
Synpcc7942_1078	Q31PB1	Synpcc7942_1078	0.4668	0.2588	0.4204	Uncharacterized protein	Not significant
Synpcc7942_0442	Q31R45	Synpcc7942_0442	0.4651	0.04935	0.1356	Ammonium transporter	Not significant
Synpcc7942_2134	Q31LA5	Synpcc7942_2134	0.4633	0.177	0.333	Cell wall hydrolase/autolysin	Not significant
Synpcc7942_1716	Q31MH3	Synpcc7942_1716	0.4625	0.5057	0.6516	Diguanylate cyclase/phosphodiesterase with PAS/PAC sensor(S)	Not significant
Synpcc7942_2453	Q31KD6	Synpcc7942_2453	0.4623	0.09423	0.2111	Type IV pilus assembly protein PilM	Not significant
Synpcc7942_0761	Q31Q76	Synpcc7942_0761	0.4562	0.01758	0.06539	DUF2971 domain-containing protein	Not significant
psb28	Q31ML0	Synpcc7942_1679	0.4559	0.009237	0.03959	Photosystem II reaction center Psb28 protein (Photosystem II 13 kDa protein) (Photosystem II reaction center W protein)	Not significant
Synpcc7942_0890	Q31PU9	Synpcc7942_0890	0.4521	0.2884	0.4495	glutamate synthase (ferredoxin) (EC 1.4.7.1)	Not significant
gatB	Q31S19	Synpcc7942_0118	0.4521	0.06673	0.1649	Aspartyl/glutamyl-tRNA(Asn/Gln) amidotransferase subunit B (Asp/Glu-ADT subunit B) (EC 6.3.5.-)	Not significant
Synpcc7942_0840	Q31PZ8	Synpcc7942_0840	0.4484	0.05061	0.1383	MSMEG_0572 family nitrogen starvation response protein	Not significant
fabZ	Q31PQ9	Synpcc7942_0930	0.4448	0.1769	0.333	3-hydroxyacyl-[acyl-carrier-protein] dehydratase FabZ (EC 4.2.1.59) ((3R)-hydroxymyristoyl-[acyl-carrier-protein] dehydratase) ((3R)-hydroxymyristoyl-ACP dehydrase) (Beta-hydroxyacyl-ACP dehydratase)	Not significant
Synpcc7942_2090	Q31LE9	Synpcc7942_2090	0.4441	0.1612	0.3142	Homoserine dehydrogenase (EC 1.1.1.3)	Not significant
Synpcc7942_0873	Q31PW6	Synpcc7942_0873	0.4408	0.2598	0.4213	DUF4062 domain-containing protein	Not significant
[truncated: 801 more rows]

## Sheet: Table S12
Table S12: Differential protein expression analysis of Synechococcus elongatus PCC 7942 cscB/SPS comparing co-culture on Day 16 with Day 8
[truncated: 1,065 more rows]
